# Supplementary material for: The effects of model complexity and size on metabolic flux distribution and control: case study in Escherichia coli
Source: BMC Bioinformatics. 2021 Mar 20;22:134. doi: 10.1186/s12859-021-04066-y (PMC7981984; doi:10.1186/s12859-021-04066-y)
Supplement: Supplementary file 1 — Additional file 1. MATLAB models of D1, D2 and D3. Models used for obtaining thermodynamically feasible steady-states for constructing populations of kinetic models. Software for reading models is available on GitHub: https://github.com/EPFL-LCSB/matTFA. [file 12859_2021_4066_MOESM1_ESM.zip]

Archive with 7 entries (6 files):
- D1_model.mat
- __MACOSX/
- __MACOSX/._D1_model.mat
- D3_model.mat
- __MACOSX/._D3_model.mat
- D2_model.mat
- __MACOSX/._D2_model.mat
