# Supplementary material for: The effects of model complexity and size on metabolic flux distribution and control: case study in Escherichia coli
Source: BMC Bioinformatics. 2021 Mar 20;22:134. doi: 10.1186/s12859-021-04066-y (PMC7981984; doi:10.1186/s12859-021-04066-y)
Supplement: Supplementary file 2 — Additional file 2. Fluxomics and metabolomics experimental data incorporated in the model for optimally grown E. coli. Table with the flux boundaries in mmol/gDW/h and the concentration boundaries in log(mM) that were applied as constraints to the D1-3 TFA models based on the experimental data reported by McCloskey et al. [file 12859_2021_4066_MOESM2_ESM.xls]

## Sheet: McClosekey.csv
FLUX [mmol/gDw/h]	LB	UB
Ec_Biomass	0.59	0.63
DM_glc_e	-8.1	-6.98
DM_o2_e	-20	0
DM_ac_e	2.9	3.1
DM_for_e	0.49	0.51
DM_succ_e	0	0.001
LOG CONC [log(M)]	-1std	+1std
LC_akg_c	-10.0367	-9.66862
LC_3mob_c	-8.61991	-8.46118
LC_prpp_c	-8.74936	-8.6597
LC_6pgc_c	-11.8118	-9.23276
LC_accoa_c	-8.18015	-7.82445
LC_adp_c	-10.2597	-9.69513
LC_r5p_c	-10.9349	-10.3137
LC_amp_c	-12.0205	-11.6544
LC_atp_c	-7.69817	-7.58043
LC_cdp_c	-11.3001	-10.8591
LC_coa_c	-8.2665	-7.66062
LC_ctp_c	-9.70782	-9.6536
LC_datp_c	-10.2305	-9.85
LC_dctp_c	-10.6552	-10.6118
LC_fdp_c	-5.79928	-5.05926
LC_f1p_c	-8.32736	-8.32579
LC_f6p_c	-8.3409	-7.63045
LC_dgdp_c	-12.6146	-12.1484
LC_gam6p_c	-9.99213	-9.63436
LC_g6p_c	-7.37273	-6.83837
LC_ru5p-D_c	-9.97317	-9.34312
LC_dtdpglu_c	-11.3731	-10.7475
LC_dttp_c	-10.3652	-10.2185
LC_dump_c	-17.6801	-17.4044
LC_fad_c	-7.67338	-7.40376
LC_gdp_c	-10.139	-9.89374
LC_gtp_c	-9.17106	-8.91772
LC_imp_c	-12.1032	-10.8892
LC_itp_c	-11.4691	-11.2543
LC_asp-L_c	-8.93604	-8.73759
LC_citr-L_c	-11.884	-10.7854
LC_glu-L_c	-5.11584	-4.90911
LC_gln-L_c	-6.73911	-6.51822
LC_phe-L_c	-11.261	-10.7094
LC_ser-L_c	-9.3388	-8.75257
LC_thr-L_c	-8.04482	-7.66014
