# Supplementary material for: The effects of model complexity and size on metabolic flux distribution and control: case study in Escherichia coli
Source: BMC Bioinformatics. 2021 Mar 20;22:134. doi: 10.1186/s12859-021-04066-y (PMC7981984; doi:10.1186/s12859-021-04066-y)
Supplement: Supplementary file 3 — Additional file 3. Thermodynamics-based variability analysis of models. Spreadsheet with the list of metabolites and reactions inside the models with variability analysis of flux and metabolite concentrations. The lumped reactions generated with the redGEM and lumpGEM algorithms begin with LMPD. Reactions added to the E. coli iJO1366 for passive diffusive transport start with TransFlux. The rest of the reactions come from E. coli iJO1366. [file 12859_2021_4066_MOESM3_ESM.xlsx]

## Sheet: D1
Reaciton	Reaction Formula	Min [mmol/gDW/h]	Max [mmol/gDW/h]		Metabolite	Metabolite Name	Min [log(M)]	Max [log(M)]
Ec_biomass_iJO1366_WT_53p95M	0.000223 10fthf_c + 0.000223 2dmmql8_c + 2.5e-05 2fe2s_c + 0.000248 4fe4s_c + 0.000223 5mthf_c + 0.000279 accoa_c + 0.000223 adocbl_c + 0.49915 ala-L_c + 0.000223 amet_c + 0.28742 arg-L_c + 0.23423 asn-L_c + 0.23423 asp-L_c + 54.12 atp_c + 0.000116 bmocogdp_c + 2e-06 btn_c + 0.004952 ca2_c + 0.000223 chor_c + 0.004952 cl_c + 0.000168 coa_c + 2.4e-05 cobalt2_c + 0.1298 ctp_c + 0.000674 cu2_c + 0.0…	0.59	0.63		10fthf_c	10-Formyltetrahydrofolate	-13.8155	-2.99573
DM_5mtr_e	5mtr_e <=>	0.00397896	0.251273		13dpg_c	3-Phospho-D-glyceroyl phosphate	-13.6494	-2.99573
DM_ac_e	ac_e <=>	2.9	3.1		2ddg6p_c	2-Dehydro-3-deoxy-D-gluconate 6-phosphate	-13.8155	-2.99573
DM_acald_e	acald_e <=>	0	2.33838		2dmmq8_c	2-Demethylmenaquinone 8	-13.8155	-2.99573
DM_akg_e	akg_e <=>	0	1.35187		2dmmql8_c	2-Demethylmenaquinol 8	-13.8155	-2.99573
DM_ala-D_e	ala-D_e <=>	0.0131352	0.0152977		2h3oppan_c	2-Hydroxy-3-oxopropanoate	-13.8155	-2.99573
DM_ala-L_e	ala-L_e <=>	0	1.92267		2pg_c	D-Glycerate 2-phosphate	-13.8155	-2.99573
DM_alaala_e	alaala_e <=>	0.00035695	0.00038115		3pg_c	3-Phospho-D-glycerate	-13.8155	-3.16184
DM_arg-L_e	arg-L_e <=>	0	0.7725		4crsol_c	p-Cresol	-13.8155	-2.99573
DM_asn-L_e	asn-L_e <=>	0	1.49172		5drib_c	5-deoxyribose	-13.8155	-2.99573
DM_asp-L_e	asp-L_e <=>	0	1.7304		5mthf_c	5-Methyltetrahydrofolate	-13.8155	-2.99573
DM_ca2_e	ca2_e <=>	-0.00311976	-0.00292168		6pgc_c	6-Phospho-D-gluconate	-11.8118	-9.23276
DM_cbl1_e	cbl1_e <=>	-0.01	-0.00013157		6pgl_c	6-phospho-D-glucono-1,5-lactone	-13.8155	-2.99573
DM_cit_e	cit_e <=>	0	1.1536		ac_c	Acetate	-13.8155	-2.99573
DM_cl_e	cl_e <=>	-0.00311976	-0.00292168		acald_c	Acetaldehyde	-13.8155	-2.99573
DM_co2_e	co2_e <=>	9.82706	18.1293		accoa_c	Acetyl-CoA	-8.18015	-7.82445
DM_cobalt2_e	cobalt2_e <=>	-1.512e-05	-1.416e-05		acon-C_c	cis-Aconitate	-13.8155	-3.98609
DM_colipa_e	colipa_e <=>	0	0.02442		actp_c	Acetyl phosphate	-13.8155	-2.99573
DM_cu2_e	cu2_e <=>	-0.00042462	-0.00039766		adp_c	ADP	-10.2597	-9.69513
DM_cys-L_e	cys-L_e <=>	0	0.920426		adpglc_c	ADPglucose	-13.8155	-2.99573
DM_dha_e	dha_e <=>	0	1.8025		akg_c	2-Oxoglutarate	-10.0367	-9.66862
DM_enter_e	enter_e <=>	0	0.162326		ala-L_c	L-Alanine	-13.8155	-2.99573
DM_etoh_e	etoh_e <=>	0	1.96636		amet_c	S-Adenosyl-L-methionine	-13.8155	-2.99573
DM_fe2_e	fe2_e <=>	-1.02761	-0.00477841		amob_c	S-Adenosyl-4-methylthio-2-oxobutanoate	-13.8155	-2.99573
DM_fe3_e	fe3_e <=>	-0.00467964	-0.00438252		amp_c	AMP	-12.0205	-11.6544
DM_for_e	for_e <=>	0.49	0.51		arg-L_c	L-Arginine	-13.8155	-2.99573
DM_glc_e	glc-D_e <=>	-8.1	-7.19875		asn-L_c	L-Asparagine	-13.8155	-2.99573
DM_glcn_e	glcn_e <=>	0	0.940435		asp-L_c	L-Aspartate	-8.93604	-8.73759
DM_glu-L_e	glu-L_e <=>	0	1.20167		atp_c	ATP	-7.69817	-7.58043
DM_gly_e	gly_e <=>	0	2.37271		bglycogen_c	branching glycogen	-13.8155	-2.99573
DM_glyc_e	glyc_e <=>	0.00378426	1.44578		btn_c	Biotin	-13.8155	-2.99573
DM_glyc-R_e	glyc-R_e <=>	0	1.82968		chor_c	chorismate	-13.8155	-2.99573
DM_glyclt_e	glyclt_e <=>	0	3.25917		cit_c	Citrate	-12.8252	-2.99573
DM_gthrd_e	gthrd_e <=>	0	0.417971		co2_c	CO2	-13.8155	-2.99573
DM_h_e	h_e <=>	7.27144	14.1676		coa_c	Coenzyme A	-8.2665	-7.66062
DM_h2o_e	h2o_e <=>	26.8238	34.7788		colipa_c	core oligosaccharide lipid A	-13.8155	-2.99573
DM_his-L_e	his-L_e <=>	0	0.745862		crn_c	L-Carnitine	-13.8155	-2.99573
DM_ile-L_e	ile-L_e <=>	0	0.686667		crn-D_c	D-Carnitine	-13.8155	-2.99573
DM_k_e	k_e <=>	-0.116985	-0.109557		ctp_c	CTP	-9.70782	-9.6536
DM_lac-D_e	lac-D_e <=>	0	1.96636		cys-L_c	L-Cysteine	-13.8155	-2.99573
DM_leu-L_e	leu-L_e <=>	0	0.765664		datp_c	dATP	-10.2305	-9.85
DM_lys-L_e	lys-L_e <=>	0	0.721		db4p_c	3,4-dihydroxy-2-butanone 4-phosphate	-13.8155	-2.99573
DM_mal-L_e	mal-L_e <=>	0	1.69647		dctp_c	dCTP	-10.6552	-10.6118
DM_meoh_e	meoh_e <=>	1.18e-06	0.108328		dgtp_c	dGTP	-13.8155	-2.99573
DM_mg2_e	mg2_e <=>	-0.00519939	-0.00486927		dha_c	Dihydroxyacetone	-13.8155	-2.99573
DM_mn2_e	mn2_e <=>	-0.00041454	-0.00038822		dhap_c	Dihydroxyacetone phosphate	-13.8155	-2.99573
DM_mobd_e	mobd_e <=>	-0.174179	-8.083e-05		dhor-S_c	(S)-Dihydroorotate	-13.8155	-2.99573
DM_nh4_e	nh4_e <=>	-9.30255	-6.21255		dttp_c	dTTP	-10.3652	-10.2185
DM_ni2_e	ni2_e <=>	-0.00019341	-0.00018113		e4p_c	D-Erythrose 4-phosphate	-13.8155	-2.99573
DM_o2_e	o2_e <=>	-17.1709	-11.2264		etoh_c	Ethanol	-13.8155	-2.99573
DM_phe-L_e	phe-L_e <=>	0	0.508941		f6p_c	D-Fructose 6-phosphate	-13.8155	-2.99573
DM_pheme_e	pheme_e <=>	0	0.12431		fad_c	Flavin adenine dinucleotide oxidized	-7.67338	-7.40376
DM_pi_e	pi_e <=>	-1.98902	-0.547016		fdp_c	D-Fructose 1,6-bisphosphate	-5.79928	-5.05926
DM_pro-L_e	pro-L_e <=>	0	0.940435		fe2_c	Fe2+	-13.8155	-2.99573
DM_pyr_e	pyr_e <=>	0	2.33838		fe3_c	Fe3+	-13.8155	-2.99573
DM_ser-L_e	ser-L_e <=>	0	2.05562		for_c	Formate	-13.8155	-2.99573
DM_so4_e	so4_e <=>	-1.19865	-0.14867		fum_c	Fumarate	-13.8155	-2.99573
DM_spmd_e	spmd_e <=>	0	0.247294		g1p_c	D-Glucose 1-phosphate	-13.8155	-3.65031
DM_succ_e	succ_e <=>	1e-06	0.001		g3p_c	Glyceraldehyde 3-phosphate	-13.8155	-2.99573
DM_thr-L_e	thr-L_e <=>	0	1.1536		g6p_c	D-Glucose 6-phosphate	-7.37273	-6.83837
DM_trp-L_e	trp-L_e <=>	0	0.417971		glc-D_c	D-Glucose	-13.8155	-2.99573
DM_tyr-L_e	tyr-L_e <=>	0	0.530798		gln-L_c	L-Glutamine	-6.73911	-6.51822
DM_val-L_e	val-L_e <=>	0	0.961333		glu-L_c	L-Glutamate	-5.11584	-4.90911
DM_zn2_e	zn2_e <=>	-0.00020412	-0.00019116		glx_c	Glyoxylate	-13.8155	-2.99573
5MTRtex	5mtr_e <=> 5mtr_p	-0.251273	-0.00397896		gly_c	Glycine	-13.8155	-2.99573
ACALD	acald_c + coa_c + nad_c <=> accoa_c + h_c + nadh_c	-12.4808	2.54152		glyc_c	Glycerol	-13.8155	-2.99573
ACALDtex	acald_e <=> acald_p	-2.33838	0		glyc-R_c	(R)-Glycerate	-13.8155	-2.99573
ACALDtpp	acald_p <=> acald_c	-2.33838	0		glyc3p_c	Glycerol 3-phosphate	-13.8155	-2.99573
ACKr	ac_c + atp_c + h_c <=> actp_c + adp_c	-24.181	0		glyclt_c	Glycolate	-13.8155	-2.99573
ACONTa	cit_c <=> acon-C_c + h2o_c	0.947289	9.82708		glycogen_c	glycogen	-13.8155	-2.99573
ACONTb	acon-C_c + h2o_c <=> icit_c	0.947289	9.82708		glycogenn1_c	glycogen(n-1)	-13.8155	-12.6619
ACS	ac_c + atp_c + coa_c + h_c <=> accoa_c + amp_c + ppi_c	0	21.63		gthrd_c	Reduced glutathione	-13.8155	-2.99573
ACt2rpp	ac_p + h_p <=> ac_c + h_c	-3.1	-2.9		gtp_c	GTP	-9.17106	-8.91772
ACtex	ac_e <=> ac_p	-3.1	-2.9		h_c	H+	-17.2694	-17.2694
ADK1	amp_c + atp_c <=> 2 adp_c	1.31535	23.503		h2o_c	H2O	0	0
AKGDH	akg_c + coa_c + nad_c <=> co2_c + nadh_c + succoa_c	0.305283	4.74518		h2o2_c	Hydrogen peroxide	-13.8155	-2.99573
AKGt2rpp	akg_p + h_p <=> akg_c + h_c	-1.35187	0		his-L_c	L-Histidine	-13.8155	-2.99573
AKGtex	akg_e <=> akg_p	-1.35187	0		iasp_c	Iminoaspartate	-13.8155	-2.99573
ALAALAtex	alaala_e <=> alaala_p	-0.00038115	-0.00035695		icit_c	Isocitrate	-13.8155	-2.99573
ALAt2rpp	ala-L_p + h_p <=> ala-L_c + h_c	-1.92267	0		ile-L_c	L-Isoleucine	-13.8155	-2.99573
ALAtex	ala-L_e <=> ala-L_p	-1.92267	0		lac-D_c	D-Lactate	-13.8155	-2.99573
ALCD2x	etoh_c + nad_c <=> acald_c + h_c + nadh_c	-1.96636	0		leu-L_c	L-Leucine	-13.8155	-2.99573
ALDD2x	acald_c + h2o_c + nad_c <=> ac_c + 2 h_c + nadh_c	0	12.0905		lys-L_c	L-Lysine	-13.8155	-2.99573
ALDD2y	acald_c + h2o_c + nadp_c <=> ac_c + 2 h_c + nadph_c	0	12.4834		mal-L_c	L-Malate	-13.8155	-2.99573
ARGt3pp	arg-L_c + h_p <=> h_c + arg-L_p	0	0.7725		malcoa_c	Malonyl-CoA	-13.8155	-2.99573
ARGtex	arg-L_e <=> arg-L_p	-0.7725	0		met-L_c	L-Methionine	-13.8155	-2.99573
ASNt2rpp	asn-L_p + h_p <=> asn-L_c + h_c	-1.49172	0		mlthf_c	5,10-Methylenetetrahydrofolate	-13.8155	-2.99573
ASNtex	asn-L_e <=> asn-L_p	-1.49172	0		mql8_c	Menaquinol 8	-13.8155	-2.99573
ASPO3	asp-L_c + q8_c <=> h_c + iasp_c + q8h2_c	0	1.80384		mqn8_c	Menaquinone 8	-13.8155	-2.99573
ASPO4	asp-L_c + mqn8_c <=> h_c + iasp_c + mql8_c	0	1.73169		mththf_c	(2R,4S)-2-methyl-2,3,3,4-tetrahydroxytetrahydrofuran	-13.8155	-2.99573
ASPO5	asp-L_c + fum_c <=> h_c + iasp_c + succ_c	0	1.80384		nad_c	Nicotinamide adenine dinucleotide	-13.8155	-2.99573
ASPO6	asp-L_c + o2_c <=> h_c + h2o2_c + iasp_c	0	1.44308		nadh_c	Nicotinamide adenine dinucleotide - reduced	-13.8155	-2.99573
ASPT	asp-L_c <=> fum_c + nh4_c	0	51.7141		nadp_c	Nicotinamide adenine dinucleotide phosphate	-13.5093	-2.99573
ASPTA	akg_c + asp-L_c <=> glu-L_c + oaa_c	-53.3984	-1.68428		nadph_c	Nicotinamide adenine dinucleotide phosphate - reduced	-13.8155	-3.30199
ASPt2rpp	asp-L_p + h_p <=> asp-L_c + h_c	-1.7304	0		nh4_c	Ammonium	-11.7812	-2.99573
ASPtex	asp-L_e <=> asp-L_p	-1.7304	0		o2_c	O2	-13.8155	-2.99573
ATPM	atp_c + h2o_c <=> adp_c + h_c + pi_c	8.39	30.02		oaa_c	Oxaloacetate	-13.8155	-2.99573
ATPS4rpp	adp_c + pi_c + 4 h_p <=> atp_c + 3 h_c + h2o_c	32.5103	63.6494		orot_c	Orotate	-13.8155	-2.99573
CA2tex	ca2_e <=> ca2_p	0.00292168	0.00311976		pe160_c	phosphatidylethanolamine (dihexadecanoyl, n-C16:0)	-13.8155	-2.99573
CAt6pp	ca2_c + na1_p <=> na1_c + ca2_p	-0.00311976	-0.00292168		pe161_c	phosphatidylethanolamine (dihexadec-9enoyl, n-C16:1)	-13.8155	-2.99573
CBL1tonex	cbl1_e + h_p <=> h_c + cbl1_p	0.00013157	0.01		pe181_c	phosphatidylethanolamine (dioctadec-11-enoyl, n-C18:1)	-13.8155	-2.99573
CITL	cit_c <=> ac_c + oaa_c	0	12.0905		pep_c	Phosphoenolpyruvate	-13.8155	-2.99573
CITt3pp	cit_c + h_p <=> h_c + cit_p	1e-06	28.84		pg160_c	Phosphatidylglycerol (dihexadecanoyl, n-C16:0)	-13.8155	-2.99573
CITt7pp	succ_c + cit_p <=> cit_c + succ_p	1e-06	28.84		pg161_c	Phosphatidylglycerol (dihexadec-9-enoyl, n-C16:1)	-13.8155	-2.99573
CITtex	cit_e <=> cit_p	-1.1536	0		pg181_c	Phosphatidylglycerol (dioctadec-11-enoyl, n-C18:1)	-13.8155	-2.99573
CLt3_2pp	h_c + 2 cl_p <=> 2 cl_c + h_p	0.00146084	0.00155988		phe-L_c	L-Phenylalanine	-11.261	-10.7094
CLtex	cl_e <=> cl_p	0.00292168	0.00311976		pi_c	Phosphate	-13.8155	-4.18369
CO2tex	co2_e <=> co2_p	-18.1293	-9.82706		ppi_c	Diphosphate	-13.8155	-2.99573
CO2tpp	co2_p <=> co2_c	-18.1293	-1.88737		pro-L_c	L-Proline	-13.8155	-2.99573
COBALT2tex	cobalt2_e <=> cobalt2_p	1.416e-05	1.47685e-05		ptrc_c	Putrescine	-13.8155	-2.99573
COBALT2tpp	cobalt2_p <=> cobalt2_c	1.416e-05	1.47685e-05		pydx5p_c	Pyridoxal 5-phosphate	-13.8155	-2.99573
COLIPAabcpp	atp_c + colipa_c + h2o_c <=> adp_c + h_c + pi_c + colipa_p	0.00480909	0.0292291		pyr_c	Pyruvate	-13.8155	-2.99573
COLIPAabctex	atp_c + h2o_c + colipa_p <=> adp_c + h_c + pi_c + colipaE_p	0.00480909	0.0292291		q8_c	Ubiquinone-8	-13.8155	-2.99573
CRNDabcpp	atp_c + h2o_c + crn-D_p <=> adp_c + crn-D_c + h_c + pi_c	0	28.84		q8h2_c	Ubiquinol-8	-13.8155	-2.99573
CRNDt2rpp	crn-D_p + h_p <=> crn-D_c + h_c	0	100		r5p_c	alpha-D-Ribose 5-phosphate	-10.9349	-10.3137
CRNt2rpp	crn_p + h_p <=> crn_c + h_c	-100	0		ribflv_c	Riboflavin	-13.8155	-2.99573
CRNt8pp	crn-D_c + crn_p <=> crn_c + crn-D_p	0	100		ru5p-D_c	D-Ribulose 5-phosphate	-9.97317	-9.34312
CS	accoa_c + h2o_c + oaa_c <=> cit_c + coa_c + h_c	0.947289	16.8272		s17bp_c	Sedoheptulose 1,7-bisphosphate	-13.8155	-2.99573
CU2tex	cu2_e <=> cu2_p	0.00039766	0.00042462		s7p_c	Sedoheptulose 7-phosphate	-13.8155	-2.99573
CU2tpp	cu2_p <=> cu2_c	0.00039766	0.00042462		ser-L_c	L-Serine	-9.3388	-8.75257
CYSabc2pp	atp_c + cys-L_c + h2o_c <=> adp_c + h_c + pi_c + cys-L_p	0	0.882857		so4_c	Sulfate	-13.8155	-2.99573
CYStex	cys-L_e <=> cys-L_p	-0.920426	0		spmd_c	Spermidine	-13.8155	-2.99573
CYStpp	cys-L_c <=> cys-L_p	0	0.920426		succ_c	Succinate	-13.8155	-2.99573
CYTBD2pp	2 h_c + mql8_c + 0.5 o2_c <=> h2o_c + mqn8_c + 2 h_p	0	34.0154		succoa_c	Succinyl-CoA	-13.8155	-2.99573
CYTBDpp	2 h_c + 0.5 o2_c + q8h2_c <=> h2o_c + q8_c + 2 h_p	0	34.3413		thf_c	5,6,7,8-Tetrahydrofolate	-13.8155	-2.99573
CYTBO3_4pp	4 h_c + 0.5 o2_c + q8h2_c <=> h2o_c + q8_c + 4 h_p	0	34.3413		thmpp_c	Thiamine diphosphate	-13.8155	-2.99573
D-LACt2pp	h_p + lac-D_p <=> h_c + lac-D_c	-1.96636	0		thr-L_c	L-Threonine	-8.04482	-7.66014
D-LACtex	lac-D_e <=> lac-D_p	-1.96636	0		trdox_c	Oxidized thioredoxin	-13.8155	-2.99573
DALAtex	ala-D_e <=> ala-D_p	-0.0152977	-0.0131352		trdrd_c	Reduced thioredoxin	-13.8155	-2.99573
DB4PS	ru5p-D_c <=> db4p_c + for_c + h_c	0.00052628	0.512673		trp-L_c	L-Tryptophan	-13.8155	-2.99573
DHAPT	dha_c + pep_c <=> dhap_c + pyr_c	0	16.9272		tyr-L_c	L-Tyrosine	-13.8155	-2.99573
DHAtex	dha_e <=> dha_p	-1.8025	0		udcpdp_c	Undecaprenyl diphosphate	-13.8155	-2.99573
DHAtpp	dha_p <=> dha_c	-1.8025	0		utp_c	UTP	-13.8155	-2.99573
DHORD2	dhor-S_c + q8_c <=> orot_c + q8h2_c	0	0.363056		val-L_c	L-Valine	-13.8155	-2.99573
DHORD5	dhor-S_c + mqn8_c <=> mql8_c + orot_c	0	0.361827		xu5p-D_c	D-Xylulose 5-phosphate	-13.8155	-2.99573
DHORDfum	dhor-S_c + fum_c <=> orot_c + succ_c	0	0.36309		5mtr_e	5-Methylthio-D-ribose	-18.4207	-2.30259
EDA	2ddg6p_c <=> g3p_c + pyr_c	0	7.47479		ac_e	Acetate	-18.4207	-2.30259
EDD	6pgc_c <=> 2ddg6p_c + h2o_c	0	7.47479		acald_e	Acetaldehyde	-18.4207	-2.30259
ENO	2pg_c <=> h2o_c + pep_c	4.74814	18.3178		akg_e	2-Oxoglutarate	-18.4207	-2.30259
ETOHtex	etoh_e <=> etoh_p	-1.96636	0		ala-D_e	D-Alanine	-18.4207	-2.30259
ETOHtrpp	etoh_p <=> etoh_c	-1.96636	0		ala-L_e	L-Alanine	-18.4207	-2.30259
F6PA	f6p_c <=> dha_c + g3p_c	0	7.47479		alaala_e	D-Alanyl-D-alanine	-18.4207	-2.30259
FBA	fdp_c <=> dhap_c + g3p_c	0	7.47479		arg-L_e	L-Arginine	-18.4207	-2.30259
FBA3	s17bp_c <=> dhap_c + e4p_c	0	7.47479		asn-L_e	L-Asparagine	-18.4207	-2.30259
FBP	fdp_c + h2o_c <=> f6p_c + h_c + pi_c	0	21.63		asp-L_e	L-Aspartate	-18.4207	-2.30259
FDH4pp	2 h_c + q8_c + for_p <=> q8h2_c + co2_p + h_p	0	13.4152		cit_e	Citrate	-18.4207	-2.30259
FDH5pp	2 h_c + mqn8_c + for_p <=> mql8_c + co2_p + h_p	0	13.4152		co2_e	CO2	-18.4207	-2.30259
FE2abcpp	atp_c + h2o_c + fe2_p <=> adp_c + fe2_c + h_c + pi_c	0	0.987108		colipa_e	core oligosaccharide lipid A	-18.4207	-2.30259
FE2t2pp	fe2_p + h_p <=> fe2_c + h_c	0	1.01717		cys-L_e	L-Cysteine	-18.4207	-2.30259
FE2tex	fe2_e <=> fe2_p	0.00477841	1.02761		dha_e	Dihydroxyacetone	-18.4207	-2.30259
FE2tpp	fe2_p <=> fe2_c	0	1.02761		etoh_e	Ethanol	-18.4207	-2.30259
FE3abcpp	atp_c + h2o_c + fe3_p <=> adp_c + fe3_c + h_c + pi_c	0.00438252	0.00467964		fe2_e	Fe2+	-17.1833	-2.30259
FE3tex	fe3_e <=> fe3_p	0.00438252	0.00467964		fe3_e	Fe3+	-17.1833	-2.30259
FEENTERtex	enter_p + h_p <=> h_c + enter_e	0	0.162326		for_e	Formate	-18.4207	-2.30259
FEENTERtpp	enter_c + h_p <=> h_c + enter_p	0	0.162326		glc-D_e	D-Glucose	-17.1833	-2.30259
FLDR2	2 flxso_c + h_c + nadph_c <=> 2 flxr_c + nadp_c	0	0.647568		glcn_e	D-Gluconate	-18.4207	-2.30259
FORtex	for_e <=> for_p	-0.51	-0.49		glu-L_e	L-Glutamate	-18.4207	-2.30259
FORtppi	for_c <=> for_p	0.49	13.9052		gly_e	Glycine	-18.4207	-2.30259
FRD3	2dmmql8_c + fum_c <=> 2dmmq8_c + succ_c	0	33.8449		glyc_e	Glycerol	-18.4207	-2.30259
FUM	fum_c + h2o_c <=> mal-L_c	-0.640315	52.6168		glyc-R_e	(R)-Glycerate	-18.4207	-2.30259
G3PD2	glyc3p_c + nadp_c <=> dhap_c + h_c + nadph_c	-20.7848	-0.0991542		glyclt_e	Glycolate	-18.4207	-2.30259
G3PD5	glyc3p_c + q8_c <=> dhap_c + q8h2_c	0	20.6857		gthrd_e	Reduced glutathione	-18.4207	-2.30259
G3PD6	glyc3p_c + mqn8_c <=> dhap_c + mql8_c	0	14.3893		h_e	H+	-16.1181	-16.1181
G3PD7	2dmmq8_c + glyc3p_c <=> 2dmmql8_c + dhap_c	0	20.6857		h2o_e	H2O	0	0
G3PT	glyc3p_c + h2o_c <=> glyc_c + h_c + pi_c	0	21.63		his-L_e	L-Histidine	-18.4207	-2.30259
G6PDH2r	g6p_c + nadp_c <=> 6pgl_c + h_c + nadph_c	0	16.3546		ile-L_e	L-Isoleucine	-18.4207	-2.30259
G6PP	g6p_c + h2o_c <=> glc-D_c + h_c + pi_c	0	21.63		lac-D_e	D-Lactate	-18.4207	-2.30259
GAPD	g3p_c + nad_c + pi_c <=> 13dpg_c + nadh_c	5.97545	14.5529		leu-L_e	L-Leucine	-18.4207	-2.30259
GLBRAN2	glycogen_c <=> bglycogen_c	0	100		lys-L_e	L-Lysine	-18.4207	-2.30259
GLCDpp	q8_c + glc-D_p + h2o_p <=> q8h2_c + glcn_p + h_p	0	0.940435		mal-L_e	L-Malate	-18.4207	-2.30259
GLCNtex	glcn_e <=> glcn_p	-0.940435	0		meoh_e	Methanol	-18.4207	-2.30259
GLCP	glycogen_c + h_c + pi_c <=> g1p_c + glycogenn1_c	0	21.63		nh4_e	Ammonium	-17.1833	-2.30259
GLCS1	adpglc_c + glycogenn1_c <=> adp_c + glycogen_c	0.0909703	21.721		o2_e	O2	-17.1833	-2.30259
GLCabcpp	atp_c + h2o_c + glc-D_p <=> adp_c + glc-D_c + h_c + pi_c	0	8.1		phe-L_e	L-Phenylalanine	-18.4207	-2.30259
GLCptspp	pep_c + glc-D_p <=> g6p_c + pyr_c	0	8.1		pi_e	Phosphate	-15.9954	-2.30259
GLCt2pp	glc-D_p + h_p <=> glc-D_c + h_c	0	8.1		pro-L_e	L-Proline	-18.4207	-2.30259
GLCtex	glc-D_e <=> glc-D_p	7.19875	8.1		pyr_e	Pyruvate	-18.4207	-2.30259
GLDBRAN2	bglycogen_c <=> glycogen_c	0	100		ser-L_e	L-Serine	-18.4207	-2.30259
GLGC	atp_c + g1p_c <=> adpglc_c + ppi_c	0.0909703	21.721		so4_e	Sulfate	-17.1833	-2.30259
GLUDy	glu-L_c + h2o_c + nadp_c <=> akg_c + h_c + nadph_c + nh4_c	-56.6242	-4.91005		spmd_e	Spermidine	-18.4207	-2.30259
GLUt2rpp	glu-L_p + h_p <=> glu-L_c + h_c	-1.20167	0		succ_e	Succinate	-18.4207	-2.30259
GLUtex	glu-L_e <=> glu-L_p	-1.20167	0		thr-L_e	L-Threonine	-18.4207	-2.30259
GLXCL	2 glx_c + h_c <=> 2h3oppan_c + co2_c	0	4.44016		trp-L_e	L-Tryptophan	-18.4207	-2.30259
GLYCAt2rpp	glyc-R_p + h_p <=> glyc-R_c + h_c	-1.82968	0		tyr-L_e	L-Tyrosine	-18.4207	-2.30259
GLYCAtex	glyc-R_e <=> glyc-R_p	-1.82968	0		val-L_e	L-Valine	-18.4207	-2.30259
GLYCDx	glyc_c + nad_c <=> dha_c + h_c + nadh_c	0	12.6877		5mtr_p	5-Methylthio-D-ribose	-13.8155	-2.99573
GLYCK	atp_c + glyc-R_c <=> 3pg_c + adp_c	0	4.44016		ac_p	Acetate	-13.8155	-2.99573
GLYCK2	atp_c + glyc-R_c <=> 2pg_c + adp_c	0	4.44016		acald_p	Acetaldehyde	-13.8155	-2.99573
GLYCLTDx	glx_c + h_c + nadh_c <=> glyclt_c + nad_c	0	28.84		akg_p	2-Oxoglutarate	-13.8155	-2.99573
GLYCLTDy	glx_c + h_c + nadph_c <=> glyclt_c + nadp_c	0	20.6857		ala-D_p	D-Alanine	-13.8155	-2.99573
GLYCLTt2rpp	glyclt_p + h_p <=> glyclt_c + h_c	-3.25917	0		ala-L_p	L-Alanine	-13.8155	-2.99573
GLYCLTtex	glyclt_e <=> glyclt_p	-3.25917	0		alaala_p	D-Alanyl-D-alanine	-13.8155	-2.99573
GLYCTO2	glyclt_c + q8_c <=> glx_c + q8h2_c	0	28.8405		arg-L_p	L-Arginine	-13.8155	-2.99573
GLYCTO3	glyclt_c + mqn8_c <=> glx_c + mql8_c	0	17.3043		asn-L_p	L-Asparagine	-13.8155	-2.99573
GLYCTO4	2dmmq8_c + glyclt_c <=> 2dmmql8_c + glx_c	0	28.8405		asp-L_p	L-Aspartate	-13.8155	-2.99573
GLYCtex	glyc_e <=> glyc_p	-1.44578	-0.00378426		cit_p	Citrate	-13.8155	-2.99573
GLYCtpp	glyc_c <=> glyc_p	0	1.442		clpn160_p	cardiolipin (tetrahexadecanoyl, n-C16:0)	-13.8155	-2.99573
GLYK	atp_c + glyc_c <=> adp_c + glyc3p_c	0	21.63		clpn161_p	cardiolipin (tetrahexadec-9-enoyl, n-C16:1)	-13.8155	-2.99573
GLYt2rpp	gly_p + h_p <=> gly_c + h_c	-2.37271	0		clpn181_p	cardiolipin (tetraoctadec-11-enoyl, n-C18:1)	-13.8155	-2.99573
GLYtex	gly_e <=> gly_p	-2.37271	0		co2_p	CO2	-13.8155	-2.99573
GND	6pgc_c + nadp_c <=> co2_c + nadph_c + ru5p-D_c	0	13.3197		colipa_p	core oligosaccharide lipid A	-13.8155	-2.99573
GTHRDabc2pp	atp_c + gthrd_c + h2o_c <=> adp_c + h_c + pi_c + gthrd_p	0	0.417971		crn_p	L-Carnitine	-13.8155	-2.99573
GTHRDtex	gthrd_e <=> gthrd_p	-0.417971	0		crn-D_p	D-Carnitine	-13.8155	-2.99573
H2Otex	h2o_e <=> h2o_p	-34.7788	-26.8238		cys-L_p	L-Cysteine	-13.8155	-2.99573
H2Otpp	h2o_p <=> h2o_c	-34.7907	-26.8357		dha_p	Dihydroxyacetone	-13.8155	-2.99573
HEX1	atp_c + glc-D_c <=> adp_c + g6p_c	0	27.705		etoh_p	Ethanol	-13.8155	-2.99573
HISt2rpp	h_p + his-L_p <=> h_c + his-L_c	-0.745862	0		fe2_p	Fe2+	-13.8155	-2.99573
HIStex	his-L_e <=> his-L_p	-0.745862	0		fe3_p	Fe3+	-13.8155	-2.99573
Htex	h_e <=> h_p	-14.1676	-7.27144		for_p	Formate	-13.8155	-2.99573
ICDHyr	icit_c + nadp_c <=> akg_c + co2_c + nadph_c	0.947289	5.38718		glc-D_p	D-Glucose	-13.8155	-2.99573
ICL	icit_c <=> glx_c + succ_c	0	8.87979		glcn_p	D-Gluconate	-13.8155	-2.99573
ILEt2rpp	h_p + ile-L_p <=> h_c + ile-L_c	-0.686667	0		glu-L_p	L-Glutamate	-13.8155	-2.99573
ILEtex	ile-L_e <=> ile-L_p	-0.686667	0		gly_p	Glycine	-13.8155	-2.99573
Kabcpp	atp_c + h2o_c + k_p <=> adp_c + h_c + k_c + pi_c	0	0.116985		glyc_p	Glycerol	-13.8155	-2.99573
Kt2pp	h_p + k_p <=> h_c + k_c	0	0.116985		glyc-R_p	(R)-Glycerate	-13.8155	-2.99573
Ktex	k_e <=> k_p	0.109557	0.116985		glyclt_p	Glycolate	-13.8155	-2.99573
LDH_D	lac-D_c + nad_c <=> h_c + nadh_c + pyr_c	-28.84	0		gthrd_p	Reduced glutathione	-13.8155	-2.99573
LDH_D2	lac-D_c + q8_c <=> pyr_c + q8h2_c	0	28.84		h_p	H+	-16.1181	-16.1181
LEUt2rpp	h_p + leu-L_p <=> h_c + leu-L_c	-0.765664	0		h2o_p	H2O	0	0
LEUtex	leu-L_e <=> leu-L_p	-0.765664	0		his-L_p	L-Histidine	-13.8155	-2.99573
LYSt3pp	lys-L_c + h_p <=> h_c + lys-L_p	0	0.721		ile-L_p	L-Isoleucine	-13.8155	-2.99573
LYStex	lys-L_e <=> lys-L_p	-0.721	0		lac-D_p	D-Lactate	-13.8155	-2.99573
MALS	accoa_c + glx_c + h2o_c <=> coa_c + h_c + mal-L_c	0	4.44016		leu-L_p	L-Leucine	-13.8155	-2.99573
MALt3pp	mal-L_c + h_p <=> h_c + mal-L_p	0	1.69647		lys-L_p	L-Lysine	-13.8155	-2.99573
MALtex	mal-L_e <=> mal-L_p	-1.69647	0		mal-L_p	L-Malate	-13.8155	-2.99573
MDH	mal-L_c + nad_c <=> h_c + nadh_c + oaa_c	-24.3832	52.6174		meoh_p	Methanol	-13.8155	-2.99573
MDH2	mal-L_c + q8_c <=> oaa_c + q8h2_c	0	28.84		murein3p3p_p	two linked disacharide tripeptide murein units (uncrosslinked, middle of chain)	-13.8155	-2.99573
MDH3	mal-L_c + mqn8_c <=> mql8_c + oaa_c	0	17.304		murein3px4p_p	two disacharide linked murein units, tripeptide crosslinked tetrapeptide (A2pm->D-ala) (middle of chain)	-13.8155	-2.99573
ME1	mal-L_c + nad_c <=> co2_c + nadh_c + pyr_c	0	16.1664		murein4p4p_p	two linked disacharide tetrapeptide murein units (uncrosslinked, middle of chain)	-13.8155	-2.99573
ME2	mal-L_c + nadp_c <=> co2_c + nadph_c + pyr_c	0	17.9977		murein4px4p_p	two disacharide linked murein units, tetrapeptide corsslinked tetrapeptide (A2pm->D-ala) (middle of chain)	-13.8155	-2.99573
MEOHtex	meoh_e <=> meoh_p	-0.108328	-1.18e-06		murein4px4px4p_p	three disacharide linked murein units (tetrapeptide crosslinked tetrapeptide (A2pm->D-ala) & tetrapeptide corsslinked tetrapepti... <Preview truncated at 128 characters>	-13.8155	-2.99573
MG2t3_2pp	2 h_c + mg2_p <=> mg2_c + 2 h_p	0	0.00519939		nh4_p	Ammonium	-13.8155	-2.99573
MG2tex	mg2_e <=> mg2_p	0.00486927	0.00519939		o2_p	O2	-13.8155	-2.99573
MG2tpp	mg2_p <=> mg2_c	0	0.00519939		pe160_p	phosphatidylethanolamine (dihexadecanoyl, n-C16:0)	-13.8155	-2.99573
MG2uabcpp	atp_c + h2o_c + mg2_p <=> adp_c + h_c + mg2_c + pi_c	0	0.00519939		pe161_p	phosphatidylethanolamine (dihexadec-9enoyl, n-C16:1)	-13.8155	-2.99573
MN2tpp	mn2_p <=> mn2_c	0	0.00041454		pe181_p	phosphatidylethanolamine (dioctadec-11-enoyl, n-C18:1)	-13.8155	-2.99573
MNt2pp	h_p + mn2_p <=> h_c + mn2_c	0	0.00041454		pg160_p	Phosphatidylglycerol (dihexadecanoyl, n-C16:0)	-13.8155	-2.99573
MNtex	mn2_e <=> mn2_p	0.00038822	0.00041454		pg161_p	Phosphatidylglycerol (dihexadec-9-enoyl, n-C16:1)	-13.8155	-2.99573
MOBDabcpp	atp_c + h2o_c + mobd_p <=> adp_c + h_c + mobd_c + pi_c	8.083e-05	0.174179		pg181_p	Phosphatidylglycerol (dioctadec-11-enoyl, n-C18:1)	-13.8155	-2.99573
MOBDtex	mobd_e <=> mobd_p	8.083e-05	0.174179		phe-L_p	L-Phenylalanine	-13.8155	-2.99573
MOX	mal-L_c + o2_c <=> h2o2_c + oaa_c	0	5.768		pi_p	Phosphate	-12.6276	-2.99573
NADH10	h_c + mqn8_c + nadh_c <=> mql8_c + nad_c	0	17.304		pro-L_p	L-Proline	-13.8155	-2.99573
NADH16pp	4 h_c + nadh_c + q8_c <=> nad_c + q8h2_c + 3 h_p	0	33.8444		pyr_p	Pyruvate	-13.8155	-2.99573
NADH17pp	4 h_c + mqn8_c + nadh_c <=> mql8_c + nad_c + 3 h_p	0	33.8444		ser-L_p	L-Serine	-13.8155	-2.99573
NADH18pp	2dmmq8_c + 4 h_c + nadh_c <=> 2dmmql8_c + nad_c + 3 h_p	0	33.8444		so4_p	Sulfate	-13.8155	-2.99573
NADH5	h_c + nadh_c + q8_c <=> nad_c + q8h2_c	0	28.84		spmd_p	Spermidine	-13.8155	-2.99573
NADH9	2dmmq8_c + h_c + nadh_c <=> 2dmmql8_c + nad_c	0	28.84		succ_p	Succinate	-13.8155	-2.99573
NADK	atp_c + nad_c <=> adp_c + nadp_c	0.00026373	21.6303		thr-L_p	L-Threonine	-13.8155	-2.99573
NADPHQR2	h_c + nadph_c + q8_c <=> nadp_c + q8h2_c	0	20.6857		trp-L_p	L-Tryptophan	-13.8155	-2.99573
NADPHQR3	h_c + mqn8_c + nadph_c <=> mql8_c + nadp_c	0	14.3893		tyr-L_p	L-Tyrosine	-13.8155	-2.99573
NADPHQR4	2dmmq8_c + h_c + nadph_c <=> 2dmmql8_c + nadp_c	0	20.6857		val-L_p	L-Valine	-13.8155	-2.99573
NADPPPS	h2o_c + nadp_c <=> h_c + nad_c + pi_c	0	21.63		4crsol_e	4crsol_e	-18.4207	-2.30259
NADTRHD	nad_c + nadph_c <=> nadh_c + nadp_c	0	51.7141		5drib_e	5drib_e	-18.4207	-3.73529
NAt3_1p5pp	2 na1_c + 3 h_p <=> 3 h_c + 2 na1_p	0	17.304		amob_e	amob_e	-18.4207	-2.30259
NAt3_2pp	na1_c + 2 h_p <=> 2 h_c + na1_p	0	28.84		glycogenn1_e	glycogenn1_e	-3.4562	-2.30259
NAt3pp	na1_c + h_p <=> h_c + na1_p	0	43.26		mththf_e	mththf_e	-18.4207	-2.30259
NH4tex	nh4_e <=> nh4_p	6.21255	9.30255		colipaE_p	core oligosaccharide lipid A	-13.8155	-2.99573
NH4tpp	nh4_p <=> nh4_c	6.21255	9.30255		2dmmq8_e	2dmmq8_e	-18.4207	-2.30259
NI2tex	ni2_e <=> ni2_p	0.00018113	0.00019341		2dmmql8_e	2dmmql8_e	-18.4207	-2.30259
NI2tpp	ni2_p <=> ni2_c	0	0.00019341		2h3oppan_e	2h3oppan_e	-18.4207	-2.30259
NI2uabcpp	atp_c + h2o_c + ni2_p <=> adp_c + h_c + ni2_c + pi_c	0	0.00019341		acon-C_e	acon-C_e	-18.4207	-2.30259
NTPP6	atp_c + h2o_c <=> amp_c + ppi_c	0	10.815		amet_e	amet_e	-18.4207	-2.30259
O2tex	o2_e <=> o2_p	11.2264	17.1709		bglycogen_e	bglycogen_e	-18.4207	-2.30259
O2tpp	o2_p <=> o2_c	11.2264	17.1709		btn_e	btn_e	-18.4207	-2.30259
OAADC	h_c + oaa_c <=> co2_c + pyr_c	0	16.1664		chor_e	chor_e	-18.4207	-2.30259
PDH	coa_c + nad_c + pyr_c <=> accoa_c + co2_c + nadh_c	0	13.4152		fum_e	fum_e	-18.4207	-2.30259
PE160abcpp	atp_c + h2o_c + pe160_c <=> adp_c + h_c + pi_c + pe160_p	0.0187608	0.0200327		gln-L_e	gln-L_e	-18.4207	-2.30259
PE161abcpp	atp_c + h2o_c + pe161_c <=> adp_c + h_c + pi_c + pe161_p	0.0145919	0.0155812		glx_e	glx_e	-18.4207	-2.30259
PE181abcpp	atp_c + h2o_c + pe181_c <=> adp_c + h_c + pi_c + pe181_p	0.00752073	0.00803061		glyc3p_e	glyc3p_e	-18.4207	-2.30259
PFK	atp_c + f6p_c <=> adp_c + fdp_c	0	28.4762		iasp_e	iasp_e	-18.4207	-2.30259
PFK_3	atp_c + s7p_c <=> adp_c + s17bp_c	0	7.47479		icit_e	icit_e	-18.4207	-2.30259
PFL	coa_c + pyr_c <=> accoa_c + for_c	0	14.2305		met-L_e	met-L_e	-18.4207	-2.30259
PG160abcpp	atp_c + h2o_c + pg160_c <=> adp_c + h_c + pi_c + pg160_p	0.0063602	0.0067914		oaa_e	oaa_e	-18.4207	-2.30259
PG161abcpp	atp_c + h2o_c + pg161_c <=> adp_c + h_c + pi_c + pg161_p	0.00494715	0.00528255		ptrc_e	ptrc_e	-18.4207	-2.30259
PG181abcpp	atp_c + h2o_c + pg181_c <=> adp_c + h_c + pi_c + pg181_p	0.00254939	0.00272223		ribflv_e	ribflv_e	-18.4207	-2.30259
PGI	g6p_c <=> f6p_c	-8.36959	7.98498
PGK	3pg_c + atp_c + h_c <=> 13dpg_c + adp_c	-14.5529	-5.97545
PGL	6pgl_c + h2o_c <=> 6pgc_c + h_c	0	16.3546
PGM	2pg_c <=> 3pg_c	-18.3178	-4.74814
PGMT	g1p_c <=> g6p_c	-0.946939	-0.115016
PHEMEabcpp	atp_c + h2o_c + pheme_c <=> adp_c + h_c + pi_c + pheme_p	0	0.12431
PHEMEtiex	pheme_p <=> pheme_e	0	0.12431
PHEt2rpp	h_p + phe-L_p <=> h_c + phe-L_c	-0.508941	0
PHEtex	phe-L_e <=> phe-L_p	-0.508941	0
PIt2rpp	h_p + pi_p <=> h_c + pi_c	0.547016	1.98902
PItex	pi_e <=> pi_p	0.547016	1.98902
POR5	coa_c + 2 flxso_c + h_c + pyr_c <=> accoa_c + co2_c + 2 flxr_c	0	0.651973
POX	h2o_c + pyr_c + q8_c <=> ac_c + co2_c + q8h2_c	0	8.76735
PPA	h2o_c + ppi_c <=> 2 h_c + 2 pi_c	1.93588	23.6661
PPA2	h2o_c + pppi_c <=> pi_c + ppi_c	0.00013157	21.6301
PPC	co2_c + h2o_c + pep_c <=> 2 h_c + oaa_c + pi_c	0	24.1442
PPCK	atp_c + h_c + oaa_c <=> adp_c + co2_c + pep_c	0	21.63
PPK2r	atp_c + ppi_c <=> adp_c + h_c + pppi_c	0	21.63
PPKr	atp_c + h_c + pi_c <=> adp_c + ppi_c	0	21.63
PPPGO	1.5 o2_c + pppg9_c <=> 3 h2o_c + ppp9_c	0	0.122462
PPPGO3	3 fum_c + pppg9_c <=> ppp9_c + 3 succ_c	0	0.124573
PPS	atp_c + h2o_c + pyr_c <=> amp_c + h_c + pep_c + pi_c	0	21.63
PROt2rpp	h_p + pro-L_p <=> h_c + pro-L_c	-0.940435	0
PROtex	pro-L_e <=> pro-L_p	-0.940435	0
PTAr	accoa_c + h_c + pi_c <=> actp_c + coa_c	0	24.181
PYK	adp_c + pep_c <=> atp_c + pyr_c	0	31.3493
PYRt2rpp	h_p + pyr_p <=> h_c + pyr_c	-2.33838	0
PYRtex	pyr_e <=> pyr_p	-2.33838	0
RPE	ru5p-D_c <=> xu5p-D_c	-0.930966	8.43099
RPI	r5p_c <=> ru5p-D_c	-4.87374	-0.433845
SERt2rpp	h_p + ser-L_p <=> h_c + ser-L_c	-2.05562	0
SERtex	ser-L_e <=> ser-L_p	-2.05562	0
SO4t2pp	h_p + so4_p <=> h_c + so4_c	0	1.19865
SO4tex	so4_e <=> so4_p	0.14867	1.19865
SPMDt3pp	spmd_c + h_p <=> h_c + spmd_p	0	0.247294
SPMDtex	spmd_e <=> spmd_p	-0.247294	0
SUCCt2_2pp	2 h_p + succ_p <=> 2 h_c + succ_c	0	28.84
SUCCt2_3pp	3 h_p + succ_p <=> 3 h_c + succ_c	0	21.63
SUCCtex	succ_e <=> succ_p	-0.001	-1e-06
SUCDi	q8_c + succ_c <=> fum_c + q8h2_c	0.304225	34.3413
SUCOAS	atp_c + coa_c + succ_c <=> adp_c + pi_c + succoa_c	-4.43989	0
SULabcpp	atp_c + h2o_c + so4_p <=> adp_c + h_c + pi_c + so4_c	0	1.16158
TALA	g3p_c + s7p_c <=> e4p_c + f6p_c	-7.59902	4.31566
THD2pp	nadh_c + nadp_c + 2 h_p <=> 2 h_c + nad_c + nadph_c	0	44.8315
THIORDXi	h2o2_c + trdrd_c <=> 2 h2o_c + trdox_c	0	5.76827
THRt2pp	thr-L_c + h_p <=> h_c + thr-L_p	0.00292168	43.2629
THRt4pp	na1_p + thr-L_p <=> na1_c + thr-L_c	0.00292168	43.2629
THRtex	thr-L_e <=> thr-L_p	-1.1536	0
TKT1	r5p_c + xu5p-D_c <=> g3p_c + s7p_c	-0.346081	4.3349
TKT2	e4p_c + xu5p-D_c <=> f6p_c + g3p_c	-0.737088	4.09609
TPI	dhap_c <=> g3p_c	-1.20319	7.37429
TRDR	h_c + nadph_c + trdox_c <=> nadp_c + trdrd_c	0.145914	5.94227
TRPt2rpp	h_p + trp-L_p <=> h_c + trp-L_c	-0.417971	0
TRPtex	trp-L_e <=> trp-L_p	-0.417971	0
TRSARr	2h3oppan_c + h_c + nadh_c <=> glyc-R_c + nad_c	0	4.44016
TYRt2rpp	h_p + tyr-L_p <=> h_c + tyr-L_c	-0.530798	0
TYRtex	tyr-L_e <=> tyr-L_p	-0.530798	0
VALt2rpp	h_p + val-L_p <=> h_c + val-L_c	-0.961333	0
VALtex	val-L_e <=> val-L_p	-0.961333	0
ZN2tpp	zn2_p <=> zn2_c	0	0.00020412
ZNabcpp	atp_c + h2o_c + zn2_p <=> adp_c + h_c + pi_c + zn2_c	0	0.00020412
Zn2tex	zn2_e <=> zn2_p	0.00019116	0.00020412
LMPD_10fthf_c_1_42	2 3pg_c + asp-L_c + 17 atp_c + co2_c + e4p_c + 3 glu-L_c + 10 h2o_c + 4 nad_c + 4 nh4_c + 2 pep_c + r5p_c <=> 10fthf_c + 14 adp_c + 2 akg_c + 3 amp_c + fum_c + gly_c + glyclt_c + 28 h_c + 4 nadh_c + 18 pi_c + 4 ppi_c + pyr_c	0	0.00014049
LMPD_10fthf_c_2_42	3 3pg_c + asp-L_c + 16 atp_c + co2_c + e4p_c + 4 glu-L_c + 11 h2o_c + 5 nad_c + nadp_c + 4 nh4_c + 2 pep_c + r5p_c <=> 10fthf_c + 13 adp_c + 3 akg_c + 3 amp_c + for_c + fum_c + 2 gly_c + glyclt_c + 31 h_c + 5 nadh_c + nadph_c + 18 pi_c + 4 ppi_c + pyr_c	0	0.00014049
LMPD_10fthf_c_3_42	2 3pg_c + asp-L_c + 16 atp_c + co2_c + e4p_c + 3 glu-L_c + 10 h2o_c + 4 nad_c + 4 nh4_c + 2 pep_c + r5p_c <=> 10fthf_c + 12 adp_c + 2 akg_c + 4 amp_c + fum_c + gly_c + glyclt_c + 28 h_c + 4 nadh_c + 18 pi_c + 4 ppi_c + pyr_c	0	0.00014049
LMPD_10fthf_c_4_42	3 3pg_c + asp-L_c + 15 atp_c + co2_c + e4p_c + 4 glu-L_c + 11 h2o_c + 5 nad_c + nadp_c + 4 nh4_c + 2 pep_c + r5p_c <=> 10fthf_c + 11 adp_c + 3 akg_c + 4 amp_c + for_c + fum_c + 2 gly_c + glyclt_c + 31 h_c + 5 nadh_c + nadph_c + 18 pi_c + 4 ppi_c + pyr_c	0	0.00014049
LMPD_2dmmql8_c_1_28	akg_c + 26 atp_c + e4p_c + 16 flxr_c + 8 g3p_c + 24 h_c + 8 nadh_c + 9 nadph_c + 2 pep_c + 7 pyr_c <=> 2dmmql8_c + 25 adp_c + amp_c + 10 co2_c + 16 flxso_c + 17 h2o_c + 8 nad_c + 9 nadp_c + 4 pi_c + 17 ppi_c	0.00013157	0.073703
LMPD_2fe2s_c_1_15	2 3pg_c + 2 accoa_c + 4 atp_c + 2 fe2_c + 2 glu-L_c + nad_c + 6 nadph_c + 2 so4_c + 2 trdrd_c <=> 2fe2s_c + 2 ac_c + 2 akg_c + 2 ala-L_c + 4 amp_c + 2 coa_c + h_c + nadh_c + 6 nadp_c + 6 pi_c + 2 ppi_c + 2 trdox_c	0	0.511426
LMPD_2fe2s_c_2_15	2 3pg_c + 2 accoa_c + 7 atp_c + 2 fe2_c + 2 glu-L_c + h2o_c + nad_c + 6 nadph_c + 2 so4_c + 2 trdrd_c <=> 2fe2s_c + 2 ac_c + 5 adp_c + 2 akg_c + 2 ala-L_c + 2 amp_c + 2 coa_c + 2 h_c + nadh_c + 6 nadp_c + 7 pi_c + 2 ppi_c + 2 trdox_c	0	0.501146
LMPD_2fe2s_c_3_15	2 3pg_c + 2 accoa_c + 4 atp_c + 2 fe2_c + 2 glu-L_c + 2 nad_c + 7 nadph_c + 2 so4_c + 2 trdrd_c <=> 2fe2s_c + 2 ac_c + 2 akg_c + 2 ala-L_c + 4 amp_c + 2 coa_c + h_c + 2 nadh_c + 7 nadp_c + 6 pi_c + 2 ppi_c + 2 trdox_c	0	0.508817
LMPD_2fe2s_c_4_15	2 3pg_c + 2 accoa_c + 5 atp_c + 2 fe2_c + 2 glu-L_c + h2o_c + 2 nad_c + 7 nadph_c + 2 so4_c + 2 trdrd_c <=> 2fe2s_c + 2 ac_c + adp_c + 2 akg_c + 2 ala-L_c + 4 amp_c + 2 coa_c + 2 h_c + 2 nadh_c + 7 nadp_c + 7 pi_c + 2 ppi_c + 2 trdox_c	0	0.498641
LMPD_2fe2s_c_5_15	2 3pg_c + 2 accoa_c + 7 atp_c + 2 fe2_c + 2 glu-L_c + h2o_c + 2 nad_c + 7 nadph_c + 2 so4_c + 2 trdrd_c <=> 2fe2s_c + 2 ac_c + 5 adp_c + 2 akg_c + 2 ala-L_c + 2 amp_c + 2 coa_c + 2 h_c + 2 nadh_c + 7 nadp_c + 7 pi_c + 2 ppi_c + 2 trdox_c	0	0.498641
LMPD_2fe2s_c_6_15	2 3pg_c + 2 accoa_c + 6 atp_c + 2 fe2_c + 2 glu-L_c + nad_c + 6 nadph_c + 2 so4_c + 2 trdrd_c <=> 2fe2s_c + 2 ac_c + 4 adp_c + 2 akg_c + 2 ala-L_c + 2 amp_c + 2 coa_c + h_c + nadh_c + 6 nadp_c + 6 pi_c + 2 ppi_c + 2 trdox_c	0	0.511426
LMPD_2fe2s_c_7_15	2 3pg_c + 2 accoa_c + 6 atp_c + 2 fe2_c + 2 glu-L_c + 2 nad_c + 7 nadph_c + 2 so4_c + 2 trdrd_c <=> 2fe2s_c + 2 ac_c + 4 adp_c + 2 akg_c + 2 ala-L_c + 2 amp_c + 2 coa_c + h_c + 2 nadh_c + 7 nadp_c + 6 pi_c + 2 ppi_c + 2 trdox_c	0	0.508817
LMPD_2fe2s_c_8_15	2 3pg_c + 2 accoa_c + 5 atp_c + 2 fe2_c + 2 glu-L_c + h2o_c + nad_c + 6 nadph_c + 2 so4_c + 2 trdrd_c <=> 2fe2s_c + 2 ac_c + adp_c + 2 akg_c + 2 ala-L_c + 4 amp_c + 2 coa_c + 2 h_c + nadh_c + 6 nadp_c + 7 pi_c + 2 ppi_c + 2 trdox_c	0	0.501146
LMPD_4fe4s_c_1_17	4 3pg_c + 4 accoa_c + 12 atp_c + 4 fe2_c + 4 glu-L_c + 4 nad_c + 15 nadph_c + 4 so4_c + 4 trdrd_c <=> 4fe4s_c + 4 ac_c + 8 adp_c + 4 akg_c + 4 ala-L_c + 4 amp_c + 4 coa_c + 3 h_c + 4 nadh_c + 15 nadp_c + 12 pi_c + 4 ppi_c + 4 trdox_c	0	0.248219
LMPD_4fe4s_c_2_17	4 3pg_c + 4 accoa_c + 14 atp_c + 4 fe2_c + 4 glu-L_c + 2 h2o_c + 4 nad_c + 15 nadph_c + 4 so4_c + 4 trdrd_c <=> 4fe4s_c + 4 ac_c + 10 adp_c + 4 akg_c + 4 ala-L_c + 4 amp_c + 4 coa_c + 5 h_c + 4 nadh_c + 15 nadp_c + 14 pi_c + 4 ppi_c + 4 trdox_c	0	0.243376
LMPD_4fe4s_c_3_17	4 3pg_c + 4 accoa_c + 8 atp_c + 4 fe2_c + 4 glu-L_c + nad_c + 12 nadph_c + 4 so4_c + 4 trdrd_c <=> 4fe4s_c + 4 ac_c + 4 akg_c + 4 ala-L_c + 8 amp_c + 4 coa_c + 3 h_c + nadh_c + 12 nadp_c + 12 pi_c + 4 ppi_c + 4 trdox_c	0	0.250085
LMPD_4fe4s_c_4_17	4 3pg_c + 4 accoa_c + 14 atp_c + 4 fe2_c + 4 glu-L_c + 2 h2o_c + nad_c + 12 nadph_c + 4 so4_c + 4 trdrd_c <=> 4fe4s_c + 4 ac_c + 10 adp_c + 4 akg_c + 4 ala-L_c + 4 amp_c + 4 coa_c + 5 h_c + nadh_c + 12 nadp_c + 14 pi_c + 4 ppi_c + 4 trdox_c	0	0.245169
LMPD_4fe4s_c_5_17	4 3pg_c + 4 accoa_c + 12 atp_c + 4 fe2_c + 4 glu-L_c + nad_c + 12 nadph_c + 4 so4_c + 4 trdrd_c <=> 4fe4s_c + 4 ac_c + 8 adp_c + 4 akg_c + 4 ala-L_c + 4 amp_c + 4 coa_c + 3 h_c + nadh_c + 12 nadp_c + 12 pi_c + 4 ppi_c + 4 trdox_c	0	0.250085
LMPD_4fe4s_c_6_17	4 3pg_c + 4 accoa_c + 10 atp_c + 4 fe2_c + 4 glu-L_c + 2 h2o_c + nad_c + 12 nadph_c + 4 so4_c + 4 trdrd_c <=> 4fe4s_c + 4 ac_c + 2 adp_c + 4 akg_c + 4 ala-L_c + 8 amp_c + 4 coa_c + 5 h_c + nadh_c + 12 nadp_c + 14 pi_c + 4 ppi_c + 4 trdox_c	0	0.245169
LMPD_4fe4s_c_7_17	4 3pg_c + 4 accoa_c + 8 atp_c + 4 fe2_c + 4 glu-L_c + 4 nad_c + 15 nadph_c + 4 so4_c + 4 trdrd_c <=> 4fe4s_c + 4 ac_c + 4 akg_c + 4 ala-L_c + 8 amp_c + 4 coa_c + 3 h_c + 4 nadh_c + 15 nadp_c + 12 pi_c + 4 ppi_c + 4 trdox_c	0	0.248219
LMPD_4fe4s_c_8_17	4 3pg_c + 4 accoa_c + 10 atp_c + 4 fe2_c + 4 glu-L_c + 2 h2o_c + 4 nad_c + 15 nadph_c + 4 so4_c + 4 trdrd_c <=> 4fe4s_c + 4 ac_c + 2 adp_c + 4 akg_c + 4 ala-L_c + 8 amp_c + 4 coa_c + 5 h_c + 4 nadh_c + 15 nadp_c + 14 pi_c + 4 ppi_c + 4 trdox_c	0	0.243376
LMPD_5mthf_c_1_42	3pg_c + asp-L_c + 18 atp_c + co2_c + e4p_c + for_c + 2 glu-L_c + 8 h2o_c + 2 nad_c + 2 nadph_c + 4 nh4_c + 2 pep_c + r5p_c <=> 5mthf_c + 15 adp_c + akg_c + 3 amp_c + fum_c + glyclt_c + 23 h_c + 2 nadh_c + 2 nadp_c + 18 pi_c + 4 ppi_c + pyr_c	0	0.00014049
LMPD_5mthf_c_3_42	3pg_c + asp-L_c + 17 atp_c + co2_c + e4p_c + for_c + 2 glu-L_c + 8 h2o_c + 2 nad_c + 2 nadph_c + 4 nh4_c + 2 pep_c + r5p_c <=> 5mthf_c + 13 adp_c + akg_c + 4 amp_c + fum_c + glyclt_c + 23 h_c + 2 nadh_c + 2 nadp_c + 18 pi_c + 4 ppi_c + pyr_c	0	0.00014049
LMPD_accoa_c_1_43	2 3pg_c + accoa_c + 3 asp-L_c + 20 atp_c + 2 for_c + 2 glu-L_c + 2 h2o_c + 2 nad_c + 5 nadph_c + 2 nh4_c + 2 pyr_c + r5p_c + so4_c + trdrd_c <=> ac_c + 16 adp_c + 2 akg_c + 4 amp_c + 2 co2_c + 2 coa_c + 2 fum_c + 9 h_c + 2 nadh_c + 5 nadp_c + 14 pi_c + 5 ppi_c + trdox_c	0	0.00034335
LMPD_accoa_c_3_43	2 3pg_c + accoa_c + 3 asp-L_c + 18 atp_c + 2 for_c + 2 glu-L_c + 2 h2o_c + 2 nad_c + 5 nadph_c + 2 nh4_c + 2 pyr_c + r5p_c + so4_c + trdrd_c <=> ac_c + 12 adp_c + 2 akg_c + 6 amp_c + 2 co2_c + 2 coa_c + 2 fum_c + 9 h_c + 2 nadh_c + 5 nadp_c + 14 pi_c + 5 ppi_c + trdox_c	0	0.00034335
LMPD_adocbl_c_1_25	3pg_c + 2 asp-L_c + 11 atp_c + co2_c + for_c + glu-L_c + 4 h2o_c + nad_c + nadp_c + 2 nh4_c + r5p_c + cbl1_p <=> adocbl_c + 8 adp_c + akg_c + 3 amp_c + 2 fum_c + 15 h_c + nadh_c + nadph_c + 11 pi_c + ppi_c + pppi_c	0	0.01
LMPD_adocbl_c_2_25	2 3pg_c + 2 asp-L_c + 10 atp_c + co2_c + 2 glu-L_c + 5 h2o_c + 2 nad_c + 2 nadp_c + 2 nh4_c + r5p_c + cbl1_p <=> adocbl_c + 7 adp_c + 2 akg_c + 3 amp_c + 2 fum_c + gly_c + 18 h_c + 2 nadh_c + 2 nadph_c + 11 pi_c + ppi_c + pppi_c	0	0.01
LMPD_adocbl_c_3_25	2 3pg_c + 2 asp-L_c + 11 atp_c + co2_c + 2 glu-L_c + 5 h2o_c + 2 nad_c + 2 nadp_c + 2 nh4_c + r5p_c + cbl1_p <=> adocbl_c + 9 adp_c + 2 akg_c + 2 amp_c + 2 fum_c + gly_c + 18 h_c + 2 nadh_c + 2 nadph_c + 11 pi_c + ppi_c + pppi_c	0	0.01
LMPD_adocbl_c_4_25	3pg_c + 2 asp-L_c + 12 atp_c + co2_c + for_c + glu-L_c + 4 h2o_c + nad_c + nadp_c + 2 nh4_c + r5p_c + cbl1_p <=> adocbl_c + 10 adp_c + akg_c + 2 amp_c + 2 fum_c + 15 h_c + nadh_c + nadph_c + 11 pi_c + ppi_c + pppi_c	0	0.01
LMPD_ala-L_c_1_1	glu-L_c + pyr_c <=> akg_c + ala-L_c	0	2.21612
LMPD_amet_c_1_38	2 3pg_c + accoa_c + 3 asp-L_c + 16 atp_c + co2_c + 2 for_c + 2 glu-L_c + 4 h2o_c + nad_c + 5 nadph_c + nh4_c + r5p_c + so4_c + succoa_c + trdrd_c <=> ac_c + 13 adp_c + 2 akg_c + amet_c + 3 amp_c + 2 coa_c + 2 fum_c + 12 h_c + nadh_c + 5 nadp_c + 16 pi_c + 3 ppi_c + pyr_c + succ_c + trdox_c	0	0.255353
LMPD_amet_c_2_38	2 3pg_c + accoa_c + 3 asp-L_c + 14 atp_c + co2_c + 2 for_c + 2 glu-L_c + 4 h2o_c + nad_c + 5 nadph_c + nh4_c + r5p_c + so4_c + succoa_c + trdrd_c <=> ac_c + 9 adp_c + 2 akg_c + amet_c + 5 amp_c + 2 coa_c + 2 fum_c + 12 h_c + nadh_c + 5 nadp_c + 16 pi_c + 3 ppi_c + pyr_c + succ_c + trdox_c	0	0.255353
LMPD_amet_c_7_39	accoa_c + 7 asp-L_c + 22 atp_c + 2 for_c + 8 h2o_c + nad_c + 13 nadph_c + r5p_c + so4_c + succoa_c + trdrd_c <=> ac_c + 4 acald_c + 17 adp_c + amet_c + 5 amp_c + co2_c + 2 coa_c + 2 fum_c + 4 h_c + nadh_c + 13 nadp_c + nh4_c + 22 pi_c + 3 ppi_c + pyr_c + succ_c + trdox_c	0	0.224843
LMPD_arg-L_c_1_9	accoa_c + asp-L_c + 3 atp_c + co2_c + 2 glu-L_c + h2o_c + nadph_c + nh4_c <=> ac_c + 2 adp_c + akg_c + amp_c + arg-L_c + coa_c + fum_c + 3 h_c + nadp_c + 2 pi_c + ppi_c	0.169578	0.942078
LMPD_asn-L_c_1_1	asp-L_c + atp_c + nh4_c <=> amp_c + asn-L_c + ppi_c	0.138197	1.62992
LMPD_bmocogdp_c_1_41	8 3pg_c + 4 accoa_c + 4 asp-L_c + 70 atp_c + 4 co2_c + 4 for_c + 8 glu-L_c + 21 h2o_c + mobd_c + 8 nad_c + 8 nadph_c + 12 nh4_c + 4 r5p_c + 4 so4_c + 4 trdrd_c <=> 4 ac_c + 52 adp_c + 8 akg_c + 4 ala-L_c + 18 amp_c + bmocogdp_c + 4 coa_c + 4 fum_c + 64 h_c + 8 nadh_c + 8 nadp_c + 52 pi_c + 22 ppi_c + 4 trdox_c	0	0.0837279
LMPD_bmocogdp_c_2_41	8 3pg_c + 4 accoa_c + 4 asp-L_c + 62 atp_c + 4 co2_c + 4 for_c + 8 glu-L_c + 21 h2o_c + mobd_c + 8 nad_c + 8 nadph_c + 12 nh4_c + 4 r5p_c + 4 so4_c + 4 trdrd_c <=> 4 ac_c + 36 adp_c + 8 akg_c + 4 ala-L_c + 26 amp_c + bmocogdp_c + 4 coa_c + 4 fum_c + 64 h_c + 8 nadh_c + 8 nadp_c + 52 pi_c + 22 ppi_c + 4 trdox_c	0	0.0837279
LMPD_bmocogdp_c_3_41	12 3pg_c + 4 accoa_c + 4 asp-L_c + 66 atp_c + 4 co2_c + 12 glu-L_c + 25 h2o_c + mobd_c + 12 nad_c + 4 nadph_c + 12 nh4_c + 4 r5p_c + 4 so4_c + 4 trdrd_c <=> 4 ac_c + 48 adp_c + 12 akg_c + 4 ala-L_c + 18 amp_c + bmocogdp_c + 4 coa_c + 4 fum_c + 4 gly_c + 76 h_c + 12 nadh_c + 4 nadp_c + 52 pi_c + 22 ppi_c + 4 trdox_c	0	0.0823966
LMPD_bmocogdp_c_4_41	12 3pg_c + 4 accoa_c + 4 asp-L_c + 58 atp_c + 4 co2_c + 12 glu-L_c + 25 h2o_c + mobd_c + 12 nad_c + 4 nadph_c + 12 nh4_c + 4 r5p_c + 4 so4_c + 4 trdrd_c <=> 4 ac_c + 32 adp_c + 12 akg_c + 4 ala-L_c + 26 amp_c + bmocogdp_c + 4 coa_c + 4 fum_c + 4 gly_c + 76 h_c + 12 nadh_c + 4 nadp_c + 52 pi_c + 22 ppi_c + 4 trdox_c	0	0.0823966
LMPD_btn_c_2_64	4 3pg_c + 5 accoa_c + 3 asp-L_c + 27 atp_c + 2 co2_c + 2 for_c + 4 glu-L_c + 11 h2o_c + 2 nad_c + 12 nadph_c + nh4_c + 3 r5p_c + 2 so4_c + succoa_c + 2 trdrd_c <=> 5drib_c + 2 ac_c + 19 adp_c + 4 akg_c + amob_c + 8 amp_c + btn_c + 6 coa_c + 2 fum_c + gly_c + 17 h_c + mththf_c + 2 nadh_c + 12 nadp_c + 26 pi_c + 8 ppi_c + pyr_c + succ_c + 2 trdox_c + meoh_p	1.18e-06	0.108328
LMPD_chor_c_1_7	atp_c + e4p_c + nadph_c + 2 pep_c <=> adp_c + chor_c + 3 h_c + nadp_c + 4 pi_c	0.00013157	0.527693
LMPD_coa_c_1_47	2 3pg_c + accoa_c + 3 asp-L_c + 23 atp_c + 2 for_c + 2 glu-L_c + 5 h2o_c + 2 nad_c + 5 nadph_c + 2 nh4_c + 2 pyr_c + r5p_c + so4_c + trdrd_c <=> ac_c + 19 adp_c + 2 akg_c + 4 amp_c + 2 co2_c + 2 coa_c + 2 fum_c + 12 h_c + 2 nadh_c + 5 nadp_c + 17 pi_c + 5 ppi_c + trdox_c	0	0.00034335
LMPD_coa_c_8_44	4 3pg_c + accoa_c + 3 asp-L_c + 16 atp_c + 4 glu-L_c + 4 h2o_c + 4 nad_c + 3 nadph_c + 2 nh4_c + 2 pyr_c + r5p_c + so4_c + trdrd_c <=> ac_c + 10 adp_c + 4 akg_c + 6 amp_c + 2 co2_c + 2 coa_c + 2 fum_c + 2 gly_c + 15 h_c + 4 nadh_c + 3 nadp_c + 14 pi_c + 5 ppi_c + trdox_c	0	0.00034335
LMPD_coa_c_9_44	4 3pg_c + accoa_c + 3 asp-L_c + 18 atp_c + 4 glu-L_c + 4 h2o_c + 4 nad_c + 3 nadph_c + 2 nh4_c + 2 pyr_c + r5p_c + so4_c + trdrd_c <=> ac_c + 14 adp_c + 4 akg_c + 4 amp_c + 2 co2_c + 2 coa_c + 2 fum_c + 2 gly_c + 15 h_c + 4 nadh_c + 3 nadp_c + 14 pi_c + 5 ppi_c + trdox_c	0	0.00034335
LMPD_coa_c_10_44	3 3pg_c + accoa_c + 3 asp-L_c + 19 atp_c + for_c + 3 glu-L_c + 3 h2o_c + 3 nad_c + 4 nadph_c + 2 nh4_c + 2 pyr_c + r5p_c + so4_c + trdrd_c <=> ac_c + 15 adp_c + 3 akg_c + 4 amp_c + 2 co2_c + 2 coa_c + 2 fum_c + gly_c + 12 h_c + 3 nadh_c + 4 nadp_c + 14 pi_c + 5 ppi_c + trdox_c	0	0.00034335
LMPD_coa_c_11_45	2 3pg_c + accoa_c + 3 asp-L_c + 20 atp_c + 2 for_c + 2 glu-L_c + 2 h2o_c + 2 nad_c + 6 nadph_c + 2 nh4_c + 2 pyr_c + r5p_c + so4_c <=> ac_c + 16 adp_c + 2 akg_c + 4 amp_c + 2 co2_c + 2 coa_c + 2 fum_c + 8 h_c + 2 nadh_c + 6 nadp_c + 14 pi_c + 5 ppi_c	0	0.00034335
LMPD_coa_c_12_44	3 3pg_c + accoa_c + 3 asp-L_c + 17 atp_c + for_c + 3 glu-L_c + 3 h2o_c + 3 nad_c + 4 nadph_c + 2 nh4_c + 2 pyr_c + r5p_c + so4_c + trdrd_c <=> ac_c + 11 adp_c + 3 akg_c + 6 amp_c + 2 co2_c + 2 coa_c + 2 fum_c + gly_c + 12 h_c + 3 nadh_c + 4 nadp_c + 14 pi_c + 5 ppi_c + trdox_c	0	0.00034335
LMPD_coa_c_13_45	2 3pg_c + accoa_c + 3 asp-L_c + 21 atp_c + 2 for_c + 2 glu-L_c + 2 h2o_c + 2 nad_c + 5 nadph_c + 2 nh4_c + 2 pyr_c + r5p_c + so4_c + trdrd_c <=> ac_c + 18 adp_c + 2 akg_c + 3 amp_c + 2 co2_c + 2 coa_c + 2 fum_c + 9 h_c + 2 nadh_c + 5 nadp_c + 14 pi_c + 5 ppi_c + trdox_c	0	0.00034335
LMPD_coa_c_14_45	2 3pg_c + accoa_c + 3 asp-L_c + 19 atp_c + 2 for_c + 2 glu-L_c + 2 h2o_c + 2 nad_c + 5 nadph_c + 2 nh4_c + 2 pyr_c + r5p_c + so4_c + trdrd_c <=> ac_c + 14 adp_c + 2 akg_c + 5 amp_c + 2 co2_c + 2 coa_c + 2 fum_c + 9 h_c + 2 nadh_c + 5 nadp_c + 14 pi_c + 5 ppi_c + trdox_c	0	0.00034335
LMPD_coa_c_15_45	2 3pg_c + accoa_c + 3 asp-L_c + 18 atp_c + 2 for_c + 2 glu-L_c + 2 h2o_c + 2 nad_c + 6 nadph_c + 2 nh4_c + 2 pyr_c + r5p_c + so4_c <=> ac_c + 12 adp_c + 2 akg_c + 6 amp_c + 2 co2_c + 2 coa_c + 2 fum_c + 8 h_c + 2 nadh_c + 6 nadp_c + 14 pi_c + 5 ppi_c	0	0.00034335
LMPD_coa_c_23_46	3 3pg_c + accoa_c + 3 asp-L_c + 17 atp_c + for_c + 3 glu-L_c + 3 h2o_c + 3 nad_c + 5 nadph_c + 2 nh4_c + 2 pyr_c + r5p_c + so4_c <=> ac_c + 11 adp_c + 3 akg_c + 6 amp_c + 2 co2_c + 2 coa_c + 2 fum_c + gly_c + 11 h_c + 3 nadh_c + 5 nadp_c + 14 pi_c + 5 ppi_c	0	0.00034335
LMPD_coa_c_25_46	3 3pg_c + accoa_c + 3 asp-L_c + 18 atp_c + for_c + 3 glu-L_c + 3 h2o_c + 3 nad_c + 4 nadph_c + 2 nh4_c + 2 pyr_c + r5p_c + so4_c + trdrd_c <=> ac_c + 13 adp_c + 3 akg_c + 5 amp_c + 2 co2_c + 2 coa_c + 2 fum_c + gly_c + 12 h_c + 3 nadh_c + 4 nadp_c + 14 pi_c + 5 ppi_c + trdox_c	0	0.00034335
LMPD_coa_c_26_46	4 3pg_c + accoa_c + 3 asp-L_c + 16 atp_c + 4 glu-L_c + 4 h2o_c + 4 nad_c + 4 nadph_c + 2 nh4_c + 2 pyr_c + r5p_c + so4_c <=> ac_c + 10 adp_c + 4 akg_c + 6 amp_c + 2 co2_c + 2 coa_c + 2 fum_c + 2 gly_c + 14 h_c + 4 nadh_c + 4 nadp_c + 14 pi_c + 5 ppi_c	0	0.00034335
LMPD_coa_c_27_46	4 3pg_c + accoa_c + 3 asp-L_c + 17 atp_c + 4 glu-L_c + 4 h2o_c + 4 nad_c + 3 nadph_c + 2 nh4_c + 2 pyr_c + r5p_c + so4_c + trdrd_c <=> ac_c + 12 adp_c + 4 akg_c + 5 amp_c + 2 co2_c + 2 coa_c + 2 fum_c + 2 gly_c + 15 h_c + 4 nadh_c + 3 nadp_c + 14 pi_c + 5 ppi_c + trdox_c	0	0.00034335
LMPD_coa_c_28_46	3 3pg_c + accoa_c + 3 asp-L_c + 19 atp_c + for_c + 3 glu-L_c + 3 h2o_c + 3 nad_c + 5 nadph_c + 2 nh4_c + 2 pyr_c + r5p_c + so4_c <=> ac_c + 15 adp_c + 3 akg_c + 4 amp_c + 2 co2_c + 2 coa_c + 2 fum_c + gly_c + 11 h_c + 3 nadh_c + 5 nadp_c + 14 pi_c + 5 ppi_c	0	0.00034335
LMPD_coa_c_29_46	4 3pg_c + accoa_c + 3 asp-L_c + 18 atp_c + 4 glu-L_c + 4 h2o_c + 4 nad_c + 4 nadph_c + 2 nh4_c + 2 pyr_c + r5p_c + so4_c <=> ac_c + 14 adp_c + 4 akg_c + 4 amp_c + 2 co2_c + 2 coa_c + 2 fum_c + 2 gly_c + 14 h_c + 4 nadh_c + 4 nadp_c + 14 pi_c + 5 ppi_c	0	0.00034335
LMPD_coa_c_30_46	4 3pg_c + accoa_c + 3 asp-L_c + 19 atp_c + 4 glu-L_c + 4 h2o_c + 4 nad_c + 3 nadph_c + 2 nh4_c + 2 pyr_c + r5p_c + so4_c + trdrd_c <=> ac_c + 16 adp_c + 4 akg_c + 3 amp_c + 2 co2_c + 2 coa_c + 2 fum_c + 2 gly_c + 15 h_c + 4 nadh_c + 3 nadp_c + 14 pi_c + 5 ppi_c + trdox_c	0	0.00034335
LMPD_coa_c_31_47	2 3pg_c + accoa_c + 3 asp-L_c + 21 atp_c + 2 for_c + 2 glu-L_c + 5 h2o_c + 2 nad_c + 5 nadph_c + 2 nh4_c + 2 pyr_c + r5p_c + so4_c + trdrd_c <=> ac_c + 14 adp_c + 2 akg_c + 7 amp_c + 2 co2_c + 2 coa_c + 2 fum_c + 11 h_c + 2 nadh_c + 5 nadp_c + 16 pi_c + 6 ppi_c + trdox_c	0	0.00034335
LMPD_coa_c_32_46	3 3pg_c + accoa_c + 3 asp-L_c + 20 atp_c + for_c + 3 glu-L_c + 3 h2o_c + 3 nad_c + 4 nadph_c + 2 nh4_c + 2 pyr_c + r5p_c + so4_c + trdrd_c <=> ac_c + 17 adp_c + 3 akg_c + 3 amp_c + 2 co2_c + 2 coa_c + 2 fum_c + gly_c + 12 h_c + 3 nadh_c + 4 nadp_c + 14 pi_c + 5 ppi_c + trdox_c	0	0.00034335
LMPD_coa_c_33_47	2 3pg_c + accoa_c + 3 asp-L_c + 23 atp_c + 2 for_c + 2 glu-L_c + 5 h2o_c + 2 nad_c + 5 nadph_c + 2 nh4_c + 2 pyr_c + r5p_c + so4_c + trdrd_c <=> ac_c + 18 adp_c + 2 akg_c + 5 amp_c + 2 co2_c + 2 coa_c + 2 fum_c + 11 h_c + 2 nadh_c + 5 nadp_c + 16 pi_c + 6 ppi_c + trdox_c	0	0.00034335
LMPD_coa_c_36_47	2 3pg_c + accoa_c + 3 asp-L_c + 20 atp_c + 2 for_c + 2 glu-L_c + 5 h2o_c + 2 nad_c + 5 nadph_c + 2 nh4_c + 2 pyr_c + r5p_c + so4_c + trdrd_c <=> ac_c + 13 adp_c + 2 akg_c + 7 amp_c + 2 co2_c + 2 coa_c + 2 fum_c + 12 h_c + 2 nadh_c + 5 nadp_c + 17 pi_c + 5 ppi_c + trdox_c	0	0.00034335
LMPD_coa_c_37_47	accoa_c + 7 asp-L_c + 28 atp_c + 2 for_c + 6 h2o_c + 2 nad_c + 13 nadph_c + 2 pyr_c + r5p_c + so4_c + trdrd_c <=> ac_c + 4 acald_c + 24 adp_c + 4 amp_c + 4 co2_c + 2 coa_c + 2 fum_c + h_c + 2 nadh_c + 13 nadp_c + 20 pi_c + 5 ppi_c + trdox_c	0	0.00034335
LMPD_coa_c_38_47	2 3pg_c + accoa_c + 3 asp-L_c + 21 atp_c + 2 for_c + 2 glu-L_c + 2 h2o_c + 2 nad_c + 6 nadph_c + 2 nh4_c + 2 pyr_c + r5p_c + so4_c <=> ac_c + 18 adp_c + 2 akg_c + 3 amp_c + 2 co2_c + 2 coa_c + 2 fum_c + 8 h_c + 2 nadh_c + 6 nadp_c + 14 pi_c + 5 ppi_c	0	0.00034335
LMPD_coa_c_42_47	2 3pg_c + accoa_c + 3 asp-L_c + 19 atp_c + 2 for_c + 2 glu-L_c + 2 h2o_c + 2 nad_c + 6 nadph_c + 2 nh4_c + 2 pyr_c + r5p_c + so4_c <=> ac_c + 14 adp_c + 2 akg_c + 5 amp_c + 2 co2_c + 2 coa_c + 2 fum_c + 8 h_c + 2 nadh_c + 6 nadp_c + 14 pi_c + 5 ppi_c	0	0.000343346
LMPD_coa_c_46_47	accoa_c + 7 asp-L_c + 26 atp_c + 2 for_c + 6 h2o_c + 2 nad_c + 13 nadph_c + 2 pyr_c + r5p_c + so4_c + trdrd_c <=> ac_c + 4 acald_c + 20 adp_c + 6 amp_c + 4 co2_c + 2 coa_c + 2 fum_c + h_c + 2 nadh_c + 13 nadp_c + 20 pi_c + 5 ppi_c + trdox_c	0	0.00034335
LMPD_ctp_c_1_10	asp-L_c + 6 atp_c + 2 nh4_c + orot_c + r5p_c <=> 5 adp_c + amp_c + ctp_c + dhor-S_c + 4 h_c + 3 pi_c + ppi_c	0.0765814	0.0817734
LMPD_cys-L_c_1_11	3pg_c + accoa_c + 3 atp_c + glu-L_c + nad_c + 3 nadph_c + so4_c + trdrd_c <=> ac_c + 2 adp_c + akg_c + amp_c + coa_c + cys-L_c + nadh_c + 3 nadp_c + 3 pi_c + ppi_c + trdox_c	0	0.972928
LMPD_cys-L_c_2_11	3pg_c + accoa_c + 2 atp_c + glu-L_c + nad_c + 3 nadph_c + so4_c + trdrd_c <=> ac_c + akg_c + 2 amp_c + coa_c + cys-L_c + nadh_c + 3 nadp_c + 3 pi_c + ppi_c + trdox_c	0	0.972928
LMPD_datp_c_1_24	3pg_c + 2 asp-L_c + 10 atp_c + co2_c + 2 flxr_c + for_c + glu-L_c + 2 h2o_c + nad_c + nadp_c + 2 nh4_c + r5p_c <=> 7 adp_c + akg_c + 3 amp_c + datp_c + 2 flxso_c + 2 fum_c + 15 h_c + nadh_c + nadph_c + 10 pi_c + ppi_c	0	0.0156271
LMPD_datp_c_2_24	3pg_c + 2 asp-L_c + 11 atp_c + co2_c + 2 flxr_c + for_c + glu-L_c + 2 h2o_c + nad_c + nadp_c + 2 nh4_c + r5p_c <=> 9 adp_c + akg_c + 2 amp_c + datp_c + 2 flxso_c + 2 fum_c + 15 h_c + nadh_c + nadph_c + 10 pi_c + ppi_c	0	0.0156271
LMPD_datp_c_3_24	2 3pg_c + 2 asp-L_c + 9 atp_c + co2_c + 2 flxr_c + 2 glu-L_c + 3 h2o_c + 2 nad_c + 2 nadp_c + 2 nh4_c + r5p_c <=> 6 adp_c + 2 akg_c + 3 amp_c + datp_c + 2 flxso_c + 2 fum_c + gly_c + 18 h_c + 2 nadh_c + 2 nadph_c + 10 pi_c + ppi_c	0	0.0156271
LMPD_datp_c_4_24	2 3pg_c + 2 asp-L_c + 10 atp_c + co2_c + 2 flxr_c + 2 glu-L_c + 3 h2o_c + 2 nad_c + 2 nadp_c + 2 nh4_c + r5p_c <=> 8 adp_c + 2 akg_c + 2 amp_c + datp_c + 2 flxso_c + 2 fum_c + gly_c + 18 h_c + 2 nadh_c + 2 nadph_c + 10 pi_c + ppi_c	0	0.0156271
LMPD_dctp_c_1_11	asp-L_c + 6 atp_c + 2 flxr_c + 2 nh4_c + orot_c + r5p_c <=> 5 adp_c + amp_c + dctp_c + dhor-S_c + 2 flxso_c + 4 h_c + h2o_c + 3 pi_c + ppi_c	0.0151111	0.0161356
LMPD_dgtp_c_1_25	3pg_c + asp-L_c + 13 atp_c + co2_c + for_c + glu-L_c + 4 h2o_c + 2 nad_c + nadp_c + 3 nh4_c + r5p_c + trdrd_c <=> 11 adp_c + akg_c + 2 amp_c + dgtp_c + fum_c + 16 h_c + 2 nadh_c + nadph_c + 10 pi_c + 2 ppi_c + trdox_c	0	0.0161356
LMPD_dgtp_c_2_25	3pg_c + asp-L_c + 13 atp_c + co2_c + 2 flxr_c + for_c + glu-L_c + 4 h2o_c + 2 nad_c + nadp_c + 3 nh4_c + r5p_c <=> 11 adp_c + akg_c + 2 amp_c + dgtp_c + 2 flxso_c + fum_c + 16 h_c + 2 nadh_c + nadph_c + 10 pi_c + 2 ppi_c	0	0.0161356
LMPD_dgtp_c_3_25	3pg_c + asp-L_c + 12 atp_c + co2_c + 2 flxr_c + for_c + glu-L_c + 4 h2o_c + 2 nad_c + nadp_c + 3 nh4_c + r5p_c <=> 9 adp_c + akg_c + 3 amp_c + dgtp_c + 2 flxso_c + fum_c + 16 h_c + 2 nadh_c + nadph_c + 10 pi_c + 2 ppi_c	0	0.0161356
LMPD_dgtp_c_4_25	2 3pg_c + asp-L_c + 12 atp_c + co2_c + 2 flxr_c + 2 glu-L_c + 5 h2o_c + 3 nad_c + 2 nadp_c + 3 nh4_c + r5p_c <=> 10 adp_c + 2 akg_c + 2 amp_c + dgtp_c + 2 flxso_c + fum_c + gly_c + 19 h_c + 3 nadh_c + 2 nadph_c + 10 pi_c + 2 ppi_c	0	0.0161356
LMPD_dgtp_c_5_25	2 3pg_c + asp-L_c + 11 atp_c + co2_c + 2 flxr_c + 2 glu-L_c + 5 h2o_c + 3 nad_c + 2 nadp_c + 3 nh4_c + r5p_c <=> 8 adp_c + 2 akg_c + 3 amp_c + dgtp_c + 2 flxso_c + fum_c + gly_c + 19 h_c + 3 nadh_c + 2 nadph_c + 10 pi_c + 2 ppi_c	0	0.0161356
LMPD_dgtp_c_6_25	2 3pg_c + asp-L_c + 12 atp_c + co2_c + 2 glu-L_c + 5 h2o_c + 3 nad_c + 2 nadp_c + 3 nh4_c + r5p_c + trdrd_c <=> 10 adp_c + 2 akg_c + 2 amp_c + dgtp_c + fum_c + gly_c + 19 h_c + 3 nadh_c + 2 nadph_c + 10 pi_c + 2 ppi_c + trdox_c	0	0.0161356
LMPD_dttp_c_1_17	asp-L_c + 7 atp_c + 2 flxr_c + for_c + h_c + 2 nadph_c + nh4_c + orot_c + r5p_c <=> 6 adp_c + amp_c + dhor-S_c + dttp_c + 2 flxso_c + 2 h2o_c + 2 nadp_c + 2 pi_c + 2 ppi_c	0	0.0156271
LMPD_dttp_c_2_17	asp-L_c + 7 atp_c + for_c + h_c + 2 nadph_c + nh4_c + orot_c + r5p_c + trdrd_c <=> 6 adp_c + amp_c + dhor-S_c + dttp_c + 2 h2o_c + 2 nadp_c + 2 pi_c + 2 ppi_c + trdox_c	0	0.0156271
LMPD_enter_c_1_16	3 3pg_c + 9 atp_c + 3 e4p_c + 3 glu-L_c + 6 h2o_c + 6 nad_c + 3 nadph_c + 6 pep_c <=> 3 adp_c + 3 akg_c + 6 amp_c + enter_c + 15 h_c + 6 nadh_c + 3 nadp_c + 15 pi_c + 6 ppi_c + 3 pyr_c	0.00013157	0.162421
LMPD_fad_c_1_34	2 3pg_c + 3 asp-L_c + 23 atp_c + 2 co2_c + 2 db4p_c + for_c + 2 glu-L_c + 9 h2o_c + 3 nad_c + nadp_c + 4 nh4_c + 2 r5p_c <=> 17 adp_c + 2 akg_c + 6 amp_c + fad_c + 3 fum_c + 33 h_c + 3 nadh_c + nadph_c + 23 pi_c + 5 ppi_c	0	0.000139219
LMPD_fad_c_2_34	4 3pg_c + 3 asp-L_c + 21 atp_c + 2 co2_c + 2 db4p_c + 4 glu-L_c + 11 h2o_c + 5 nad_c + 3 nadp_c + 4 nh4_c + 2 r5p_c <=> 15 adp_c + 4 akg_c + 6 amp_c + fad_c + for_c + 3 fum_c + 2 gly_c + 39 h_c + 5 nadh_c + 3 nadph_c + 23 pi_c + 5 ppi_c	0	0.00014049
LMPD_fad_c_3_34	4 3pg_c + 3 asp-L_c + 23 atp_c + 2 co2_c + 2 db4p_c + 4 glu-L_c + 11 h2o_c + 5 nad_c + 3 nadp_c + 4 nh4_c + 2 r5p_c <=> 19 adp_c + 4 akg_c + 4 amp_c + fad_c + for_c + 3 fum_c + 2 gly_c + 39 h_c + 5 nadh_c + 3 nadph_c + 23 pi_c + 5 ppi_c	0	0.00014049
LMPD_fad_c_4_34	2 3pg_c + 3 asp-L_c + 25 atp_c + 2 co2_c + 2 db4p_c + for_c + 2 glu-L_c + 9 h2o_c + 3 nad_c + nadp_c + 4 nh4_c + 2 r5p_c <=> 21 adp_c + 2 akg_c + 4 amp_c + fad_c + 3 fum_c + 33 h_c + 3 nadh_c + nadph_c + 23 pi_c + 5 ppi_c	0	0.00014049
LMPD_gln-L_c_1_1	atp_c + glu-L_c + nh4_c <=> adp_c + gln-L_c + h_c + pi_c	0.15087	1.27451
LMPD_gly_c_1_6	asp-L_c + 2 atp_c + h_c + h2o_c + 2 nadph_c <=> acald_c + 2 adp_c + gly_c + 2 nadp_c + 2 pi_c	0	2.54031
LMPD_gthrd_c_1_17	2 3pg_c + accoa_c + 5 atp_c + 3 glu-L_c + 2 h2o_c + 2 nad_c + 2 nadph_c + so4_c + trdrd_c <=> ac_c + 4 adp_c + 2 akg_c + amp_c + coa_c + for_c + gthrd_c + 6 h_c + 2 nadh_c + 2 nadp_c + 6 pi_c + ppi_c + trdox_c	0	0.418103
LMPD_gthrd_c_2_17	2 3pg_c + accoa_c + 4 atp_c + 3 glu-L_c + 2 h2o_c + 2 nad_c + 2 nadph_c + so4_c + trdrd_c <=> ac_c + 2 adp_c + 2 akg_c + 2 amp_c + coa_c + for_c + gthrd_c + 6 h_c + 2 nadh_c + 2 nadp_c + 6 pi_c + ppi_c + trdox_c	0	0.418103
LMPD_gtp_c_1_24	2 3pg_c + asp-L_c + 11 atp_c + co2_c + 2 glu-L_c + 6 h2o_c + 3 nad_c + 2 nadp_c + 3 nh4_c + r5p_c <=> 8 adp_c + 2 akg_c + 3 amp_c + fum_c + gly_c + gtp_c + 19 h_c + 3 nadh_c + 2 nadph_c + 10 pi_c + 2 ppi_c	0	0.131746
LMPD_gtp_c_2_24	3pg_c + asp-L_c + 13 atp_c + co2_c + for_c + glu-L_c + 5 h2o_c + 2 nad_c + nadp_c + 3 nh4_c + r5p_c <=> 11 adp_c + akg_c + 2 amp_c + fum_c + gtp_c + 16 h_c + 2 nadh_c + nadph_c + 10 pi_c + 2 ppi_c	0	0.131746
LMPD_gtp_c_3_24	2 3pg_c + asp-L_c + 12 atp_c + co2_c + 2 glu-L_c + 6 h2o_c + 3 nad_c + 2 nadp_c + 3 nh4_c + r5p_c <=> 10 adp_c + 2 akg_c + 2 amp_c + fum_c + gly_c + gtp_c + 19 h_c + 3 nadh_c + 2 nadph_c + 10 pi_c + 2 ppi_c	0	0.131746
LMPD_gtp_c_4_24	3pg_c + asp-L_c + 12 atp_c + co2_c + for_c + glu-L_c + 5 h2o_c + 2 nad_c + nadp_c + 3 nh4_c + r5p_c <=> 9 adp_c + akg_c + 3 amp_c + fum_c + gtp_c + 16 h_c + 2 nadh_c + nadph_c + 10 pi_c + 2 ppi_c	0	0.131746
LMPD_hemeO_c_1_22	17 atp_c + fe2_c + 6 flxr_c + 3 g3p_c + 8 glu-L_c + 25 h_c + 3 nadh_c + 11 nadph_c + o2_c + ppp9_c + 3 pyr_c <=> 9 adp_c + 8 amp_c + 9 co2_c + 6 flxso_c + 15 h2o_c + hemeO_c + 3 nad_c + 11 nadp_c + 4 nh4_c + 14 ppi_c + pppg9_c	0.00013157	0.00014049
LMPD_his-L_c_1_17	asp-L_c + 4 atp_c + for_c + glu-L_c + 2 h2o_c + 2 nad_c + nh4_c + r5p_c <=> adp_c + akg_c + 3 amp_c + fum_c + 8 h_c + his-L_c + 2 nadh_c + 4 pi_c + 2 ppi_c	0	0.800175
LMPD_his-L_c_2_17	asp-L_c + 5 atp_c + for_c + glu-L_c + 2 h2o_c + 2 nad_c + nh4_c + r5p_c <=> 3 adp_c + akg_c + 2 amp_c + fum_c + 8 h_c + his-L_c + 2 nadh_c + 4 pi_c + 2 ppi_c	0	0.800175
LMPD_ile-L_c_1_10	asp-L_c + 2 atp_c + glu-L_c + 3 h_c + 3 nadph_c + pyr_c <=> 2 adp_c + akg_c + co2_c + ile-L_c + 3 nadp_c + nh4_c + 2 pi_c	0.166561	0.853227
LMPD_leu-L_c_1_9	accoa_c + glu-L_c + h_c + nad_c + nadph_c + 2 pyr_c <=> akg_c + 2 co2_c + coa_c + leu-L_c + nadh_c + nadp_c	0.258289	1.02395
LMPD_lipopb_c_1_36	4 3pg_c + 8 accoa_c + 19 atp_c + 2 fe2_c + 4 glu-L_c + 2 h_c + 4 h2o_c + 4 nadh_c + 12 nadph_c + 2 r5p_c + 4 so4_c + 4 trdrd_c <=> 2fe2s_c + 2 5drib_c + 4 ac_c + 10 adp_c + 4 akg_c + 4 ala-L_c + 9 amp_c + 8 coa_c + lipopb_c + 4 nad_c + 12 nadp_c + 16 pi_c + 9 ppi_c + 4 trdox_c	1.77e-06	0.130195
LMPD_lys-L_c_1_9	asp-L_c + atp_c + glu-L_c + 2 h_c + 2 nadph_c + pyr_c + succoa_c <=> adp_c + akg_c + co2_c + coa_c + lys-L_c + 2 nadp_c + pi_c + succ_c	0.196734	0.917734
LMPD_malcoa_c_2_44	2 3pg_c + 2 accoa_c + 3 asp-L_c + 19 atp_c + 2 for_c + 2 glu-L_c + 3 h2o_c + 2 nad_c + 5 nadph_c + 2 nh4_c + 2 pyr_c + r5p_c + so4_c + trdrd_c <=> ac_c + 13 adp_c + 2 akg_c + 6 amp_c + co2_c + 2 coa_c + 2 fum_c + 11 h_c + malcoa_c + 2 nadh_c + 5 nadp_c + 15 pi_c + 5 ppi_c + trdox_c	1.829e-05	1.90768e-05
LMPD_met-L_c_1_20	2 3pg_c + accoa_c + asp-L_c + 4 atp_c + 2 glu-L_c + h2o_c + nad_c + 5 nadph_c + so4_c + succoa_c + trdrd_c <=> ac_c + 3 adp_c + 2 akg_c + amp_c + 2 coa_c + gly_c + met-L_c + nadh_c + 5 nadp_c + nh4_c + 5 pi_c + ppi_c + pyr_c + succ_c + trdox_c	0	0.604924
LMPD_met-L_c_2_20	2 3pg_c + accoa_c + asp-L_c + 3 atp_c + 2 glu-L_c + h2o_c + nad_c + 5 nadph_c + so4_c + succoa_c + trdrd_c <=> ac_c + adp_c + 2 akg_c + 2 amp_c + 2 coa_c + gly_c + met-L_c + nadh_c + 5 nadp_c + nh4_c + 5 pi_c + ppi_c + pyr_c + succ_c + trdox_c	0	0.604924
LMPD_mlthf_c_1_41	3pg_c + asp-L_c + 17 atp_c + co2_c + e4p_c + for_c + 2 glu-L_c + 8 h2o_c + 3 nad_c + 2 nadph_c + 4 nh4_c + 2 pep_c + r5p_c <=> 13 adp_c + akg_c + 4 amp_c + fum_c + glyclt_c + 24 h_c + mlthf_c + 3 nadh_c + 2 nadp_c + 18 pi_c + 4 ppi_c + pyr_c	0	0.00014049
LMPD_mlthf_c_3_41	3pg_c + asp-L_c + 18 atp_c + co2_c + e4p_c + for_c + 2 glu-L_c + 8 h2o_c + 3 nad_c + 2 nadph_c + 4 nh4_c + 2 pep_c + r5p_c <=> 15 adp_c + akg_c + 3 amp_c + fum_c + glyclt_c + 24 h_c + mlthf_c + 3 nadh_c + 2 nadp_c + 18 pi_c + 4 ppi_c + pyr_c	0	0.00014049
LMPD_mococdp_c_1_48	4 3pg_c + 2 accoa_c + 2 asp-L_c + 24 atp_c + co2_c + 4 glu-L_c + 6 h2o_c + mobd_c + 3 nad_c + 4 nadph_c + 5 nh4_c + orot_c + 2 r5p_c + 2 so4_c + 2 trdrd_c <=> 2 ac_c + 13 adp_c + 4 akg_c + 2 ala-L_c + 11 amp_c + 2 coa_c + dhor-S_c + fum_c + gly_c + 22 h_c + mococdp_c + 3 nadh_c + 4 nadp_c + 19 pi_c + 10 ppi_c + 2 trdox_c	0	0.174069
LMPD_mococdp_c_2_47	3 3pg_c + 2 accoa_c + 2 asp-L_c + 30 atp_c + co2_c + for_c + 3 glu-L_c + 7 h2o_c + mobd_c + 2 nad_c + 5 nadph_c + 5 nh4_c + orot_c + 2 r5p_c + 2 so4_c + 2 trdrd_c <=> 2 ac_c + 22 adp_c + 3 akg_c + 2 ala-L_c + 8 amp_c + 2 coa_c + dhor-S_c + fum_c + 21 h_c + mococdp_c + 2 nadh_c + 5 nadp_c + 21 pi_c + 10 ppi_c + 2 trdox_c	0	0.171649
LMPD_mococdp_c_3_47	4 3pg_c + 2 accoa_c + 2 asp-L_c + 26 atp_c + co2_c + 4 glu-L_c + 8 h2o_c + mobd_c + 3 nad_c + 4 nadph_c + 5 nh4_c + orot_c + 2 r5p_c + 2 so4_c + 2 trdrd_c <=> 2 ac_c + 15 adp_c + 4 akg_c + 2 ala-L_c + 11 amp_c + 2 coa_c + dhor-S_c + fum_c + gly_c + 24 h_c + mococdp_c + 3 nadh_c + 4 nadp_c + 21 pi_c + 10 ppi_c + 2 trdox_c	0	0.171705
LMPD_mococdp_c_4_48	3 3pg_c + 2 accoa_c + 2 asp-L_c + 27.1667 atp_c + co2_c + for_c + 2.8333 glu-L_c + 7 h2o_c + mobd_c + 2 nad_c + 5.1667 nadph_c + 5.1667 nh4_c + orot_c + 2 r5p_c + 2 so4_c + 2 trdrd_c <=> 2 ac_c + 16.1667 adp_c + 2.8333 akg_c + 2 ala-L_c + 11 amp_c + 2 coa_c + dhor-S_c + fum_c + 21 h_c + mococdp_c + 2 nadh_c + 5.1667 nadp_c + 21.1667 pi_c + 10 ppi_c + 2 trdox_c	0	0.171452
LMPD_mococdp_c_5_47	3 3pg_c + 2 accoa_c + 2 asp-L_c + 27 atp_c + co2_c + for_c + 3 glu-L_c + 7 h2o_c + mobd_c + 2 nad_c + 5 nadph_c + 5 nh4_c + orot_c + 2 r5p_c + 2 so4_c + 2 trdrd_c <=> 2 ac_c + 16 adp_c + 3 akg_c + 2 ala-L_c + 11 amp_c + 2 coa_c + dhor-S_c + fum_c + 21 h_c + mococdp_c + 2 nadh_c + 5 nadp_c + 21 pi_c + 10 ppi_c + 2 trdox_c	0	0.171649
LMPD_mococdp_c_6_47	3 3pg_c + 2 accoa_c + 2 asp-L_c + 28 atp_c + co2_c + for_c + 3 glu-L_c + 5 h2o_c + mobd_c + 2 nad_c + 5 nadph_c + 5 nh4_c + orot_c + 2 r5p_c + 2 so4_c + 2 trdrd_c <=> 2 ac_c + 20 adp_c + 3 akg_c + 2 ala-L_c + 8 amp_c + 2 coa_c + dhor-S_c + fum_c + 19 h_c + mococdp_c + 2 nadh_c + 5 nadp_c + 19 pi_c + 10 ppi_c + 2 trdox_c	0	0.174045
LMPD_mococdp_c_7_47	4 3pg_c + 2 accoa_c + 2 asp-L_c + 29 atp_c + co2_c + 4 glu-L_c + 8 h2o_c + mobd_c + 3 nad_c + 4 nadph_c + 5 nh4_c + orot_c + 2 r5p_c + 2 so4_c + 2 trdrd_c <=> 2 ac_c + 21 adp_c + 4 akg_c + 2 ala-L_c + 8 amp_c + 2 coa_c + dhor-S_c + fum_c + gly_c + 24 h_c + mococdp_c + 3 nadh_c + 4 nadp_c + 21 pi_c + 10 ppi_c + 2 trdox_c	0	0.171705
LMPD_mococdp_c_8_47	4 3pg_c + 2 accoa_c + 2 asp-L_c + 27 atp_c + co2_c + 4 glu-L_c + 6 h2o_c + mobd_c + 3 nad_c + 4 nadph_c + 5 nh4_c + orot_c + 2 r5p_c + 2 so4_c + 2 trdrd_c <=> 2 ac_c + 19 adp_c + 4 akg_c + 2 ala-L_c + 8 amp_c + 2 coa_c + dhor-S_c + fum_c + gly_c + 22 h_c + mococdp_c + 3 nadh_c + 4 nadp_c + 19 pi_c + 10 ppi_c + 2 trdox_c	0	0.174103
LMPD_mococdp_c_9_47	3 3pg_c + 2 accoa_c + 2 asp-L_c + 25 atp_c + co2_c + for_c + 3 glu-L_c + 5 h2o_c + mobd_c + 2 nad_c + 5 nadph_c + 5 nh4_c + orot_c + 2 r5p_c + 2 so4_c + 2 trdrd_c <=> 2 ac_c + 14 adp_c + 3 akg_c + 2 ala-L_c + 11 amp_c + 2 coa_c + dhor-S_c + fum_c + 19 h_c + mococdp_c + 2 nadh_c + 5 nadp_c + 19 pi_c + 10 ppi_c + 2 trdox_c	0	0.174045
LMPD_mocogdp_c_1_39	4 3pg_c + 2 accoa_c + 2 asp-L_c + 35 atp_c + 2 co2_c + 2 for_c + 4 glu-L_c + 10 h2o_c + mobd_c + 4 nad_c + 4 nadph_c + 6 nh4_c + 2 r5p_c + 2 so4_c + 2 trdrd_c <=> 2 ac_c + 26 adp_c + 4 akg_c + 2 ala-L_c + 9 amp_c + 2 coa_c + 2 fum_c + 31 h_c + mocogdp_c + 4 nadh_c + 4 nadp_c + 26 pi_c + 11 ppi_c + 2 trdox_c	0	0.167049
LMPD_mocogdp_c_2_39	6 3pg_c + 2 accoa_c + 2 asp-L_c + 33 atp_c + 2 co2_c + 6 glu-L_c + 12 h2o_c + mobd_c + 6 nad_c + 2 nadph_c + 6 nh4_c + 2 r5p_c + 2 so4_c + 2 trdrd_c <=> 2 ac_c + 24 adp_c + 6 akg_c + 2 ala-L_c + 9 amp_c + 2 coa_c + 2 fum_c + 2 gly_c + 37 h_c + mocogdp_c + 6 nadh_c + 2 nadp_c + 26 pi_c + 11 ppi_c + 2 trdox_c	0	0.164414
LMPD_mocogdp_c_3_39	4 3pg_c + 2 accoa_c + 2 asp-L_c + 31 atp_c + 2 co2_c + 2 for_c + 4 glu-L_c + 10 h2o_c + mobd_c + 4 nad_c + 4 nadph_c + 6 nh4_c + 2 r5p_c + 2 so4_c + 2 trdrd_c <=> 2 ac_c + 18 adp_c + 4 akg_c + 2 ala-L_c + 13 amp_c + 2 coa_c + 2 fum_c + 31 h_c + mocogdp_c + 4 nadh_c + 4 nadp_c + 26 pi_c + 11 ppi_c + 2 trdox_c	0	0.167049
LMPD_mql8_c_1_41	akg_c + 29 atp_c + e4p_c + 16 flxr_c + for_c + 8 g3p_c + 25 h_c + 9 nadh_c + 10 nadph_c + 2 pep_c + 7 pyr_c + r5p_c <=> 26 adp_c + 3 amp_c + 10 co2_c + 16 flxso_c + 15 h2o_c + mql8_c + mththf_c + 9 nad_c + 10 nadp_c + 6 pi_c + 19 ppi_c	0.00013157	0.00014049
LMPD_nad_c_1_27	3pg_c + 2 asp-L_c + 12 atp_c + dhap_c + for_c + glu-L_c + h2o_c + iasp_c + nadp_c + 3 nh4_c + 2 r5p_c <=> 7 adp_c + akg_c + 5 amp_c + 2 fum_c + 14 h_c + nadh_c + nadph_c + 11 pi_c + 4 ppi_c	0	0.00143577
LMPD_nad_c_2_27	3pg_c + 2 asp-L_c + 13 atp_c + dhap_c + for_c + glu-L_c + h2o_c + iasp_c + nadp_c + 3 nh4_c + 2 r5p_c <=> 9 adp_c + akg_c + 4 amp_c + 2 fum_c + 14 h_c + nadh_c + nadph_c + 11 pi_c + 4 ppi_c	0	0.00143577
LMPD_nad_c_3_27	2 3pg_c + 2 asp-L_c + 11 atp_c + dhap_c + 2 glu-L_c + 2 h2o_c + iasp_c + nad_c + 2 nadp_c + 3 nh4_c + 2 r5p_c <=> 6 adp_c + 2 akg_c + 5 amp_c + 2 fum_c + gly_c + 17 h_c + 2 nadh_c + 2 nadph_c + 11 pi_c + 4 ppi_c	0	0.00143577
LMPD_nadh_c_3_27	2 3pg_c + 2 asp-L_c + 12 atp_c + dhap_c + 2 glu-L_c + 2 h2o_c + iasp_c + nad_c + 2 nadp_c + 3 nh4_c + 2 r5p_c <=> 8 adp_c + 2 akg_c + 4 amp_c + 2 fum_c + gly_c + 17 h_c + 2 nadh_c + 2 nadph_c + 11 pi_c + 4 ppi_c	0	0.00143577
LMPD_pe160_c_1_41	3pg_c + 16 accoa_c + 16 atp_c + glu-L_c + glyc3p_c + 13 h_c + h2o_c + 13 nadh_c + 14 nadph_c <=> 16 adp_c + akg_c + co2_c + 16 coa_c + 13 nad_c + 14 nadp_c + pe160_c + 15 pi_c + ppi_c	0	0.0278233
LMPD_pe160_c_2_41	3pg_c + 16 accoa_c + 16 atp_c + glu-L_c + glyc3p_c + 13 h_c + h2o_c + 9 nadh_c + 18 nadph_c <=> 16 adp_c + akg_c + co2_c + 16 coa_c + 9 nad_c + 18 nadp_c + pe160_c + 15 pi_c + ppi_c	0	0.0278233
LMPD_pe160_c_3_41	3pg_c + 16 accoa_c + 16 atp_c + glu-L_c + glyc3p_c + 13 h_c + h2o_c + 7 nadh_c + 20 nadph_c <=> 16 adp_c + akg_c + co2_c + 16 coa_c + 7 nad_c + 20 nadp_c + pe160_c + 15 pi_c + ppi_c	0	0.0278233
LMPD_pe160_c_4_41	3pg_c + 16 accoa_c + 4 atp_c + glu-L_c + glyc3p_c + 27 h_c + 13 nadh_c + 14 nadph_c <=> 2 adp_c + akg_c + 2 amp_c + co2_c + 16 coa_c + 11 h2o_c + 13 nad_c + 14 nadp_c + pe160_c + pi_c + 3 ppi_c	0	0.0278233
LMPD_pe160_c_5_41	3pg_c + 16 accoa_c + 16 atp_c + glu-L_c + glyc3p_c + 13 h_c + h2o_c + 11 nadh_c + 16 nadph_c <=> 16 adp_c + akg_c + co2_c + 16 coa_c + 11 nad_c + 16 nadp_c + pe160_c + 15 pi_c + ppi_c	0	0.0278233
LMPD_pe160_c_7_41	3pg_c + 16 accoa_c + 4 atp_c + glu-L_c + glyc3p_c + 27 h_c + 27 nadh_c <=> 2 adp_c + akg_c + 2 amp_c + co2_c + 16 coa_c + 11 h2o_c + 27 nad_c + pe160_c + pi_c + 3 ppi_c	0	0.0278233
LMPD_pe160_c_8_41	3pg_c + 16 accoa_c + 16 atp_c + glu-L_c + glyc3p_c + 13 h_c + h2o_c + 5 nadh_c + 22 nadph_c <=> 16 adp_c + akg_c + co2_c + 16 coa_c + 5 nad_c + 22 nadp_c + pe160_c + 15 pi_c + ppi_c	0	0.0278233
LMPD_pe160_c_9_41	3pg_c + 16 accoa_c + 16 atp_c + glu-L_c + glyc3p_c + 13 h_c + h2o_c + 3 nadh_c + 24 nadph_c <=> 16 adp_c + akg_c + co2_c + 16 coa_c + 3 nad_c + 24 nadp_c + pe160_c + 15 pi_c + ppi_c	0	0.0278233
LMPD_pe160_c_10_41	3pg_c + 16 accoa_c + 16 atp_c + glu-L_c + glyc3p_c + 13 h_c + h2o_c + nad_c + 28 nadph_c <=> 16 adp_c + akg_c + co2_c + 16 coa_c + nadh_c + 28 nadp_c + pe160_c + 15 pi_c + ppi_c	0	0.0278233
LMPD_pe160_c_13_41	3pg_c + 16 accoa_c + 16 atp_c + glu-L_c + glyc3p_c + 13 h_c + h2o_c + nadh_c + 26 nadph_c <=> 16 adp_c + akg_c + co2_c + 16 coa_c + nad_c + 26 nadp_c + pe160_c + 15 pi_c + ppi_c	0	0.0278233
LMPD_pe161_c_1_41	3pg_c + 16 accoa_c + 16 atp_c + glu-L_c + glyc3p_c + 11 h_c + h2o_c + 9 nadh_c + 16 nadph_c <=> 16 adp_c + akg_c + co2_c + 16 coa_c + 9 nad_c + 16 nadp_c + pe161_c + 15 pi_c + ppi_c	0	0.0216405
LMPD_pe161_c_2_41	3pg_c + 16 accoa_c + 16 atp_c + glu-L_c + glyc3p_c + 11 h_c + h2o_c + 7 nadh_c + 18 nadph_c <=> 16 adp_c + akg_c + co2_c + 16 coa_c + 7 nad_c + 18 nadp_c + pe161_c + 15 pi_c + ppi_c	0	0.0216405
LMPD_pe161_c_6_41	3pg_c + 16 accoa_c + 16 atp_c + glu-L_c + glyc3p_c + 11 h_c + h2o_c + 5 nadh_c + 20 nadph_c <=> 16 adp_c + akg_c + co2_c + 16 coa_c + 5 nad_c + 20 nadp_c + pe161_c + 15 pi_c + ppi_c	0	0.0216405
LMPD_pe161_c_8_41	3pg_c + 16 accoa_c + 16 atp_c + glu-L_c + glyc3p_c + 11 h_c + h2o_c + nadh_c + 24 nadph_c <=> 16 adp_c + akg_c + co2_c + 16 coa_c + nad_c + 24 nadp_c + pe161_c + 15 pi_c + ppi_c	0	0.0216405
LMPD_pe161_c_9_41	3pg_c + 16 accoa_c + 16 atp_c + glu-L_c + glyc3p_c + 11 h_c + h2o_c + 3 nadh_c + 22 nadph_c <=> 16 adp_c + akg_c + co2_c + 16 coa_c + 3 nad_c + 22 nadp_c + pe161_c + 15 pi_c + ppi_c	0	0.0216405
LMPD_pe161_c_10_41	3pg_c + 16 accoa_c + 16 atp_c + glu-L_c + glyc3p_c + 11 h_c + h2o_c + 11 nadh_c + 14 nadph_c <=> 16 adp_c + akg_c + co2_c + 16 coa_c + 11 nad_c + 14 nadp_c + pe161_c + 15 pi_c + ppi_c	0	0.0216405
LMPD_pe161_c_12_41	3pg_c + 16 accoa_c + 16 atp_c + glu-L_c + glyc3p_c + 11 h_c + h2o_c + nad_c + 26 nadph_c <=> 16 adp_c + akg_c + co2_c + 16 coa_c + nadh_c + 26 nadp_c + pe161_c + 15 pi_c + ppi_c	0	0.0216405
LMPD_pe181_c_1_45	3pg_c + 18 accoa_c + 18 atp_c + glu-L_c + glyc3p_c + 13 h_c + h2o_c + 3 nadh_c + 26 nadph_c <=> 18 adp_c + akg_c + co2_c + 18 coa_c + 3 nad_c + 26 nadp_c + pe181_c + 17 pi_c + ppi_c	0	0.0111535
LMPD_pe181_c_2_45	3pg_c + 18 accoa_c + 18 atp_c + glu-L_c + glyc3p_c + 13 h_c + h2o_c + 11 nadh_c + 18 nadph_c <=> 18 adp_c + akg_c + co2_c + 18 coa_c + 11 nad_c + 18 nadp_c + pe181_c + 17 pi_c + ppi_c	0	0.0111535
LMPD_pe181_c_3_45	3pg_c + 18 accoa_c + 18 atp_c + glu-L_c + glyc3p_c + 13 h_c + h2o_c + 5 nadh_c + 24 nadph_c <=> 18 adp_c + akg_c + co2_c + 18 coa_c + 5 nad_c + 24 nadp_c + pe181_c + 17 pi_c + ppi_c	0	0.0111535
LMPD_pe181_c_4_45	3pg_c + 18 accoa_c + 18 atp_c + glu-L_c + glyc3p_c + 13 h_c + h2o_c + nad_c + 30 nadph_c <=> 18 adp_c + akg_c + co2_c + 18 coa_c + nadh_c + 30 nadp_c + pe181_c + 17 pi_c + ppi_c	0	0.0111535
LMPD_pe181_c_5_45	3pg_c + 18 accoa_c + 4 atp_c + glu-L_c + glyc3p_c + 29 h_c + 29 nadh_c <=> 2 adp_c + akg_c + 2 amp_c + co2_c + 18 coa_c + 13 h2o_c + 29 nad_c + pe181_c + pi_c + 3 ppi_c	0	0.0111535
LMPD_pe181_c_6_45	3pg_c + 18 accoa_c + 4 atp_c + glu-L_c + glyc3p_c + 29 h_c + 15 nadh_c + 14 nadph_c <=> 2 adp_c + akg_c + 2 amp_c + co2_c + 18 coa_c + 13 h2o_c + 15 nad_c + 14 nadp_c + pe181_c + pi_c + 3 ppi_c	0	0.0111535
LMPD_pe181_c_8_45	3pg_c + 18 accoa_c + 18 atp_c + glu-L_c + glyc3p_c + 13 h_c + h2o_c + nadh_c + 28 nadph_c <=> 18 adp_c + akg_c + co2_c + 18 coa_c + nad_c + 28 nadp_c + pe181_c + 17 pi_c + ppi_c	0	0.0111535
LMPD_pe181_c_10_45	3pg_c + 18 accoa_c + 18 atp_c + glu-L_c + glyc3p_c + 13 h_c + h2o_c + 7 nadh_c + 22 nadph_c <=> 18 adp_c + akg_c + co2_c + 18 coa_c + 7 nad_c + 22 nadp_c + pe181_c + 17 pi_c + ppi_c	0	0.0111535
LMPD_pe181_c_11_45	3pg_c + 18 accoa_c + 18 atp_c + glu-L_c + glyc3p_c + 13 h_c + h2o_c + 9 nadh_c + 20 nadph_c <=> 18 adp_c + akg_c + co2_c + 18 coa_c + 9 nad_c + 20 nadp_c + pe181_c + 17 pi_c + ppi_c	0	0.0111535
LMPD_pe181_c_13_45	3pg_c + 18 accoa_c + 18 atp_c + glu-L_c + glyc3p_c + 13 h_c + h2o_c + 13 nadh_c + 16 nadph_c <=> 18 adp_c + akg_c + co2_c + 18 coa_c + 13 nad_c + 16 nadp_c + pe181_c + 17 pi_c + ppi_c	0	0.0111535
LMPD_pg160_c_1_38	16 accoa_c + 16 atp_c + 2 glyc3p_c + 13 h_c + h2o_c + 2 nadh_c + 26 nadph_c <=> 16 adp_c + 16 coa_c + 2 nad_c + 26 nadp_c + pg160_c + 15 pi_c + ppi_c	0	0.00667737
LMPD_pg160_c_2_38	16 accoa_c + 4 atp_c + 2 glyc3p_c + 27 h_c + 28 nadh_c <=> 2 adp_c + 2 amp_c + 16 coa_c + 11 h2o_c + 28 nad_c + pg160_c + pi_c + 3 ppi_c	0	0.00667737
LMPD_pg160_c_3_38	16 accoa_c + 16 atp_c + 2 glyc3p_c + 13 h_c + h2o_c + 6 nadh_c + 22 nadph_c <=> 16 adp_c + 16 coa_c + 6 nad_c + 22 nadp_c + pg160_c + 15 pi_c + ppi_c	0	0.00667737
LMPD_pg160_c_4_38	16 accoa_c + 16 atp_c + 2 glyc3p_c + 13 h_c + h2o_c + 14 nadh_c + 14 nadph_c <=> 16 adp_c + 16 coa_c + 14 nad_c + 14 nadp_c + pg160_c + 15 pi_c + ppi_c	0	0.00667737
LMPD_pg160_c_5_38	16 accoa_c + 16 atp_c + 2 glyc3p_c + 13 h_c + h2o_c + 28 nadph_c <=> 16 adp_c + 16 coa_c + 28 nadp_c + pg160_c + 15 pi_c + ppi_c	0	0.00667737
LMPD_pg160_c_6_38	16 accoa_c + 16 atp_c + 2 glyc3p_c + 13 h_c + h2o_c + 12 nadh_c + 16 nadph_c <=> 16 adp_c + 16 coa_c + 12 nad_c + 16 nadp_c + pg160_c + 15 pi_c + ppi_c	0	0.00667737
LMPD_pg160_c_7_38	16 accoa_c + 16 atp_c + 2 glyc3p_c + 13 h_c + h2o_c + 10 nadh_c + 18 nadph_c <=> 16 adp_c + 16 coa_c + 10 nad_c + 18 nadp_c + pg160_c + 15 pi_c + ppi_c	0	0.00667737
LMPD_pg160_c_11_38	16 accoa_c + 4 atp_c + 2 glyc3p_c + 27 h_c + 14 nadh_c + 14 nadph_c <=> 2 adp_c + 2 amp_c + 16 coa_c + 11 h2o_c + 14 nad_c + 14 nadp_c + pg160_c + pi_c + 3 ppi_c	0	0.00667737
LMPD_pg160_c_15_38	16 accoa_c + 16 atp_c + 2 glyc3p_c + 13 h_c + h2o_c + 8 nadh_c + 20 nadph_c <=> 16 adp_c + 16 coa_c + 8 nad_c + 20 nadp_c + pg160_c + 15 pi_c + ppi_c	0	0.00667737
LMPD_pg160_c_18_38	16 accoa_c + 16 atp_c + 2 glyc3p_c + 13 h_c + h2o_c + 4 nadh_c + 24 nadph_c <=> 16 adp_c + 16 coa_c + 4 nad_c + 24 nadp_c + pg160_c + 15 pi_c + ppi_c	0	0.00667737
LMPD_pg161_c_1_38	16 accoa_c + 16 atp_c + 2 glyc3p_c + 11 h_c + h2o_c + 2 nadh_c + 24 nadph_c <=> 16 adp_c + 16 coa_c + 2 nad_c + 24 nadp_c + pg161_c + 15 pi_c + ppi_c	0	0.00519372
LMPD_pg161_c_2_38	16 accoa_c + 16 atp_c + 2 glyc3p_c + 11 h_c + h2o_c + 4 nadh_c + 22 nadph_c <=> 16 adp_c + 16 coa_c + 4 nad_c + 22 nadp_c + pg161_c + 15 pi_c + ppi_c	0	0.00519372
LMPD_pg161_c_3_38	16 accoa_c + 16 atp_c + 2 glyc3p_c + 11 h_c + h2o_c + 26 nadph_c <=> 16 adp_c + 16 coa_c + 26 nadp_c + pg161_c + 15 pi_c + ppi_c	0	0.00519372
LMPD_pg161_c_4_38	16 accoa_c + 16 atp_c + 2 glyc3p_c + 11 h_c + h2o_c + 10 nadh_c + 16 nadph_c <=> 16 adp_c + 16 coa_c + 10 nad_c + 16 nadp_c + pg161_c + 15 pi_c + ppi_c	0	0.00519372
LMPD_pg161_c_5_38	16 accoa_c + 16 atp_c + 2 glyc3p_c + 11 h_c + h2o_c + 8 nadh_c + 18 nadph_c <=> 16 adp_c + 16 coa_c + 8 nad_c + 18 nadp_c + pg161_c + 15 pi_c + ppi_c	0	0.00519372
LMPD_pg161_c_6_38	16 accoa_c + 16 atp_c + 2 glyc3p_c + 11 h_c + h2o_c + 6 nadh_c + 20 nadph_c <=> 16 adp_c + 16 coa_c + 6 nad_c + 20 nadp_c + pg161_c + 15 pi_c + ppi_c	0	0.00519372
LMPD_pg161_c_22_38	16 accoa_c + 16 atp_c + 2 glyc3p_c + 11 h_c + h2o_c + 12 nadh_c + 14 nadph_c <=> 16 adp_c + 16 coa_c + 12 nad_c + 14 nadp_c + pg161_c + 15 pi_c + ppi_c	0	0.00519372
LMPD_pg181_c_1_42	18 accoa_c + 18 atp_c + 2 glyc3p_c + 13 h_c + h2o_c + 6 nadh_c + 24 nadph_c <=> 18 adp_c + 18 coa_c + 6 nad_c + 24 nadp_c + pg181_c + 17 pi_c + ppi_c	0	0.00267617
LMPD_pg181_c_2_42	18 accoa_c + 18 atp_c + 2 glyc3p_c + 13 h_c + h2o_c + 4 nadh_c + 26 nadph_c <=> 18 adp_c + 18 coa_c + 4 nad_c + 26 nadp_c + pg181_c + 17 pi_c + ppi_c	0	0.00267617
LMPD_pg181_c_3_42	18 accoa_c + 18 atp_c + 2 glyc3p_c + 13 h_c + h2o_c + 10 nadh_c + 20 nadph_c <=> 18 adp_c + 18 coa_c + 10 nad_c + 20 nadp_c + pg181_c + 17 pi_c + ppi_c	0	0.00267687
LMPD_pg181_c_6_42	18 accoa_c + 4 atp_c + 2 glyc3p_c + 29 h_c + 16 nadh_c + 14 nadph_c <=> 2 adp_c + 2 amp_c + 18 coa_c + 13 h2o_c + 16 nad_c + 14 nadp_c + pg181_c + pi_c + 3 ppi_c	0	0.00267687
LMPD_pg181_c_7_42	18 accoa_c + 4 atp_c + 2 glyc3p_c + 29 h_c + 30 nadh_c <=> 2 adp_c + 2 amp_c + 18 coa_c + 13 h2o_c + 30 nad_c + pg181_c + pi_c + 3 ppi_c	0	0.00267687
LMPD_pg181_c_8_42	18 accoa_c + 18 atp_c + 2 glyc3p_c + 13 h_c + h2o_c + 14 nadh_c + 16 nadph_c <=> 18 adp_c + 18 coa_c + 14 nad_c + 16 nadp_c + pg181_c + 17 pi_c + ppi_c	0	0.00267687
LMPD_pg181_c_9_42	18 accoa_c + 18 atp_c + 2 glyc3p_c + 13 h_c + h2o_c + 8 nadh_c + 22 nadph_c <=> 18 adp_c + 18 coa_c + 8 nad_c + 22 nadp_c + pg181_c + 17 pi_c + ppi_c	0	0.00267687
LMPD_pg181_c_13_42	18 accoa_c + 18 atp_c + 2 glyc3p_c + 13 h_c + h2o_c + 12 nadh_c + 18 nadph_c <=> 18 adp_c + 18 coa_c + 12 nad_c + 18 nadp_c + pg181_c + 17 pi_c + ppi_c	0	0.00267687
LMPD_pg181_c_30_42	18 accoa_c + 18 atp_c + 2 glyc3p_c + 13 h_c + h2o_c + 2 nadh_c + 28 nadph_c <=> 18 adp_c + 18 coa_c + 2 nad_c + 28 nadp_c + pg181_c + 17 pi_c + ppi_c	0	0.00267687
LMPD_pg181_c_44_42	18 accoa_c + 18 atp_c + 2 glyc3p_c + 13 h_c + h2o_c + 30 nadph_c <=> 18 adp_c + 18 coa_c + 30 nadp_c + pg181_c + 17 pi_c + ppi_c	0	0.00267687
LMPD_phe-L_c_1_10	atp_c + e4p_c + glu-L_c + nadph_c + 2 pep_c <=> adp_c + akg_c + co2_c + 2 h_c + h2o_c + nadp_c + phe-L_c + 4 pi_c	0.106212	0.615154
LMPD_pheme_c_1_9	8 atp_c + fe2_c + 8 glu-L_c + 16 h_c + 8 nadph_c + o2_c + ppp9_c <=> 8 amp_c + 6 co2_c + 10 h2o_c + 8 nadp_c + 4 nh4_c + pheme_c + 8 ppi_c + pppg9_c	0.00013157	0.124442
LMPD_pro-L_c_1_4	atp_c + glu-L_c + h_c + 2 nadph_c <=> adp_c + h2o_c + 2 nadp_c + pi_c + pro-L_c	0.126731	1.06717
LMPD_ptrc_c_1_6	accoa_c + atp_c + 2 glu-L_c + h_c + h2o_c + nadph_c <=> ac_c + adp_c + akg_c + co2_c + coa_c + nadp_c + pi_c + ptrc_c	0.0196293	0.930366
LMPD_pydx5p_c_1_6	e4p_c + g3p_c + glu-L_c + 4 nad_c + pyr_c <=> akg_c + 2 co2_c + 5 h_c + h2o_c + 4 nadh_c + pi_c + pydx5p_c	0	0.00014049
LMPD_pydx5p_c_2_6	e4p_c + g3p_c + glu-L_c + 3 nad_c + o2_c + pyr_c <=> akg_c + 2 co2_c + 4 h_c + h2o_c + h2o2_c + 3 nadh_c + pi_c + pydx5p_c	0	0.00014049
LMPD_q8h2_c_1_41	34 atp_c + e4p_c + 16 flxr_c + 3 for_c + 8 g3p_c + 25 h_c + 11 nadh_c + 12 nadph_c + 1.5 o2_c + 2 pep_c + 7 pyr_c + 3 r5p_c <=> 28 adp_c + 6 amp_c + 9 co2_c + 16 flxso_c + 10 h2o_c + 3 mththf_c + 11 nad_c + 12 nadp_c + 10 pi_c + 22 ppi_c + q8h2_c	0	0.00014049
LMPD_q8h2_c_2_41	36 atp_c + e4p_c + 16 flxr_c + 3 for_c + 8 g3p_c + 22 h_c + 10 nadh_c + 12 nadph_c + o2_c + 2 pep_c + 7 pyr_c + 3 r5p_c <=> 30 adp_c + 6 amp_c + 9 co2_c + 16 flxso_c + 7 h2o_c + 3 mththf_c + 10 nad_c + 12 nadp_c + 12 pi_c + 22 ppi_c + q8h2_c	0	0.00014049
LMPD_q8h2_c_4_41	76 atp_c + 2 e4p_c + 32 flxr_c + 6 for_c + 16 g3p_c + 38 h_c + 18 nadh_c + 24 nadph_c + o2_c + 4 pep_c + 14 pyr_c + 6 r5p_c <=> 64 adp_c + 12 amp_c + 18 co2_c + 32 flxso_c + 8 h2o_c + 6 mththf_c + 18 nad_c + 24 nadp_c + 28 pi_c + 44 ppi_c + 2 q8h2_c	0	7.00985e-05
LMPD_q8h2_c_18_41	40 atp_c + e4p_c + 16 flxr_c + 3 for_c + 8 g3p_c + 16 h_c + 8 nadh_c + 12 nadph_c + 2 pep_c + 7 pyr_c + 3 r5p_c <=> 34 adp_c + 6 amp_c + 9 co2_c + 16 flxso_c + h2o_c + 3 mththf_c + 8 nad_c + 12 nadp_c + 16 pi_c + 22 ppi_c + q8h2_c	0	0.00014049
LMPD_ribflv_c_1_30	3pg_c + asp-L_c + 13 atp_c + co2_c + 2 db4p_c + glu-L_c + 6 h2o_c + 2 nad_c + 2 nh4_c + r5p_c <=> 11 adp_c + akg_c + 2 amp_c + fum_c + 18 h_c + 2 nadh_c + 13 pi_c + 3 ppi_c + ribflv_c	0	0.256103
LMPD_ribflv_c_2_30	3pg_c + asp-L_c + 12 atp_c + co2_c + 2 db4p_c + glu-L_c + 6 h2o_c + 2 nad_c + 2 nh4_c + r5p_c <=> 9 adp_c + akg_c + 3 amp_c + fum_c + 18 h_c + 2 nadh_c + 13 pi_c + 3 ppi_c + ribflv_c	0	0.256103
LMPD_ribflv_c_3_30	2 3pg_c + asp-L_c + 12 atp_c + co2_c + 2 db4p_c + 2 glu-L_c + 7 h2o_c + 3 nad_c + nadp_c + 2 nh4_c + r5p_c <=> 10 adp_c + 2 akg_c + 2 amp_c + for_c + fum_c + gly_c + 21 h_c + 3 nadh_c + nadph_c + 13 pi_c + 3 ppi_c + ribflv_c	0	0.256205
LMPD_ribflv_c_4_30	2 3pg_c + asp-L_c + 11 atp_c + co2_c + 2 db4p_c + 2 glu-L_c + 7 h2o_c + 3 nad_c + nadp_c + 2 nh4_c + r5p_c <=> 8 adp_c + 2 akg_c + 3 amp_c + for_c + fum_c + gly_c + 21 h_c + 3 nadh_c + nadph_c + 13 pi_c + 3 ppi_c + ribflv_c	0	0.256205
LMPD_ser-L_c_1_3	3pg_c + glu-L_c + h2o_c + nad_c <=> akg_c + 2 h_c + nadh_c + pi_c + ser-L_c	0.123714	2.17933
LMPD_sheme_c_1_21	14 atp_c + fe2_c + 2 for_c + 8 glu-L_c + 11 h_c + nadh_c + 10 nadph_c + 2 r5p_c <=> 2 adp_c + 12 amp_c + 4 h2o_c + 2 mththf_c + nad_c + 10 nadp_c + 4 nh4_c + 4 pi_c + 12 ppi_c + sheme_c	0.00013157	0.0907284
LMPD_spmd_c_1_33	2 3pg_c + 2 accoa_c + asp-L_c + 7 atp_c + 4 glu-L_c + 2 h_c + 4 h2o_c + nad_c + 6 nadph_c + r5p_c + so4_c + succoa_c + trdrd_c <=> 2 ac_c + 4 adp_c + 3 akg_c + 3 amp_c + 2 co2_c + 3 coa_c + gly_c + nadh_c + 6 nadp_c + nh4_c + 7 pi_c + 3 ppi_c + pyr_c + spmd_c + succ_c + trdox_c + 5mtr_p + h_p	0	0.251273
LMPD_spmd_c_2_33	2 3pg_c + 2 accoa_c + asp-L_c + 6 atp_c + 4 glu-L_c + 2 h_c + 4 h2o_c + nad_c + 6 nadph_c + r5p_c + so4_c + succoa_c + trdrd_c <=> 2 ac_c + 2 adp_c + 3 akg_c + 4 amp_c + 2 co2_c + 3 coa_c + gly_c + nadh_c + 6 nadp_c + nh4_c + 7 pi_c + 3 ppi_c + pyr_c + spmd_c + succ_c + trdox_c + 5mtr_p + h_p	0	0.251273
LMPD_thf_c_1_42	3pg_c + asp-L_c + 16 atp_c + co2_c + e4p_c + 2 glu-L_c + 9 h2o_c + 3 nad_c + nadph_c + 4 nh4_c + 2 pep_c + r5p_c <=> 12 adp_c + akg_c + 4 amp_c + fum_c + glyclt_c + 25 h_c + 3 nadh_c + nadp_c + 17 pi_c + 4 ppi_c + pyr_c + thf_c	0	0.00014049
LMPD_thf_c_2_42	2 3pg_c + asp-L_c + 15 atp_c + co2_c + e4p_c + 3 glu-L_c + 10 h2o_c + 4 nad_c + 4 nh4_c + 2 pep_c + r5p_c <=> 11 adp_c + 2 akg_c + 4 amp_c + for_c + fum_c + gly_c + glyclt_c + 28 h_c + 4 nadh_c + 17 pi_c + 4 ppi_c + pyr_c + thf_c	0	0.00014049
LMPD_thf_c_3_42	2 3pg_c + asp-L_c + 16 atp_c + co2_c + e4p_c + 3 glu-L_c + 10 h2o_c + 4 nad_c + 4 nh4_c + 2 pep_c + r5p_c <=> 13 adp_c + 2 akg_c + 3 amp_c + for_c + fum_c + gly_c + glyclt_c + 28 h_c + 4 nadh_c + 17 pi_c + 4 ppi_c + pyr_c + thf_c	0	0.00014049
LMPD_thf_c_4_42	3pg_c + asp-L_c + 17 atp_c + co2_c + e4p_c + 2 glu-L_c + 9 h2o_c + 3 nad_c + nadph_c + 4 nh4_c + 2 pep_c + r5p_c <=> 14 adp_c + akg_c + 3 amp_c + fum_c + glyclt_c + 25 h_c + 3 nadh_c + nadp_c + 17 pi_c + 4 ppi_c + pyr_c + thf_c	0	0.00014049
LMPD_thmpp_c_1_42	2 3pg_c + accoa_c + 15 atp_c + e4p_c + g3p_c + 3 glu-L_c + 4 h2o_c + 4 nad_c + 5 nadph_c + 2 nh4_c + 2 pep_c + pyr_c + 2 r5p_c + so4_c + trdrd_c <=> 4crsol_c + 5drib_c + ac_c + 10 adp_c + 3 akg_c + ala-L_c + 5 amp_c + 3 co2_c + coa_c + 2 for_c + 13 h_c + 4 nadh_c + 5 nadp_c + 14 pi_c + 6 ppi_c + thmpp_c + trdox_c	0	0.00014049
LMPD_thmpp_c_2_42	2 3pg_c + accoa_c + 14 atp_c + e4p_c + g3p_c + 3 glu-L_c + 4 h2o_c + 4 nad_c + 5 nadph_c + 2 nh4_c + 2 pep_c + pyr_c + 2 r5p_c + so4_c + trdrd_c <=> 4crsol_c + 5drib_c + ac_c + 8 adp_c + 3 akg_c + ala-L_c + 6 amp_c + 3 co2_c + coa_c + 2 for_c + 13 h_c + 4 nadh_c + 5 nadp_c + 14 pi_c + 6 ppi_c + thmpp_c + trdox_c	0	0.00014049
LMPD_thr-L_c_1_5	asp-L_c + 2 atp_c + h_c + h2o_c + 2 nadph_c <=> 2 adp_c + 2 nadp_c + 2 pi_c + thr-L_c	0.145439	1.29904
LMPD_trp-L_c_1_15	3 atp_c + e4p_c + nadph_c + 2 nh4_c + 2 pep_c + r5p_c <=> 2 adp_c + amp_c + co2_c + g3p_c + 4 h_c + 2 h2o_c + nadp_c + 5 pi_c + ppi_c + trp-L_c	0.0325881	0.450559
LMPD_tyr-L_c_1_10	atp_c + e4p_c + glu-L_c + nad_c + nadph_c + 2 pep_c <=> adp_c + akg_c + co2_c + 3 h_c + nadh_c + nadp_c + 4 pi_c + tyr-L_c	0.0790559	0.609853
LMPD_udcpdp_c_1_13	33 atp_c + 22 flxr_c + 11 g3p_c + 33 h_c + 11 nadh_c + 11 nadph_c + 11 pyr_c <=> 33 adp_c + 11 co2_c + 22 flxso_c + 22 h2o_c + 11 nad_c + 11 nadp_c + 21 ppi_c + udcpdp_c	3.245e-05	3.38732e-05
LMPD_utp_c_1_8	asp-L_c + 4 atp_c + nh4_c + orot_c + r5p_c <=> 3 adp_c + amp_c + dhor-S_c + h_c + h2o_c + pi_c + ppi_c + utp_c	0.0826596	0.0882636
LMPD_val-L_c_1_4	glu-L_c + 2 h_c + nadph_c + 2 pyr_c <=> akg_c + co2_c + h2o_c + nadp_c + val-L_c	0.242599	1.20393
LMPD_colipa_e_1_73	43 accoa_c + 62 atp_c + 2 f6p_c + 5 g1p_c + 16 h_c + 16 h2o_c + 13 nadh_c + 54 nadph_c + 2 nh4_c + 3 pep_c + 3 ru5p-D_c + 4 s7p_c <=> 2 ac_c + 62 adp_c + 43 coa_c + colipa_c + 13 nad_c + 54 nadp_c + 47 pi_c + 14 ppi_c	0	0.0290813
LMPD_colipa_e_2_73	43 accoa_c + 62 atp_c + 2 f6p_c + 5 g1p_c + 16 h_c + 16 h2o_c + 30 nadh_c + 37 nadph_c + 2 nh4_c + 3 pep_c + 3 ru5p-D_c + 4 s7p_c <=> 2 ac_c + 62 adp_c + 43 coa_c + colipa_c + 30 nad_c + 37 nadp_c + 47 pi_c + 14 ppi_c	0	0.0292208
LMPD_colipa_e_3_73	43 accoa_c + 62 atp_c + 2 f6p_c + 5 g1p_c + 16 h_c + 16 h2o_c + 31 nadh_c + 36 nadph_c + 2 nh4_c + 3 pep_c + 3 ru5p-D_c + 4 s7p_c <=> 2 ac_c + 62 adp_c + 43 coa_c + colipa_c + 31 nad_c + 36 nadp_c + 47 pi_c + 14 ppi_c	0	0.0292291
LMPD_colipa_e_4_73	43 accoa_c + 62 atp_c + 2 f6p_c + 5 g1p_c + 16 h_c + 16 h2o_c + 67 nadph_c + 2 nh4_c + 3 pep_c + 3 ru5p-D_c + 4 s7p_c <=> 2 ac_c + 62 adp_c + 43 coa_c + colipa_c + 67 nadp_c + 47 pi_c + 14 ppi_c	0	0.0289755
LMPD_colipa_e_5_73	43 accoa_c + 62 atp_c + 2 f6p_c + 5 g1p_c + 16 h_c + 16 h2o_c + 19 nadh_c + 48 nadph_c + 2 nh4_c + 3 pep_c + 3 ru5p-D_c + 4 s7p_c <=> 2 ac_c + 62 adp_c + 43 coa_c + colipa_c + 19 nad_c + 48 nadp_c + 47 pi_c + 14 ppi_c	0	0.0291304
LMPD_colipa_e_6_73	43 accoa_c + 62 atp_c + 2 f6p_c + 5 g1p_c + 16 h_c + 16 h2o_c + 24 nadh_c + 43 nadph_c + 2 nh4_c + 3 pep_c + 3 ru5p-D_c + 4 s7p_c <=> 2 ac_c + 62 adp_c + 43 coa_c + colipa_c + 24 nad_c + 43 nadp_c + 47 pi_c + 14 ppi_c	0	0.0291714
LMPD_colipa_e_10_73	43 accoa_c + 62 atp_c + 2 f6p_c + 5 g1p_c + 16 h_c + 16 h2o_c + 7 nadh_c + 60 nadph_c + 2 nh4_c + 3 pep_c + 3 ru5p-D_c + 4 s7p_c <=> 2 ac_c + 62 adp_c + 43 coa_c + colipa_c + 7 nad_c + 60 nadp_c + 47 pi_c + 14 ppi_c	0	0.0290324
LMPD_colipa_e_12_73	43 accoa_c + 62 atp_c + 2 f6p_c + 5 g1p_c + 16 h_c + 16 h2o_c + 25 nadh_c + 42 nadph_c + 2 nh4_c + 3 pep_c + 3 ru5p-D_c + 4 s7p_c <=> 2 ac_c + 62 adp_c + 43 coa_c + colipa_c + 25 nad_c + 42 nadp_c + 47 pi_c + 14 ppi_c	0	0.0291797
LMPD_clpn160_p_1_39	32 accoa_c + 32 atp_c + 4 glyc3p_c + 26 h_c + 2 h2o_c + 12 nadh_c + 44 nadph_c + 2 pg160_p <=> 32 adp_c + 32 coa_c + 12 nad_c + 44 nadp_c + 2 pg160_c + 30 pi_c + 2 ppi_c + clpn160_p + glyc_p	0	0.00185472
LMPD_clpn160_p_2_39	32 accoa_c + 8 atp_c + 4 glyc3p_c + 54 h_c + 28 nadh_c + 28 nadph_c + 2 pg160_p <=> 4 adp_c + 4 amp_c + 32 coa_c + 22 h2o_c + 28 nad_c + 28 nadp_c + 2 pg160_c + 2 pi_c + 6 ppi_c + clpn160_p + glyc_p	0	0.00185472
LMPD_clpn160_p_3_39	32 accoa_c + 32 atp_c + 4 glyc3p_c + 26 h_c + 2 h2o_c + 16 nadh_c + 40 nadph_c + 2 pg160_p <=> 32 adp_c + 32 coa_c + 16 nad_c + 40 nadp_c + 2 pg160_c + 30 pi_c + 2 ppi_c + clpn160_p + glyc_p	0	0.00185472
LMPD_clpn160_p_4_39	32 accoa_c + 32 atp_c + 4 glyc3p_c + 26 h_c + 2 h2o_c + 20 nadh_c + 36 nadph_c + 2 pg160_p <=> 32 adp_c + 32 coa_c + 20 nad_c + 36 nadp_c + 2 pg160_c + 30 pi_c + 2 ppi_c + clpn160_p + glyc_p	0	0.00185472
LMPD_clpn160_p_5_39	32 accoa_c + 8 atp_c + 4 glyc3p_c + 54 h_c + 56 nadh_c + 2 pg160_p <=> 4 adp_c + 4 amp_c + 32 coa_c + 22 h2o_c + 56 nad_c + 2 pg160_c + 2 pi_c + 6 ppi_c + clpn160_p + glyc_p	0	0.00185472
LMPD_clpn160_p_7_39	32 accoa_c + 32 atp_c + 4 glyc3p_c + 26 h_c + 2 h2o_c + 8 nadh_c + 48 nadph_c + 2 pg160_p <=> 32 adp_c + 32 coa_c + 8 nad_c + 48 nadp_c + 2 pg160_c + 30 pi_c + 2 ppi_c + clpn160_p + glyc_p	0	0.00185472
LMPD_clpn160_p_10_39	32 accoa_c + 32 atp_c + 4 glyc3p_c + 26 h_c + 2 h2o_c + 28 nadh_c + 28 nadph_c + 2 pg160_p <=> 32 adp_c + 32 coa_c + 28 nad_c + 28 nadp_c + 2 pg160_c + 30 pi_c + 2 ppi_c + clpn160_p + glyc_p	0	0.00185472
LMPD_clpn160_p_17_39	32 accoa_c + 32 atp_c + 4 glyc3p_c + 26 h_c + 2 h2o_c + 24 nadh_c + 32 nadph_c + 2 pg160_p <=> 32 adp_c + 32 coa_c + 24 nad_c + 32 nadp_c + 2 pg160_c + 30 pi_c + 2 ppi_c + clpn160_p + glyc_p	0	0.00185411
LMPD_clpn161_p_1_39	32 accoa_c + 32 atp_c + 4 glyc3p_c + 22 h_c + 2 h2o_c + 12 nadh_c + 40 nadph_c + 2 pg161_p <=> 32 adp_c + 32 coa_c + 12 nad_c + 40 nadp_c + 2 pg161_c + 30 pi_c + 2 ppi_c + clpn161_p + glyc_p	0	0.0014427
LMPD_clpn161_p_2_39	32 accoa_c + 32 atp_c + 4 glyc3p_c + 22 h_c + 2 h2o_c + 16 nadh_c + 36 nadph_c + 2 pg161_p <=> 32 adp_c + 32 coa_c + 16 nad_c + 36 nadp_c + 2 pg161_c + 30 pi_c + 2 ppi_c + clpn161_p + glyc_p	0	0.0014427
LMPD_clpn161_p_3_39	32 accoa_c + 32 atp_c + 4 glyc3p_c + 22 h_c + 2 h2o_c + 20 nadh_c + 32 nadph_c + 2 pg161_p <=> 32 adp_c + 32 coa_c + 20 nad_c + 32 nadp_c + 2 pg161_c + 30 pi_c + 2 ppi_c + clpn161_p + glyc_p	0	0.0014427
LMPD_clpn161_p_4_39	32 accoa_c + 32 atp_c + 4 glyc3p_c + 22 h_c + 2 h2o_c + 8 nadh_c + 44 nadph_c + 2 pg161_p <=> 32 adp_c + 32 coa_c + 8 nad_c + 44 nadp_c + 2 pg161_c + 30 pi_c + 2 ppi_c + clpn161_p + glyc_p	0	0.0014427
LMPD_clpn161_p_5_39	32 accoa_c + 32 atp_c + 4 glyc3p_c + 22 h_c + 2 h2o_c + 52 nadph_c + 2 pg161_p <=> 32 adp_c + 32 coa_c + 52 nadp_c + 2 pg161_c + 30 pi_c + 2 ppi_c + clpn161_p + glyc_p	0	0.0014427
LMPD_clpn161_p_9_39	32 accoa_c + 32 atp_c + 4 glyc3p_c + 22 h_c + 2 h2o_c + 24 nadh_c + 28 nadph_c + 2 pg161_p <=> 32 adp_c + 32 coa_c + 24 nad_c + 28 nadp_c + 2 pg161_c + 30 pi_c + 2 ppi_c + clpn161_p + glyc_p	0	0.0014427
LMPD_clpn161_p_11_39	32 accoa_c + 32 atp_c + 4 glyc3p_c + 22 h_c + 2 h2o_c + 4 nadh_c + 48 nadph_c + 2 pg161_p <=> 32 adp_c + 32 coa_c + 4 nad_c + 48 nadp_c + 2 pg161_c + 30 pi_c + 2 ppi_c + clpn161_p + glyc_p	0	0.0014427
LMPD_clpn181_p_1_43	36 accoa_c + 8 atp_c + 4 glyc3p_c + 58 h_c + 60 nadh_c + 2 pg181_p <=> 4 adp_c + 4 amp_c + 36 coa_c + 26 h2o_c + 60 nad_c + 2 pg181_c + 2 pi_c + 6 ppi_c + clpn181_p + glyc_p	0	0.0007434
LMPD_clpn181_p_2_43	36 accoa_c + 8 atp_c + 4 glyc3p_c + 58 h_c + 32 nadh_c + 28 nadph_c + 2 pg181_p <=> 4 adp_c + 4 amp_c + 36 coa_c + 26 h2o_c + 32 nad_c + 28 nadp_c + 2 pg181_c + 2 pi_c + 6 ppi_c + clpn181_p + glyc_p	0	0.0007434
LMPD_clpn181_p_3_43	36 accoa_c + 36 atp_c + 4 glyc3p_c + 26 h_c + 2 h2o_c + 12 nadh_c + 48 nadph_c + 2 pg181_p <=> 36 adp_c + 36 coa_c + 12 nad_c + 48 nadp_c + 2 pg181_c + 34 pi_c + 2 ppi_c + clpn181_p + glyc_p	0	0.0007434
LMPD_clpn181_p_4_43	36 accoa_c + 36 atp_c + 4 glyc3p_c + 26 h_c + 2 h2o_c + 8 nadh_c + 52 nadph_c + 2 pg181_p <=> 36 adp_c + 36 coa_c + 8 nad_c + 52 nadp_c + 2 pg181_c + 34 pi_c + 2 ppi_c + clpn181_p + glyc_p	0	0.0007434
LMPD_clpn181_p_5_43	36 accoa_c + 36 atp_c + 4 glyc3p_c + 26 h_c + 2 h2o_c + 24 nadh_c + 36 nadph_c + 2 pg181_p <=> 36 adp_c + 36 coa_c + 24 nad_c + 36 nadp_c + 2 pg181_c + 34 pi_c + 2 ppi_c + clpn181_p + glyc_p	0	0.0007434
LMPD_clpn181_p_8_43	36 accoa_c + 36 atp_c + 4 glyc3p_c + 26 h_c + 2 h2o_c + 20 nadh_c + 40 nadph_c + 2 pg181_p <=> 36 adp_c + 36 coa_c + 20 nad_c + 40 nadp_c + 2 pg181_c + 34 pi_c + 2 ppi_c + clpn181_p + glyc_p	0	0.0007434
LMPD_clpn181_p_9_43	36 accoa_c + 36 atp_c + 4 glyc3p_c + 26 h_c + 2 h2o_c + 16 nadh_c + 44 nadph_c + 2 pg181_p <=> 36 adp_c + 36 coa_c + 16 nad_c + 44 nadp_c + 2 pg181_c + 34 pi_c + 2 ppi_c + clpn181_p + glyc_p	0	0.0007434
LMPD_murein3p3p_p_1_31	4 accoa_c + 2 asp-L_c + 22 atp_c + 4 f6p_c + 6 glu-L_c + 4 h2o_c + 6 nadph_c + 4 nh4_c + 2 pep_c + 4 pyr_c + 2 succoa_c + 2 h2o_p <=> 22 adp_c + 4 akg_c + 6 coa_c + 18 h_c + 6 nadp_c + 20 pi_c + 4 ppi_c + 2 succ_c + murein3p3p_p	0.00079355	0.00084735
LMPD_murein3px4p_p_1_31	4 accoa_c + 2 asp-L_c + 22 atp_c + 4 f6p_c + 10 glu-L_c + 2 h2o_c + 6 nadph_c + 4 nh4_c + 2 pep_c + 8 pyr_c + 2 succoa_c + h2o_p <=> 22 adp_c + 8 akg_c + 6 coa_c + 18 h_c + 6 nadp_c + 20 pi_c + 4 ppi_c + 2 succ_c + ala-D_p + alaala_p + murein3px4p_p	0.00035695	0.00038115
LMPD_murein4p4p_p_1_31	4 accoa_c + 2 asp-L_c + 22 atp_c + 4 f6p_c + 10 glu-L_c + 2 h2o_c + 6 nadph_c + 4 nh4_c + 2 pep_c + 8 pyr_c + 2 succoa_c + 2 h2o_p <=> 22 adp_c + 8 akg_c + 6 coa_c + 18 h_c + 6 nadp_c + 20 pi_c + 4 ppi_c + 2 succ_c + 2 ala-D_p + murein4p4p_p	0.00317479	0.00339003
LMPD_murein4px4p_p_1_31	4 accoa_c + 2 asp-L_c + 22 atp_c + 4 f6p_c + 10 glu-L_c + 2 h2o_c + 6 nadph_c + 4 nh4_c + 2 pep_c + 8 pyr_c + 2 succoa_c + h2o_p <=> 22 adp_c + 8 akg_c + 6 coa_c + 18 h_c + 6 nadp_c + 20 pi_c + 4 ppi_c + 2 succ_c + 2 ala-D_p + murein4px4p_p	0.00321432	0.00343224
LMPD_murein4px4px4p_p_1_44	6 accoa_c + 3 asp-L_c + 33 atp_c + 6 f6p_c + 12 glu-L_c + 3 h2o_c + 9 nadph_c + 6 nh4_c + 3 pep_c + 9 pyr_c + 3 succoa_c + 3 h_p + h2o_p <=> 33 adp_c + 9 akg_c + 9 coa_c + 30 h_c + 9 nadp_c + 30 pi_c + 6 ppi_c + 3 succ_c + murein4px4px4p_p	0	0.00042399
LMPD_murein4px4px4p_p_2_32	6 accoa_c + 3 asp-L_c + 33 atp_c + 6 f6p_c + 15 glu-L_c + 3 h2o_c + 9 nadph_c + 6 nh4_c + 3 pep_c + 12 pyr_c + 3 succoa_c + h2o_p <=> 33 adp_c + 12 akg_c + 9 coa_c + 27 h_c + 9 nadp_c + 30 pi_c + 6 ppi_c + 3 succ_c + 3 ala-D_p + murein4px4px4p_p	0	0.00042399
LMPD_GAM_c_1_23	3pg_c + 2 asp-L_c + 9 atp_c + co2_c + for_c + glu-L_c + 3 h2o_c + nad_c + nadp_c + 2 nh4_c + r5p_c <=> 7 adp_c + akg_c + 3 amp_c + 2 fum_c + 15 h_c + nadh_c + nadph_c + 10 pi_c + ppi_c	0	0.107084
LMPD_GAM_c_2_23	2 3pg_c + 2 asp-L_c + 9 atp_c + co2_c + 2 glu-L_c + 4 h2o_c + 2 nad_c + 2 nadp_c + 2 nh4_c + r5p_c <=> 8 adp_c + 2 akg_c + 2 amp_c + 2 fum_c + gly_c + 18 h_c + 2 nadh_c + 2 nadph_c + 10 pi_c + ppi_c	0	0.107084
LMPD_GAM_c_3_23	3pg_c + 2 asp-L_c + 10 atp_c + co2_c + for_c + glu-L_c + 3 h2o_c + nad_c + nadp_c + 2 nh4_c + r5p_c <=> 9 adp_c + akg_c + 2 amp_c + 2 fum_c + 15 h_c + nadh_c + nadph_c + 10 pi_c + ppi_c	0	0.107084
LMPD_GAM_c_4_23	2 3pg_c + 2 asp-L_c + 8 atp_c + co2_c + 2 glu-L_c + 4 h2o_c + 2 nad_c + 2 nadp_c + 2 nh4_c + r5p_c <=> 6 adp_c + 2 akg_c + 3 amp_c + 2 fum_c + gly_c + 18 h_c + 2 nadh_c + 2 nadph_c + 10 pi_c + ppi_c	0	0.107084
TransFlux_4crsol_cTOe	4crsol_c <=> 4crsol_e	0.00013157	0.00014049
TransFlux_4crsol_e_DM	4crsol_e <=>	0.00013157	0.00014049
TransFlux_5drib_cTOe	5drib_c <=> 5drib_e	0.00013629	0.260523
TransFlux_5drib_e_DM	5drib_e <=>	0.00013629	0.260523
TransFlux_amob_cTOe	amob_c <=> amob_e	1.18e-06	0.108328
TransFlux_amob_e_DM	amob_e <=>	1.18e-06	0.108328
TransFlux_glycogenn1_cTOe	glycogenn1_c <=> glycogenn1_e	-0.922893	-0.0909703
TransFlux_glycogenn1_e_DM	glycogenn1_e <=>	-0.922893	-0.0909703
TransFlux_mththf_cTOe	mththf_c <=> mththf_e	0.0007906	0.181984
TransFlux_mththf_e_DM	mththf_e <=>	0.0007906	0.181984
TransFlux_colipa_EpTOe	colipaE_p <=> colipa_e	0	0.0244178
TransFlux_2dmmq8_cTOe	2dmmq8_c <=> 2dmmq8_e	0	0.0735714
TransFlux_2dmmq8_DM	2dmmq8_e <=>	0	0.0735714
TransFlux_2dmmql8_cTOe	2dmmql8_c <=> 2dmmql8_e	0	0.073322
TransFlux_2dmmql8_DM	2dmmql8_e <=>	0	0.073322
TransFlux_2fe2s_cTOe	2fe2s_c <=> 2fe2s_e	0	0.511413
TransFlux_2fe2s_DM	2fe2s_e <=>	0	0.511413
TransFlux_2h3oppan_cTOe	2h3oppan_c <=> 2h3oppan_e	0	2.04494
TransFlux_2h3oppan_DM	2h3oppan_e <=>	0	2.04494
TransFlux_4fe4s_cTOe	4fe4s_c <=> 4fe4s_e	0	0.249939
TransFlux_4fe4s_DM	4fe4s_e <=>	0	0.249939
TransFlux_acon-C_cTOe	acon-C_c <=> acon-C_e	0	1.16919
TransFlux_acon-C_DM	acon-C_e <=>	0	1.16919
TransFlux_adocbl_cTOe	adocbl_c <=> adocbl_e	0	0.00986843
TransFlux_adocbl_DM	adocbl_e <=>	0	0.00986843
TransFlux_amet_cTOe	amet_c <=> amet_e	0	0.255221
TransFlux_amet_DM	amet_e <=>	0	0.255221
TransFlux_bglycogen_cTOe	bglycogen_c <=> bglycogen_e	0	0.831923
TransFlux_bglycogen_DM	bglycogen_e <=>	0	0.831923
TransFlux_bmocogdp_cTOe	bmocogdp_c <=> bmocogdp_e	0	0.08369
TransFlux_bmocogdp_DM	bmocogdp_e <=>	0	0.08369
TransFlux_btn_cTOe	btn_c <=> btn_e	0	0.108327
TransFlux_btn_DM	btn_e <=>	0	0.108327
TransFlux_chor_cTOe	chor_c <=> chor_e	0	0.527561
TransFlux_chor_DM	chor_e <=>	0	0.527561
TransFlux_fum_cTOe	fum_c <=> fum_e	0	1.7304
TransFlux_fum_DM	fum_e <=>	0	1.7304
TransFlux_gln-L_cTOe	gln-L_c <=> gln-L_e	0	1.12364
TransFlux_gln-L_DM	gln-L_e <=>	0	1.12364
TransFlux_glx_cTOe	glx_c <=> glx_e	0	4.01123
TransFlux_glx_DM	glx_e <=>	0	4.01123
TransFlux_glyc3p_cTOe	glyc3p_c <=> glyc3p_e	0	1.442
TransFlux_glyc3p_DM	glyc3p_e <=>	0	1.442
TransFlux_iasp_cTOe	iasp_c <=> iasp_e	0	1.8025
TransFlux_iasp_DM	iasp_e <=>	0	1.8025
TransFlux_icit_cTOe	icit_c <=> icit_e	0	1.16919
TransFlux_icit_DM	icit_e <=>	0	1.16919
TransFlux_lipopb_cTOe	lipopb_c <=> lipopb_e	0	0.130193
TransFlux_lipopb_DM	lipopb_e <=>	0	0.130193
TransFlux_met-L_cTOe	met-L_c <=> met-L_e	0	0.516816
TransFlux_met-L_DM	met-L_e <=>	0	0.516816
TransFlux_mococdp_cTOe	mococdp_c <=> mococdp_e	0	0.174099
TransFlux_mococdp_DM	mococdp_e <=>	0	0.174099
TransFlux_mocogdp_cTOe	mocogdp_c <=> mocogdp_e	0	0.1671
TransFlux_mocogdp_DM	mocogdp_e <=>	0	0.1671
TransFlux_oaa_cTOe	oaa_c <=> oaa_e	0	2.01209
TransFlux_oaa_DM	oaa_e <=>	0	2.01209
TransFlux_ptrc_cTOe	ptrc_c <=> ptrc_e	0	0.910737
TransFlux_ptrc_DM	ptrc_e <=>	0	0.910737
TransFlux_ribflv_cTOe	ribflv_c <=> ribflv_e	0	0.256074
TransFlux_ribflv_DM	ribflv_e <=>	0	0.256074
TransFlux_sheme_cTOe	sheme_c <=> sheme_e	0	0.0905969
TransFlux_sheme_DM	sheme_e <=>	0	0.0905969

## Sheet: D2
Reaciton	Reaction Formula	Min [mmol/gDW/h]	Max [mmol/gDW/h]		Metabolite	Metabolite Name	Min [log(M)]	Max [log(M)]
Ec_biomass_iJO1366_WT_53p95M	0.000223 10fthf_c + 0.000223 2dmmql8_c + 2.5e-05 2fe2s_c + 0.000248 4fe4s_c + 0.000223 5mthf_c + 0.000279 accoa_c + 0.000223 adocbl_c + 0.49915 ala-L_c + 0.000223 amet_c + 0.28742 arg-L_c + 0.23423 asn-L_c + 0.23423 asp-L_c + 54.12 atp_c + 0.000116 bmocogdp_c + 2e-06 btn_c + 0.004952 ca2_c + 0.000223 chor_c + 0.004952 cl_c + 0.000168 coa_c + 2.4e-05 cobalt2_c + 0.1298 ctp_c + 0.000674 cu2_c + 0.0…	0.59	0.63		10fthf_c	10-Formyltetrahydrofolate	-13.8155	-2.99573
DM_5mtr_e	5mtr_e <=>	0.00397896	0.25112		13dpg_c	3-Phospho-D-glyceroyl phosphate	-13.6494	-2.99573
DM_ac_e	ac_e <=>	2.9	3.1		25aics_c	(S)-2-[5-Amino-1-(5-phospho-D-ribosyl)imidazole-4-carboxamido]succinate	-13.8155	-2.99573
DM_acald_e	acald_e <=>	0	2.3367		2ddg6p_c	2-Dehydro-3-deoxy-D-gluconate 6-phosphate	-13.8155	-2.99573
DM_akg_e	akg_e <=>	0	1.35091		2dmmq8_c	2-Demethylmenaquinone 8	-13.8155	-2.99573
DM_ala-D_e	ala-D_e <=>	0.0143264	0.0152977		2dmmql8_c	2-Demethylmenaquinol 8	-13.8155	-2.99573
DM_ala-L_e	ala-L_e <=>	0	1.92129		2h3oppan_c	2-Hydroxy-3-oxopropanoate	-13.8155	-2.99573
DM_alaala_e	alaala_e <=>	0.00035695	0.00038115		2pg_c	D-Glycerate 2-phosphate	-13.8155	-2.99573
DM_arg-L_e	arg-L_e <=>	0	0.771947		2sephchc_c	2-succinyl-5-enolpyruvyl-6-hydroxy-3-cyclohexene-1-carboxylate	-13.8155	-2.99573
DM_asn-L_e	asn-L_e <=>	0	1.49066		2shchc_c	2-Succinyl-6-hydroxy-2,4-cyclohexadiene-1-carboxylate	-13.8155	-2.99573
DM_asp-L_e	asp-L_e <=>	0	1.72916		3pg_c	3-Phospho-D-glycerate	-13.8155	-3.16184
DM_ca2_e	ca2_e <=>	-0.00311976	-0.00292168		4crsol_c	p-Cresol	-13.8155	-2.99573
DM_cbl1_e	cbl1_e <=>	-0.01	-0.00013157		5aizc_c	5-amino-1-(5-phospho-D-ribosyl)imidazole-4-carboxylate	-13.8155	-2.99573
DM_cit_e	cit_e <=>	0	1.15277		5drib_c	5-deoxyribose	-13.8155	-2.99573
DM_cl_e	cl_e <=>	-0.00311976	-0.00292168		5mthf_c	5-Methyltetrahydrofolate	-13.8155	-2.99573
DM_co2_e	co2_e <=>	0.834159	18.1258		6pgc_c	6-Phospho-D-gluconate	-11.8118	-9.23276
DM_cobalt2_e	cobalt2_e <=>	-1.512e-05	-1.416e-05		6pgl_c	6-phospho-D-glucono-1,5-lactone	-13.8155	-2.99573
DM_colipa_e	colipa_e <=>	0	0.0244025		ac_c	Acetate	-13.8155	-2.99573
DM_cu2_e	cu2_e <=>	-0.00042462	-0.00039766		acald_c	Acetaldehyde	-13.8155	-2.99573
DM_cys-L_e	cys-L_e <=>	0	0.919766		accoa_c	Acetyl-CoA	-8.18015	-7.82445
DM_dha_e	dha_e <=>	0	1.80121		acon-C_c	cis-Aconitate	-13.8155	-3.98609
DM_enter_e	enter_e <=>	0	0.16221		actp_c	Acetyl phosphate	-13.8155	-2.99573
DM_etoh_e	etoh_e <=>	0	1.96496		adp_c	ADP	-10.2597	-9.69513
DM_fe2_e	fe2_e <=>	-1.02697	-0.00477841		adpglc_c	ADPglucose	-13.8155	-2.99573
DM_fe3_e	fe3_e <=>	-0.00467964	-0.00438252		aicar_c	5-Amino-1-(5-Phospho-D-ribosyl)imidazole-4-carboxamide	-13.8155	-2.99573
DM_for_e	for_e <=>	0.49	0.51		akg_c	2-Oxoglutarate	-10.0367	-9.66862
DM_glc_e	glc-D_e <=>	-8.1	-7.1994		ala-L_c	L-Alanine	-13.8155	-2.99573
DM_glcn_e	glcn_e <=>	0	0.939761		amet_c	S-Adenosyl-L-methionine	-13.8155	-2.99573
DM_glu-L_e	glu-L_e <=>	0	1.20081		amob_c	S-Adenosyl-4-methylthio-2-oxobutanoate	-13.8155	-2.99573
DM_gly_e	gly_e <=>	0	2.37104		amp_c	AMP	-12.0205	-11.6544
DM_glyc_e	glyc_e <=>	0.00378426	1.44475		arg-L_c	L-Arginine	-13.8155	-12.7873
DM_glyc-R_e	glyc-R_e <=>	0	1.82848		argsuc_c	N(omega)-(L-Arginino)succinate	-4.02396	-2.99573
DM_glyclt_e	glyclt_e <=>	0	3.25703		asn-L_c	L-Asparagine	-13.8155	-2.99573
DM_gthrd_e	gthrd_e <=>	0	0.417672		asp-L_c	L-Aspartate	-8.93604	-8.73759
DM_h_e	h_e <=>	7.27366	14.8286		atp_c	ATP	-7.69817	-7.58043
DM_h2o_e	h2o_e <=>	26.8257	50.6414		bglycogen_c	branching glycogen	-13.8155	-2.99573
DM_his-L_e	his-L_e <=>	0	0.745328		btn_c	Biotin	-13.8155	-2.99573
DM_ile-L_e	ile-L_e <=>	0	0.686175		cbasp_c	N-Carbamoyl-L-aspartate	-4.95115	-2.99573
DM_k_e	k_e <=>	-0.116985	-0.109557		cbp_c	Carbamoyl phosphate	-13.8155	-2.99573
DM_lac-D_e	lac-D_e <=>	0	1.96496		cdpdhdec9eg_c	CDP-1,2-dihexadec-9-enoylglycerol	-13.8155	-2.99573
DM_leu-L_e	leu-L_e <=>	0	0.765115		cdpdhdecg_c	CDP-1,2-dihexadecanoylglycerol	-13.8155	-2.99573
DM_lys-L_e	lys-L_e <=>	0	0.720484		cdpdodec11eg_c	CDP-1,2-dioctadec-11-enoylglycerol	-13.8155	-2.99573
DM_mal-L_e	mal-L_e <=>	0	1.69526		chor_c	chorismate	-13.8155	-2.99573
DM_meoh_e	meoh_e <=>	1.18e-06	0.107721		cit_c	Citrate	-12.8252	-2.99573
DM_mg2_e	mg2_e <=>	-0.00519939	-0.00486927		citr-L_c	L-Citrulline	-11.884	-10.7854
DM_mn2_e	mn2_e <=>	-0.00041454	-0.00038822		cmp_c	CMP	-13.8155	-2.99573
DM_mobd_e	mobd_e <=>	-0.174086	-8.083e-05		co2_c	CO2	-13.8155	-2.99573
DM_nh4_e	nh4_e <=>	-23.5054	-6.21374		coa_c	Coenzyme A	-8.2665	-7.66062
DM_ni2_e	ni2_e <=>	-0.00019341	-0.00018113		colipa_c	core oligosaccharide lipid A	-13.8155	-2.99573
DM_o2_e	o2_e <=>	-17.1673	-11.227		crn_c	L-Carnitine	-13.8155	-2.99573
DM_phe-L_e	phe-L_e <=>	0	0.508577		crn-D_c	D-Carnitine	-13.8155	-2.99573
DM_pheme_e	pheme_e <=>	0	0.124221		ctp_c	CTP	-9.70782	-9.6536
DM_pi_e	pi_e <=>	-17.8386	-0.547016		cys-L_c	L-Cysteine	-13.8155	-2.99573
DM_pro-L_e	pro-L_e <=>	0	0.939761		datp_c	dATP	-10.2305	-9.85
DM_pyr_e	pyr_e <=>	0	2.3367		db4p_c	3,4-dihydroxy-2-butanone 4-phosphate	-13.8155	-2.99573
DM_ser-L_e	ser-L_e <=>	0	2.05417		dcamp_c	N6-(1,2-Dicarboxyethyl)-AMP	-12.5369	-2.99573
DM_so4_e	so4_e <=>	-1.19799	-0.14867		dctp_c	dCTP	-10.6552	-10.6118
DM_spmd_e	spmd_e <=>	0	0.247141		dgtp_c	dGTP	-13.8155	-2.99573
DM_succ_e	succ_e <=>	1e-06	0.001		dha_c	Dihydroxyacetone	-13.8155	-2.99573
DM_thr-L_e	thr-L_e <=>	0	1.15277		dhap_c	Dihydroxyacetone phosphate	-13.8155	-2.99573
DM_trp-L_e	trp-L_e <=>	0	0.417672		dhor-S_c	(S)-Dihydroorotate	-13.8155	-11.8601
DM_tyr-L_e	tyr-L_e <=>	0	0.530417		dttp_c	dTTP	-10.3652	-10.2185
DM_val-L_e	val-L_e <=>	0	0.960645		e4p_c	D-Erythrose 4-phosphate	-13.8155	-2.99573
DM_zn2_e	zn2_e <=>	-0.00020412	-0.00019116		etoh_c	Ethanol	-13.8155	-2.99573
5MTRtex	5mtr_e <=> 5mtr_p	-0.25112	-0.00397896		f6p_c	D-Fructose 6-phosphate	-8.3409	-7.63045
ACALD	acald_c + coa_c + nad_c <=> accoa_c + h_c + nadh_c	-12.4729	2.53887		fad_c	Flavin adenine dinucleotide oxidized	-7.67338	-7.40376
ACALDtex	acald_e <=> acald_p	-2.3367	0		fdp_c	D-Fructose 1,6-bisphosphate	-5.79928	-5.05926
ACALDtpp	acald_p <=> acald_c	-2.3367	0		fe2_c	Fe2+	-13.8155	-2.99573
ACKr	ac_c + atp_c + h_c <=> actp_c + adp_c	-24.1655	0		fe3_c	Fe3+	-13.8155	-2.99573
ACONTa	cit_c <=> acon-C_c + h2o_c	0.947289	9.82288		for_c	Formate	-13.8155	-2.99573
ACONTb	acon-C_c + h2o_c <=> icit_c	0.947289	9.82288		fru_c	D-Fructose	-13.8155	-2.99573
ACS	ac_c + atp_c + coa_c + h_c <=> accoa_c + amp_c + ppi_c	0	21.6145		fum_c	Fumarate	-13.8155	-12.7873
ACt2rpp	ac_p + h_p <=> ac_c + h_c	-3.1	-2.9		g1p_c	D-Glucose 1-phosphate	-13.8155	-2.99573
ACtex	ac_e <=> ac_p	-3.1	-2.9		g3p_c	Glyceraldehyde 3-phosphate	-13.8155	-2.99573
ADK1	amp_c + atp_c <=> 2 adp_c	-98.2273	100		g6p_c	D-Glucose 6-phosphate	-13.8155	-2.99573
ADK3	amp_c + gtp_c <=> adp_c + gdp_c	-98.6844	99.5429		gdp_c	GDP	-10.139	-9.89374
ADSL1r	dcamp_c <=> amp_c + fum_c	0.171314	0.916642		glc-D_c	D-Glucose	-13.8155	-2.99573
ADSL2r	25aics_c <=> aicar_c + fum_c	0.256569	0.765388		glcn_c	D-Gluconate	-13.8155	-2.99573
ADSS	asp-L_c + gtp_c + imp_c <=> dcamp_c + gdp_c + 2 h_c + pi_c	0.171314	0.916642		gln-L_c	L-Glutamine	-6.73911	-6.51822
AKGDH	akg_c + coa_c + nad_c <=> co2_c + nadh_c + succoa_c	0.305283	4.74282		glu-L_c	L-Glutamate	-5.11584	-4.90911
AKGt2rpp	akg_p + h_p <=> akg_c + h_c	-1.35091	0		glx_c	Glyoxylate	-13.8155	-2.99573
AKGtex	akg_e <=> akg_p	-1.35091	0		gly_c	Glycine	-13.8155	-2.99573
ALAALAtex	alaala_e <=> alaala_p	-0.00038115	-0.00035695		glyc_c	Glycerol	-13.8155	-2.99573
ALAt2rpp	ala-L_p + h_p <=> ala-L_c + h_c	-1.92129	0		glyc-R_c	(R)-Glycerate	-13.8155	-2.99573
ALAtex	ala-L_e <=> ala-L_p	-1.92129	0		glyc3p_c	Glycerol 3-phosphate	-13.8155	-2.99573
ALCD2x	etoh_c + nad_c <=> acald_c + h_c + nadh_c	-1.96496	0		glyclt_c	Glycolate	-13.8155	-2.99573
ALDD2x	acald_c + h2o_c + nad_c <=> ac_c + 2 h_c + nadh_c	0	12.0827		glycogen_c	glycogen	-13.8155	-2.99573
ALDD2y	acald_c + h2o_c + nadp_c <=> ac_c + 2 h_c + nadph_c	0	12.4761		glycogenn1_c	glycogen(n-1)	-13.8155	-12.6619
ARGSL	argsuc_c <=> arg-L_c + fum_c	0.169578	0.941525		gthrd_c	Reduced glutathione	-13.8155	-2.99573
ARGSS	asp-L_c + atp_c + citr-L_c <=> amp_c + argsuc_c + ppi_c	0.169578	0.941525		gtp_c	GTP	-9.17106	-8.91772
ARGt3pp	arg-L_c + h_p <=> h_c + arg-L_p	0	0.771947		h_c	H+	-17.2694	-17.2694
ARGtex	arg-L_e <=> arg-L_p	-0.771947	0		h2o_c	H2O	0	0
ASNt2rpp	asn-L_p + h_p <=> asn-L_c + h_c	-1.49066	0		h2o2_c	Hydrogen peroxide	-13.8155	-2.99573
ASNtex	asn-L_e <=> asn-L_p	-1.49066	0		his-L_c	L-Histidine	-13.8155	-2.99573
ASPCT	asp-L_c + cbp_c <=> cbasp_c + 2 h_c + pi_c	0.188991	1.7058		hpyr_c	Hydroxypyruvate	-13.8155	-2.99573
ASPO3	asp-L_c + q8_c <=> h_c + iasp_c + q8h2_c	0	1.80255		iasp_c	Iminoaspartate	-13.8155	-2.99573
ASPO4	asp-L_c + mqn8_c <=> h_c + iasp_c + mql8_c	0	1.73045		ichor_c	Isochorismate	-13.8155	-2.99573
ASPO5	asp-L_c + fum_c <=> h_c + iasp_c + succ_c	0	1.80255		icit_c	Isocitrate	-13.8155	-2.99573
ASPO6	asp-L_c + o2_c <=> h_c + h2o2_c + iasp_c	0	1.44204		ile-L_c	L-Isoleucine	-13.8155	-2.99573
ASPT	asp-L_c <=> fum_c + nh4_c	0	51.6802		imp_c	IMP	-12.1032	-10.8892
ASPTA	akg_c + asp-L_c <=> glu-L_c + oaa_c	-53.3652	-1.68493		lac-D_c	D-Lactate	-13.8155	-2.99573
ASPt2rpp	asp-L_p + h_p <=> asp-L_c + h_c	-1.72916	0		leu-L_c	L-Leucine	-13.8155	-2.99573
ASPtex	asp-L_e <=> asp-L_p	-1.72916	0		lys-L_c	L-Lysine	-13.8155	-2.99573
ATPM	atp_c + h2o_c <=> adp_c + h_c + pi_c	8.39	30.0045		mal-L_c	L-Malate	-13.8155	-2.99573
ATPS4rpp	adp_c + pi_c + 4 h_p <=> atp_c + 3 h_c + h2o_c	32.5128	63.6324		malcoa_c	Malonyl-CoA	-13.8155	-2.99573
CA2tex	ca2_e <=> ca2_p	0.00292168	0.00311976		malthp_c	Maltoheptaose	-13.8155	-2.99573
CAt6pp	ca2_c + na1_p <=> na1_c + ca2_p	-0.00311976	-0.00292168		malthx_c	Maltohexaose	-13.8155	-2.99573
CBL1tonex	cbl1_e + h_p <=> h_c + cbl1_p	0.00013157	0.01		maltpt_c	Maltopentaose	-13.8155	-2.99573
CBMKr	atp_c + co2_c + nh4_c <=> adp_c + cbp_c + h_c	0.358569	17.6502		maltttr_c	Maltotetraose	-13.8155	-2.99573
CITL	cit_c <=> ac_c + oaa_c	0	12.0827		met-L_c	L-Methionine	-13.8155	-2.99573
CITt3pp	cit_c + h_p <=> h_c + cit_p	1e-06	28.8193		mlthf_c	5,10-Methylenetetrahydrofolate	-13.8155	-2.99573
CITt7pp	succ_c + cit_p <=> cit_c + succ_p	1e-06	28.8193		mql8_c	Menaquinol 8	-13.8155	-2.99573
CITtex	cit_e <=> cit_p	-1.15277	0		mqn8_c	Menaquinone 8	-13.8155	-2.99573
CLt3_2pp	h_c + 2 cl_p <=> 2 cl_c + h_p	0.00146084	0.00155988		mthgxl_c	Methylglyoxal	-13.8155	-2.99573
CLtex	cl_e <=> cl_p	0.00292168	0.00311976		mththf_c	(2R,4S)-2-methyl-2,3,3,4-tetrahydroxytetrahydrofuran	-13.8155	-2.99573
CO2tex	co2_e <=> co2_p	-18.1258	-0.834159		nad_c	Nicotinamide adenine dinucleotide	-13.8155	-2.99573
CO2tpp	co2_p <=> co2_c	-18.1258	0		nadh_c	Nicotinamide adenine dinucleotide - reduced	-13.8155	-2.99573
COBALT2tex	cobalt2_e <=> cobalt2_p	1.416e-05	1.45593e-05		nadp_c	Nicotinamide adenine dinucleotide phosphate	-13.3458	-2.99573
COBALT2tpp	cobalt2_p <=> cobalt2_c	1.416e-05	1.45593e-05		nadph_c	Nicotinamide adenine dinucleotide phosphate - reduced	-13.8155	-3.46541
COLIPAabcpp	atp_c + colipa_c + h2o_c <=> adp_c + h_c + pi_c + colipa_p	0.00480909	0.0292116		nh4_c	Ammonium	-11.6834	-2.99573
COLIPAabctex	atp_c + h2o_c + colipa_p <=> adp_c + h_c + pi_c + colipaE_p	0.00480909	0.0292116		o2_c	O2	-13.8155	-2.99573
CRNDabcpp	atp_c + h2o_c + crn-D_p <=> adp_c + crn-D_c + h_c + pi_c	0	28.8193		oaa_c	Oxaloacetate	-13.8155	-2.99573
CRNDt2rpp	crn-D_p + h_p <=> crn-D_c + h_c	0	100		orot_c	Orotate	-13.8155	-2.99573
CRNt2rpp	crn_p + h_p <=> crn_c + h_c	-100	0		pe160_c	phosphatidylethanolamine (dihexadecanoyl, n-C16:0)	-13.8155	-2.99573
CRNt8pp	crn-D_c + crn_p <=> crn_c + crn-D_p	0	100		pe161_c	phosphatidylethanolamine (dihexadec-9enoyl, n-C16:1)	-13.8155	-2.99573
CS	accoa_c + h2o_c + oaa_c <=> cit_c + coa_c + h_c	0.947289	16.8185		pe181_c	phosphatidylethanolamine (dioctadec-11-enoyl, n-C18:1)	-13.8155	-2.99573
CU2tex	cu2_e <=> cu2_p	0.00039766	0.00042462		pep_c	Phosphoenolpyruvate	-13.8155	-2.99573
CU2tpp	cu2_p <=> cu2_c	0.00039766	0.00042462		pg160_c	Phosphatidylglycerol (dihexadecanoyl, n-C16:0)	-13.8155	-2.99573
CYSabc2pp	atp_c + cys-L_c + h2o_c <=> adp_c + h_c + pi_c + cys-L_p	0	0.882225		pg161_c	Phosphatidylglycerol (dihexadec-9-enoyl, n-C16:1)	-13.8155	-2.99573
CYStex	cys-L_e <=> cys-L_p	-0.919766	0		pg181_c	Phosphatidylglycerol (dioctadec-11-enoyl, n-C18:1)	-13.8155	-2.99573
CYStpp	cys-L_c <=> cys-L_p	0	0.919766		pgp160_c	Phosphatidylglycerophosphate (dihexadecanoyl, n-C16:0)	-13.8155	-2.99573
CYTBD2pp	2 h_c + mql8_c + 0.5 o2_c <=> h2o_c + mqn8_c + 2 h_p	0	34.0037		pgp161_c	Phosphatidylglycerophosphate (dihexadec-9-enoyl, n-C16:1)	-13.8155	-2.99573
CYTBDpp	2 h_c + 0.5 o2_c + q8h2_c <=> h2o_c + q8_c + 2 h_p	0	34.3341		pgp181_c	Phosphatidylglycerophosphate (dioctadec-11-enoyl, n-C18:1)	-13.8155	-2.99573
CYTBO3_4pp	4 h_c + 0.5 o2_c + q8h2_c <=> h2o_c + q8_c + 4 h_p	0	34.3341		phe-L_c	L-Phenylalanine	-11.261	-10.7094
D-LACt2pp	h_p + lac-D_p <=> h_c + lac-D_c	-1.96496	0		pi_c	Phosphate	-13.8155	-4.18369
D-LACtex	lac-D_e <=> lac-D_p	-1.96496	0		ppi_c	Diphosphate	-13.8155	-2.99573
DALAtex	ala-D_e <=> ala-D_p	-0.0152977	-0.0143264		pro-L_c	L-Proline	-13.8155	-2.99573
DB4PS	ru5p-D_c <=> db4p_c + for_c + h_c	0.00052628	0.512356		ptrc_c	Putrescine	-13.8155	-2.99573
DHAPT	dha_c + pep_c <=> dhap_c + pyr_c	0	16.9208		pydx5p_c	Pyridoxal 5-phosphate	-13.8155	-2.99573
DHAtex	dha_e <=> dha_p	-1.80121	0		pyr_c	Pyruvate	-13.8155	-2.99573
DHAtpp	dha_p <=> dha_c	-1.80121	0		q8_c	Ubiquinone-8	-13.8155	-2.99573
DHORD2	dhor-S_c + q8_c <=> orot_c + q8h2_c	0	0.362935		q8h2_c	Ubiquinol-8	-13.8155	-2.99573
DHORD5	dhor-S_c + mqn8_c <=> mql8_c + orot_c	0	0.361734		r5p_c	alpha-D-Ribose 5-phosphate	-10.9349	-10.3137
DHORDfum	dhor-S_c + fum_c <=> orot_c + succ_c	0	0.362996		ribflv_c	Riboflavin	-13.8155	-2.99573
DHORTS	dhor-S_c + h2o_c <=> cbasp_c + h_c	-0.362996	-0.188991		ru5p-D_c	D-Ribulose 5-phosphate	-9.97317	-9.34312
EDA	2ddg6p_c <=> g3p_c + pyr_c	0	7.47479		s17bp_c	Sedoheptulose 1,7-bisphosphate	-13.8155	-2.99573
EDD	6pgc_c <=> 2ddg6p_c + h2o_c	0	7.47479		s7p_c	Sedoheptulose 7-phosphate	-13.8155	-2.99573
ENO	2pg_c <=> h2o_c + pep_c	-0.0465147	18.3148		ser-L_c	L-Serine	-9.3388	-8.75257
ETOHtex	etoh_e <=> etoh_p	-1.96496	0		so4_c	Sulfate	-13.8155	-2.99573
ETOHtrpp	etoh_p <=> etoh_c	-1.96496	0		spmd_c	Spermidine	-13.8155	-2.99573
F6PA	f6p_c <=> dha_c + g3p_c	0	7.47479		succ_c	Succinate	-13.8155	-2.99573
F6PP	f6p_c + h2o_c <=> fru_c + h_c + pi_c	0	21.6145		succoa_c	Succinyl-CoA	-13.8155	-2.99573
FBA	fdp_c <=> dhap_c + g3p_c	0	7.47479		thf_c	5,6,7,8-Tetrahydrofolate	-13.8155	-2.99573
FBA3	s17bp_c <=> dhap_c + e4p_c	0	7.47479		thmpp_c	Thiamine diphosphate	-13.8155	-2.99573
FBP	fdp_c + h2o_c <=> f6p_c + h_c + pi_c	0	21.6145		thr-L_c	L-Threonine	-8.04482	-7.66014
FDH4pp	2 h_c + q8_c + for_p <=> q8h2_c + co2_p + h_p	0	13.4128		trdox_c	Oxidized thioredoxin	-13.8155	-2.99573
FDH5pp	2 h_c + mqn8_c + for_p <=> mql8_c + co2_p + h_p	0	13.4128		trdrd_c	Reduced thioredoxin	-13.8155	-2.99573
FE2abcpp	atp_c + h2o_c + fe2_p <=> adp_c + fe2_c + h_c + pi_c	0	0.986498		trp-L_c	L-Tryptophan	-13.8155	-2.99573
FE2t2pp	fe2_p + h_p <=> fe2_c + h_c	0	1.01654		tyr-L_c	L-Tyrosine	-13.8155	-2.99573
FE2tex	fe2_e <=> fe2_p	0.00477841	1.02697		udcpdp_c	Undecaprenyl diphosphate	-13.8155	-2.99573
FE2tpp	fe2_p <=> fe2_c	0	1.02697		utp_c	UTP	-13.8155	-2.99573
FE3abcpp	atp_c + h2o_c + fe3_p <=> adp_c + fe3_c + h_c + pi_c	0.00438252	0.00467964		val-L_c	L-Valine	-13.8155	-2.99573
FE3tex	fe3_e <=> fe3_p	0.00438252	0.00467964		xu5p-D_c	D-Xylulose 5-phosphate	-13.8155	-2.99573
FEENTERtex	enter_p + h_p <=> h_c + enter_e	0	0.16221		5mtr_e	5-Methylthio-D-ribose	-18.4207	-2.30259
FEENTERtpp	enter_c + h_p <=> h_c + enter_p	0	0.16221		ac_e	Acetate	-18.4207	-2.30259
FLDR2	2 flxso_c + h_c + nadph_c <=> 2 flxr_c + nadp_c	0	0.647149		acald_e	Acetaldehyde	-18.4207	-2.30259
FORtex	for_e <=> for_p	-0.51	-0.49		akg_e	2-Oxoglutarate	-18.4207	-2.30259
FORtppi	for_c <=> for_p	0.49	13.9028		ala-D_e	D-Alanine	-18.4207	-2.30259
FRD3	2dmmql8_c + fum_c <=> 2dmmq8_c + succ_c	0	33.8378		ala-L_e	L-Alanine	-18.4207	-2.30259
FUM	fum_c + h2o_c <=> mal-L_c	-0.639065	52.5829		alaala_e	D-Alanyl-D-alanine	-18.4207	-2.30259
G3PD2	glyc3p_c + nadp_c <=> dhap_c + h_c + nadph_c	-20.7713	-0.0991542		arg-L_e	L-Arginine	-18.4207	-2.30259
G3PD5	glyc3p_c + q8_c <=> dhap_c + q8h2_c	0	20.6721		asn-L_e	L-Asparagine	-18.4207	-2.30259
G3PD6	glyc3p_c + mqn8_c <=> dhap_c + mql8_c	0	14.3792		asp-L_e	L-Aspartate	-18.4207	-2.30259
G3PD7	2dmmq8_c + glyc3p_c <=> 2dmmql8_c + dhap_c	0	20.6721		cit_e	Citrate	-18.4207	-2.30259
G3PT	glyc3p_c + h2o_c <=> glyc_c + h_c + pi_c	0	21.6145		co2_e	CO2	-18.4207	-2.30259
G6PDH2r	g6p_c + nadp_c <=> 6pgl_c + h_c + nadph_c	0	16.3499		colipa_e	core oligosaccharide lipid A	-18.4207	-2.30259
G6PP	g6p_c + h2o_c <=> glc-D_c + h_c + pi_c	0	21.6145		cys-L_e	L-Cysteine	-18.4207	-2.30259
GAPD	g3p_c + nad_c + pi_c <=> 13dpg_c + nadh_c	0.885482	14.5529		dha_e	Dihydroxyacetone	-18.4207	-2.30259
GLBRAN2	glycogen_c <=> bglycogen_c	-2.37588e-14	100		etoh_e	Ethanol	-18.4207	-2.30259
GLCDpp	q8_c + glc-D_p + h2o_p <=> q8h2_c + glcn_p + h_p	0	8.1		fe2_e	Fe2+	-17.1833	-2.30259
GLCNt2rpp	glcn_p + h_p <=> glcn_c + h_c	0	8.1		fe3_e	Fe3+	-17.1833	-2.30259
GLCNtex	glcn_e <=> glcn_p	-0.939761	0		for_e	Formate	-18.4207	-2.30259
GLCP	glycogen_c + h_c + pi_c <=> g1p_c + glycogenn1_c	0	21.6145		glc-D_e	D-Glucose	-17.1833	-2.30259
GLCS1	adpglc_c + glycogenn1_c <=> adp_c + glycogen_c	0.0909703	21.7055		glcn_e	D-Gluconate	-18.4207	-2.30259
GLCabcpp	atp_c + h2o_c + glc-D_p <=> adp_c + glc-D_c + h_c + pi_c	0	8.1		glu-L_e	L-Glutamate	-18.4207	-2.30259
GLCptspp	pep_c + glc-D_p <=> g6p_c + pyr_c	0	8.1		gly_e	Glycine	-18.4207	-2.30259
GLCt2pp	glc-D_p + h_p <=> glc-D_c + h_c	0	8.1		glyc_e	Glycerol	-18.4207	-2.30259
GLCtex	glc-D_e <=> glc-D_p	7.1994	8.1		glyc-R_e	(R)-Glycerate	-18.4207	-2.30259
GLDBRAN2	bglycogen_c <=> glycogen_c	0	100		glyclt_e	Glycolate	-18.4207	-2.30259
GLGC	atp_c + g1p_c <=> adpglc_c + ppi_c	0.0909703	21.7055		gthrd_e	Reduced glutathione	-18.4207	-2.30259
GLUDy	glu-L_c + h2o_c + nadp_c <=> akg_c + h_c + nadph_c + nh4_c	-56.5915	-4.91124		h_e	H+	-16.1181	-16.1181
GLUt2rpp	glu-L_p + h_p <=> glu-L_c + h_c	-1.20081	0		h2o_e	H2O	0	0
GLUtex	glu-L_e <=> glu-L_p	-1.20081	0		his-L_e	L-Histidine	-18.4207	-2.30259
GLXCL	2 glx_c + h_c <=> 2h3oppan_c + co2_c	0	4.43806		ile-L_e	L-Isoleucine	-18.4207	-2.30259
GLYCAt2rpp	glyc-R_p + h_p <=> glyc-R_c + h_c	-1.82848	0		lac-D_e	D-Lactate	-18.4207	-2.30259
GLYCAtex	glyc-R_e <=> glyc-R_p	-1.82848	0		leu-L_e	L-Leucine	-18.4207	-2.30259
GLYCDx	glyc_c + nad_c <=> dha_c + h_c + nadh_c	0	12.6811		lys-L_e	L-Lysine	-18.4207	-2.30259
GLYCK	atp_c + glyc-R_c <=> 3pg_c + adp_c	0	4.43806		mal-L_e	L-Malate	-18.4207	-2.30259
GLYCK2	atp_c + glyc-R_c <=> 2pg_c + adp_c	0	4.43806		meoh_e	Methanol	-18.4207	-2.30259
GLYCLTDx	glx_c + h_c + nadh_c <=> glyclt_c + nad_c	0	28.8193		nh4_e	Ammonium	-17.1833	-2.30259
GLYCLTDy	glx_c + h_c + nadph_c <=> glyclt_c + nadp_c	0	20.6721		o2_e	O2	-17.1833	-2.30259
GLYCLTt2rpp	glyclt_p + h_p <=> glyclt_c + h_c	-3.25703	0		phe-L_e	L-Phenylalanine	-18.4207	-2.30259
GLYCLTtex	glyclt_e <=> glyclt_p	-3.25703	0		pi_e	Phosphate	-15.9954	-2.30259
GLYCTO2	glyclt_c + q8_c <=> glx_c + q8h2_c	0	28.8199		pro-L_e	L-Proline	-18.4207	-2.30259
GLYCTO3	glyclt_c + mqn8_c <=> glx_c + mql8_c	0	17.2919		pyr_e	Pyruvate	-18.4207	-2.30259
GLYCTO4	2dmmq8_c + glyclt_c <=> 2dmmql8_c + glx_c	0	28.8199		ser-L_e	L-Serine	-18.4207	-2.30259
GLYCtex	glyc_e <=> glyc_p	-1.44475	-0.00378426		so4_e	Sulfate	-17.1833	-2.30259
GLYCtpp	glyc_c <=> glyc_p	0	1.44097		spmd_e	Spermidine	-18.4207	-2.30259
GLYK	atp_c + glyc_c <=> adp_c + glyc3p_c	0	21.6145		succ_e	Succinate	-18.4207	-2.30259
GLYOX3	h2o_c + mthgxl_c <=> h_c + lac-D_c	0	9.90567		thr-L_e	L-Threonine	-18.4207	-2.30259
GLYt2rpp	gly_p + h_p <=> gly_c + h_c	-2.37104	0		trp-L_e	L-Tryptophan	-18.4207	-2.30259
GLYtex	gly_e <=> gly_p	-2.37104	0		tyr-L_e	L-Tyrosine	-18.4207	-2.30259
GND	6pgc_c + nadp_c <=> co2_c + nadph_c + ru5p-D_c	0	13.3134		val-L_e	L-Valine	-18.4207	-2.30259
GNK	atp_c + glcn_c <=> 6pgc_c + adp_c	0	8.1		5mtr_p	5-Methylthio-D-ribose	-13.8155	-2.99573
GTHRDabc2pp	atp_c + gthrd_c + h2o_c <=> adp_c + h_c + pi_c + gthrd_p	0	0.417672		ac_p	Acetate	-13.8155	-2.99573
GTHRDtex	gthrd_e <=> gthrd_p	-0.417672	0		acald_p	Acetaldehyde	-13.8155	-2.99573
H2Otex	h2o_e <=> h2o_p	-50.6414	-26.8257		akg_p	2-Oxoglutarate	-13.8155	-2.99573
H2Otpp	h2o_p <=> h2o_c	-51.8299	-26.8376		ala-D_p	D-Alanine	-13.8155	-2.99573
HEX1	atp_c + glc-D_c <=> adp_c + g6p_c	0	27.6895		ala-L_p	L-Alanine	-13.8155	-2.99573
HEX7	atp_c + fru_c <=> adp_c + f6p_c	0	27.6895		alaala_p	D-Alanyl-D-alanine	-13.8155	-2.99573
HISt2rpp	h_p + his-L_p <=> h_c + his-L_c	-0.745328	0		arg-L_p	L-Arginine	-13.8155	-2.99573
HIStex	his-L_e <=> his-L_p	-0.745328	0		asn-L_p	L-Asparagine	-13.8155	-2.99573
HPYRI	hpyr_c <=> 2h3oppan_c	-100	0		asp-L_p	L-Aspartate	-13.8155	-2.99573
HPYRRx	h_c + hpyr_c + nadh_c <=> glyc-R_c + nad_c	0	100		cit_p	Citrate	-13.8155	-2.99573
HPYRRy	h_c + hpyr_c + nadph_c <=> glyc-R_c + nadp_c	0	51.6802		clpn160_p	cardiolipin (tetrahexadecanoyl, n-C16:0)	-13.8155	-2.99573
Htex	h_e <=> h_p	-14.8286	-7.27366		clpn161_p	cardiolipin (tetrahexadec-9-enoyl, n-C16:1)	-13.8155	-2.99573
ICDHyr	icit_c + nadp_c <=> akg_c + co2_c + nadph_c	0.947289	5.38509		clpn181_p	cardiolipin (tetraoctadec-11-enoyl, n-C18:1)	-13.8155	-2.99573
ICL	icit_c <=> glx_c + succ_c	0	8.87559		co2_p	CO2	-13.8155	-2.99573
ILEt2rpp	h_p + ile-L_p <=> h_c + ile-L_c	-0.686175	0		colipa_p	core oligosaccharide lipid A	-13.8155	-2.99573
ILEtex	ile-L_e <=> ile-L_p	-0.686175	0		crn_p	L-Carnitine	-13.8155	-2.99573
Kabcpp	atp_c + h2o_c + k_p <=> adp_c + h_c + k_c + pi_c	0	0.116985		crn-D_p	D-Carnitine	-13.8155	-2.99573
Kt2pp	h_p + k_p <=> h_c + k_c	0	0.116985		cys-L_p	L-Cysteine	-13.8155	-2.99573
Ktex	k_e <=> k_p	0.109557	0.116985		dha_p	Dihydroxyacetone	-13.8155	-2.99573
LDH_D	lac-D_c + nad_c <=> h_c + nadh_c + pyr_c	-28.8193	9.90567		etoh_p	Ethanol	-13.8155	-2.99573
LDH_D2	lac-D_c + q8_c <=> pyr_c + q8h2_c	0	28.8193		fe2_p	Fe2+	-13.8155	-2.99573
LEUt2rpp	h_p + leu-L_p <=> h_c + leu-L_c	-0.765115	0		fe3_p	Fe3+	-13.8155	-2.99573
LEUtex	leu-L_e <=> leu-L_p	-0.765115	0		for_p	Formate	-13.8155	-2.99573
LYSt3pp	lys-L_c + h_p <=> h_c + lys-L_p	0	0.720484		glc-D_p	D-Glucose	-13.8155	-2.99573
LYStex	lys-L_e <=> lys-L_p	-0.720484	0		glcn_p	D-Gluconate	-13.8155	-2.99573
MALS	accoa_c + glx_c + h2o_c <=> coa_c + h_c + mal-L_c	0	4.43806		glu-L_p	L-Glutamate	-13.8155	-2.99573
MALt3pp	mal-L_c + h_p <=> h_c + mal-L_p	0	1.69526		gly_p	Glycine	-13.8155	-2.99573
MALtex	mal-L_e <=> mal-L_p	-1.69526	0		glyc_p	Glycerol	-13.8155	-2.99573
MDH	mal-L_c + nad_c <=> h_c + nadh_c + oaa_c	-24.3638	52.5834		glyc-R_p	(R)-Glycerate	-13.8155	-2.99573
MDH2	mal-L_c + q8_c <=> oaa_c + q8h2_c	0	28.8193		glyclt_p	Glycolate	-13.8155	-2.99573
MDH3	mal-L_c + mqn8_c <=> mql8_c + oaa_c	0	17.2916		gthrd_p	Reduced glutathione	-13.8155	-2.99573
ME1	mal-L_c + nad_c <=> co2_c + nadh_c + pyr_c	0	16.158		h_p	H+	-16.1181	-16.1181
ME2	mal-L_c + nadp_c <=> co2_c + nadph_c + pyr_c	0	17.9901		h2o_p	H2O	0	0
MEOHtex	meoh_e <=> meoh_p	-0.107721	-1.18e-06		his-L_p	L-Histidine	-13.8155	-2.99573
MG2t3_2pp	2 h_c + mg2_p <=> mg2_c + 2 h_p	0	0.00519939		ile-L_p	L-Isoleucine	-13.8155	-2.99573
MG2tex	mg2_e <=> mg2_p	0.00486927	0.00519939		lac-D_p	D-Lactate	-13.8155	-2.99573
MG2tpp	mg2_p <=> mg2_c	0	0.00519939		leu-L_p	L-Leucine	-13.8155	-2.99573
MG2uabcpp	atp_c + h2o_c + mg2_p <=> adp_c + h_c + mg2_c + pi_c	0	0.00519939		lys-L_p	L-Lysine	-13.8155	-2.99573
MGSA	dhap_c <=> h_c + mthgxl_c + pi_c	0	9.90567		mal-L_p	L-Malate	-13.8155	-2.99573
MLTG3	h2o_c + maltpt_c <=> glc-D_c + maltttr_c	0	21.6145		meoh_p	Methanol	-13.8155	-2.99573
MLTG4	h2o_c + malthx_c <=> glc-D_c + maltpt_c	0	21.6145		murein3p3p_p	two linked disacharide tripeptide murein units (uncrosslinked, middle of chain)	-13.8155	-2.99573
MLTG5	h2o_c + malthp_c <=> glc-D_c + malthx_c	0	21.6145		murein3px4p_p	two disacharide linked murein units, tripeptide crosslinked tetrapeptide (A2pm->D-ala) (middle of chain)	-13.8155	-2.99573
MLTP1	h_c + maltpt_c + pi_c <=> g1p_c + maltttr_c	-21.6145	0		murein4p4p_p	two linked disacharide tetrapeptide murein units (uncrosslinked, middle of chain)	-13.8155	-2.99573
MLTP2	h_c + malthx_c + pi_c <=> g1p_c + maltpt_c	-21.6145	0		murein4px4p_p	two disacharide linked murein units, tetrapeptide corsslinked tetrapeptide (A2pm->D-ala) (middle of chain)	-13.8155	-2.99573
MLTP3	h_c + malthp_c + pi_c <=> g1p_c + malthx_c	-21.6145	0		murein4px4px4p_p	three disacharide linked murein units (tetrapeptide crosslinked tetrapeptide (A2pm->D-ala) & tetrapeptide corsslinked tetrapepti... <Preview truncated at 128 characters>	-13.8155	-2.99573
MN2tpp	mn2_p <=> mn2_c	0	0.00041454		nh4_p	Ammonium	-13.8155	-2.99573
MNt2pp	h_p + mn2_p <=> h_c + mn2_c	0	0.00041454		o2_p	O2	-13.8155	-2.99573
MNtex	mn2_e <=> mn2_p	0.00038822	0.00041454		pe160_p	phosphatidylethanolamine (dihexadecanoyl, n-C16:0)	-13.8155	-2.99573
MOBDabcpp	atp_c + h2o_c + mobd_p <=> adp_c + h_c + mobd_c + pi_c	8.083e-05	0.174086		pe161_p	phosphatidylethanolamine (dihexadec-9enoyl, n-C16:1)	-13.8155	-2.99573
MOBDtex	mobd_e <=> mobd_p	8.083e-05	0.174086		pe181_p	phosphatidylethanolamine (dioctadec-11-enoyl, n-C18:1)	-13.8155	-2.99573
MOX	mal-L_c + o2_c <=> h2o2_c + oaa_c	0	5.76387		pg160_p	Phosphatidylglycerol (dihexadecanoyl, n-C16:0)	-13.8155	-2.99573
NADH10	h_c + mqn8_c + nadh_c <=> mql8_c + nad_c	0	17.2916		pg161_p	Phosphatidylglycerol (dihexadec-9-enoyl, n-C16:1)	-13.8155	-2.99573
NADH16pp	4 h_c + nadh_c + q8_c <=> nad_c + q8h2_c + 3 h_p	0	33.8373		pg181_p	Phosphatidylglycerol (dioctadec-11-enoyl, n-C18:1)	-13.8155	-2.99573
NADH17pp	4 h_c + mqn8_c + nadh_c <=> mql8_c + nad_c + 3 h_p	0	33.8373		pgp160_p	Phosphatidylglycerophosphate (dihexadecanoyl, n-C16:0)	-13.8155	-2.99573
NADH18pp	2dmmq8_c + 4 h_c + nadh_c <=> 2dmmql8_c + nad_c + 3 h_p	0	33.8373		pgp161_p	Phosphatidylglycerophosphate (dihexadec-9-enoyl, n-C16:1)	-13.8155	-2.99573
NADH5	h_c + nadh_c + q8_c <=> nad_c + q8h2_c	0	28.8193		pgp181_p	Phosphatidylglycerophosphate (dioctadec-11-enoyl, n-C18:1)	-13.8155	-2.99573
NADH9	2dmmq8_c + h_c + nadh_c <=> 2dmmql8_c + nad_c	0	28.8193		phe-L_p	L-Phenylalanine	-13.8155	-2.99573
NADK	atp_c + nad_c <=> adp_c + nadp_c	0.00026373	21.6148		pi_p	Phosphate	-12.6276	-2.99573
NADPHQR2	h_c + nadph_c + q8_c <=> nadp_c + q8h2_c	0	20.6721		pro-L_p	L-Proline	-13.8155	-2.99573
NADPHQR3	h_c + mqn8_c + nadph_c <=> mql8_c + nadp_c	0	14.3792		pyr_p	Pyruvate	-13.8155	-2.99573
NADPHQR4	2dmmq8_c + h_c + nadph_c <=> 2dmmql8_c + nadp_c	0	20.6721		ser-L_p	L-Serine	-13.8155	-2.99573
NADPPPS	h2o_c + nadp_c <=> h_c + nad_c + pi_c	0	21.6145		so4_p	Sulfate	-13.8155	-2.99573
NADTRHD	nad_c + nadph_c <=> nadh_c + nadp_c	0	51.6802		spmd_p	Spermidine	-13.8155	-2.99573
NAt3_1p5pp	2 na1_c + 3 h_p <=> 3 h_c + 2 na1_p	0	17.2916		succ_p	Succinate	-13.8155	-2.99573
NAt3_2pp	na1_c + 2 h_p <=> 2 h_c + na1_p	0	28.8193		thr-L_p	L-Threonine	-13.8155	-2.99573
NAt3pp	na1_c + h_p <=> h_c + na1_p	0	43.229		trp-L_p	L-Tryptophan	-13.8155	-2.99573
NDPK1	atp_c + gdp_c <=> adp_c + gtp_c	-98.2273	100		tyr-L_p	L-Tyrosine	-13.8155	-2.99573
NH4tex	nh4_e <=> nh4_p	6.21374	23.5054		val-L_p	L-Valine	-13.8155	-2.99573
NH4tpp	nh4_p <=> nh4_c	6.21374	23.5054		4crsol_e	4crsol_e	-18.4207	-2.30259
NI2tex	ni2_e <=> ni2_p	0.00018113	0.00019341		5drib_e	5drib_e	-18.4207	-3.73529
NI2tpp	ni2_p <=> ni2_c	0	0.00019341		amob_e	amob_e	-18.4207	-2.30259
NI2uabcpp	atp_c + h2o_c + ni2_p <=> adp_c + h_c + ni2_c + pi_c	0	0.00019341		glycogenn1_e	glycogenn1_e	-3.4562	-2.30259
NTP3	gtp_c + h2o_c <=> gdp_c + h_c + pi_c	0	21.6145		mththf_e	mththf_e	-18.4207	-2.30259
NTPP6	atp_c + h2o_c <=> amp_c + ppi_c	0	10.8073		colipaE_p	core oligosaccharide lipid A	-13.8155	-2.99573
O2tex	o2_e <=> o2_p	11.227	17.1673		2dmmq8_e	2dmmq8_e	-18.4207	-2.30259
O2tpp	o2_p <=> o2_c	11.227	17.1673		2dmmql8_e	2dmmql8_e	-18.4207	-2.30259
OAADC	h_c + oaa_c <=> co2_c + pyr_c	0	16.158		2h3oppan_e	2h3oppan_e	-18.4207	-2.30259
PDH	coa_c + nad_c + pyr_c <=> accoa_c + co2_c + nadh_c	0	13.4128		5mthf_e	5mthf_e	-18.4207	-2.30259
PE160abcpp	atp_c + h2o_c + pe160_c <=> adp_c + h_c + pi_c + pe160_p	0.0187608	0.0200327		acon-C_e	acon-C_e	-18.4207	-2.30259
PE161abcpp	atp_c + h2o_c + pe161_c <=> adp_c + h_c + pi_c + pe161_p	0.0145919	0.0155812		amet_e	amet_e	-18.4207	-2.30259
PE181abcpp	atp_c + h2o_c + pe181_c <=> adp_c + h_c + pi_c + pe181_p	0.00752073	0.00803061		argsuc_e	argsuc_e	-18.4207	-2.30259
PFK	atp_c + f6p_c <=> adp_c + fdp_c	0	28.46		bglycogen_e	bglycogen_e	-18.4207	-2.30259
PFK_3	atp_c + s7p_c <=> adp_c + s17bp_c	0	7.47479		btn_e	btn_e	-18.4207	-2.30259
PFL	coa_c + pyr_c <=> accoa_c + for_c	0	14.2281		cbasp_e	cbasp_e	-18.4207	-2.30259
PG160abcpp	atp_c + h2o_c + pg160_c <=> adp_c + h_c + pi_c + pg160_p	0.00288628	0.0067914		cbp_e	cbp_e	-18.4207	-2.30259
PG161abcpp	atp_c + h2o_c + pg161_c <=> adp_c + h_c + pi_c + pg161_p	0.00224495	0.00528255		chor_e	chor_e	-18.4207	-2.30259
PG181abcpp	atp_c + h2o_c + pg181_c <=> adp_c + h_c + pi_c + pg181_p	0.00115699	0.00272223		dcamp_e	dcamp_e	-18.4207	-2.30259
PGI	g6p_c <=> f6p_c	-27.8092	28.8128		fru_e	fru_e	-18.4207	-2.30259
PGK	3pg_c + atp_c + h_c <=> 13dpg_c + adp_c	-14.5529	-0.885482		fum_e	fum_e	-18.4207	-2.30259
PGL	6pgl_c + h2o_c <=> 6pgc_c + h_c	0	16.3499		gdp_e	gdp_e	-18.4207	-2.30259
PGM	2pg_c <=> 3pg_c	-18.3148	0.0465147		gln-L_e	gln-L_e	-18.4207	-2.30259
PGMT	g1p_c <=> g6p_c	-21.7295	-0.115016		glx_e	glx_e	-18.4207	-2.30259
PGP160abcpp	atp_c + h2o_c + pgp160_c <=> adp_c + h_c + pi_c + pgp160_p	0	0.00370944		glyc3p_e	glyc3p_e	-18.4207	-2.30259
PGP161abcpp	atp_c + h2o_c + pgp161_c <=> adp_c + h_c + pi_c + pgp161_p	0	0.0028854		hpyr_e	hpyr_e	-18.4207	-2.30259
PGP181abcpp	atp_c + h2o_c + pgp181_c <=> adp_c + h_c + pi_c + pgp181_p	0	0.0014868		iasp_e	iasp_e	-18.4207	-2.30259
PGSA160	cdpdhdecg_c + glyc3p_c <=> cmp_c + pgp160_c	0.00972733	0.0103868		icit_e	icit_e	-18.4207	-2.30259
PGSA161	cdpdhdec9eg_c + glyc3p_c <=> cmp_c + pgp161_c	0.00756616	0.00807912		imp_e	imp_e	-18.4207	-2.30259
PGSA181	cdpdodec11eg_c + glyc3p_c <=> cmp_c + pgp181_c	0.00389931	0.00416367		met-L_e	met-L_e	-18.4207	-2.30259
PHEMEabcpp	atp_c + h2o_c + pheme_c <=> adp_c + h_c + pi_c + pheme_p	0	0.124221		mthgxl_e	mthgxl_e	-18.4207	-2.30259
PHEMEtiex	pheme_p <=> pheme_e	0	0.124221		oaa_e	oaa_e	-18.4207	-2.30259
PHEt2rpp	h_p + phe-L_p <=> h_c + phe-L_c	-0.508577	0		ptrc_e	ptrc_e	-18.4207	-2.30259
PHEtex	phe-L_e <=> phe-L_p	-0.508577	0		ribflv_e	ribflv_e	-18.4207	-2.30259
PIt2rpp	h_p + pi_p <=> h_c + pi_c	0.547016	17.8459
PItex	pi_e <=> pi_p	0.547016	17.8386
POR5	coa_c + 2 flxso_c + h_c + pyr_c <=> accoa_c + co2_c + 2 flxr_c	0	0.651551
POX	h2o_c + pyr_c + q8_c <=> ac_c + co2_c + q8h2_c	0	8.76203
PPA	h2o_c + ppi_c <=> 2 h_c + 2 pi_c	1.93588	23.6507
PPA2	h2o_c + pppi_c <=> pi_c + ppi_c	0.00013157	21.6146
PPC	co2_c + h2o_c + pep_c <=> 2 h_c + oaa_c + pi_c	0	24.1302
PPCK	atp_c + h_c + oaa_c <=> adp_c + co2_c + pep_c	0	21.6145
PPK2r	atp_c + ppi_c <=> adp_c + h_c + pppi_c	0	21.6145
PPKr	atp_c + h_c + pi_c <=> adp_c + ppi_c	0	21.6145
PPPGO	1.5 o2_c + pppg9_c <=> 3 h2o_c + ppp9_c	0	0.122325
PPPGO3	3 fum_c + pppg9_c <=> ppp9_c + 3 succ_c	0	0.124484
PPS	atp_c + h2o_c + pyr_c <=> amp_c + h_c + pep_c + pi_c	0	21.6145
PRASCSi	5aizc_c + asp-L_c + atp_c <=> 25aics_c + adp_c + 2 h_c + pi_c	0.256569	0.765388
PROt2rpp	h_p + pro-L_p <=> h_c + pro-L_c	-0.939761	0
PROtex	pro-L_e <=> pro-L_p	-0.939761	0
PTAr	accoa_c + h_c + pi_c <=> actp_c + coa_c	0	24.1655
PYK	adp_c + pep_c <=> atp_c + pyr_c	0	31.3335
PYRt2rpp	h_p + pyr_p <=> h_c + pyr_c	-2.3367	0
PYRtex	pyr_e <=> pyr_p	-2.3367	0
RPE	ru5p-D_c <=> xu5p-D_c	-0.930642	8.42627
RPI	r5p_c <=> ru5p-D_c	-4.87138	-0.433845
SEPHCHCS	akg_c + h_c + ichor_c <=> 2sephchc_c + co2_c	0.00026314	0.0737819
SERt2rpp	h_p + ser-L_p <=> h_c + ser-L_c	-2.05417	0
SERtex	ser-L_e <=> ser-L_p	-2.05417	0
SHCHCS3	2sephchc_c <=> 2shchc_c + pyr_c	0.00026314	0.0737819
SO4t2pp	h_p + so4_p <=> h_c + so4_c	0	1.19799
SO4tex	so4_e <=> so4_p	0.14867	1.19799
SPMDt3pp	spmd_c + h_p <=> h_c + spmd_p	0	0.247141
SPMDtex	spmd_e <=> spmd_p	-0.247141	0
SUCCt2_2pp	2 h_p + succ_p <=> 2 h_c + succ_c	0	28.8193
SUCCt2_3pp	3 h_p + succ_p <=> 3 h_c + succ_c	0	21.6145
SUCCtex	succ_e <=> succ_p	-0.001	-1e-06
SUCDi	q8_c + succ_c <=> fum_c + q8h2_c	0.304225	34.3341
SUCOAS	atp_c + coa_c + succ_c <=> adp_c + pi_c + succoa_c	-4.43753	0
SULabcpp	atp_c + h2o_c + so4_p <=> adp_c + h_c + pi_c + so4_c	0	1.16094
TALA	g3p_c + s7p_c <=> e4p_c + f6p_c	-7.59902	4.31356
THD2pp	nadh_c + nadp_c + 2 h_p <=> 2 h_c + nad_c + nadph_c	0	44.8024
THIORDXi	h2o2_c + trdrd_c <=> 2 h2o_c + trdox_c	0	5.76414
THRt2pp	thr-L_c + h_p <=> h_c + thr-L_p	0.00292168	43.2319
THRt4pp	na1_p + thr-L_p <=> na1_c + thr-L_c	0.00292168	43.2319
THRtex	thr-L_e <=> thr-L_p	-1.15277	0
TKT1	r5p_c + xu5p-D_c <=> g3p_c + s7p_c	-0.345919	4.33254
TKT2	e4p_c + xu5p-D_c <=> f6p_c + g3p_c	-0.736779	4.09373
TPI	dhap_c <=> g3p_c	-6.29316	7.37429
TRDR	h_c + nadph_c + trdox_c <=> nadp_c + trdrd_c	0.146236	5.92403
TRPt2rpp	h_p + trp-L_p <=> h_c + trp-L_c	-0.417672	0
TRPtex	trp-L_e <=> trp-L_p	-0.417672	0
TRSARr	2h3oppan_c + h_c + nadh_c <=> glyc-R_c + nad_c	-100	4.43806
TYRt2rpp	h_p + tyr-L_p <=> h_c + tyr-L_c	-0.530417	0
TYRtex	tyr-L_e <=> tyr-L_p	-0.530417	0
VALt2rpp	h_p + val-L_p <=> h_c + val-L_c	-0.960645	0
VALtex	val-L_e <=> val-L_p	-0.960645	0
XYLI2	glc-D_c <=> fru_c	-21.6145	27.6895
ZN2tpp	zn2_p <=> zn2_c	0	0.00020412
ZNabcpp	atp_c + h2o_c + zn2_p <=> adp_c + h_c + pi_c + zn2_c	0	0.00020412
Zn2tex	zn2_e <=> zn2_p	0.00019116	0.00020412
LMPD_10fthf_c_1_39	2 3pg_c + aicar_c + 15 atp_c + co2_c + e4p_c + 3 glu-L_c + gtp_c + 10 h2o_c + 4 nad_c + 4 nh4_c + 2 pep_c + r5p_c <=> 10fthf_c + 5aizc_c + 12 adp_c + 2 akg_c + 3 amp_c + gdp_c + gly_c + glyclt_c + 26 h_c + 4 nadh_c + 17 pi_c + 4 ppi_c + pyr_c	0	0.00014049
LMPD_10fthf_c_2_39	3 3pg_c + aicar_c + 14 atp_c + co2_c + e4p_c + 4 glu-L_c + gtp_c + 11 h2o_c + 5 nad_c + nadp_c + 4 nh4_c + 2 pep_c + r5p_c <=> 10fthf_c + 5aizc_c + 11 adp_c + 3 akg_c + 3 amp_c + for_c + gdp_c + 2 gly_c + glyclt_c + 29 h_c + 5 nadh_c + nadph_c + 17 pi_c + 4 ppi_c + pyr_c	0	0.00014049
LMPD_2dmmql8_c_1_26	2shchc_c + 26 atp_c + e4p_c + 16 flxr_c + 8 g3p_c + 23 h_c + 8 nadh_c + 9 nadph_c + 2 pep_c + 8 pyr_c <=> 2dmmql8_c + 25 adp_c + amp_c + 9 co2_c + 16 flxso_c + 17 h2o_c + ichor_c + 8 nad_c + 9 nadp_c + 4 pi_c + 17 ppi_c	0.00013157	0.0736503
LMPD_2fe2s_c_1_14	2 3pg_c + 2 accoa_c + 5 atp_c + 2 fe2_c + 2 glu-L_c + 2 gtp_c + h2o_c + nad_c + 6 nadph_c + 2 so4_c + 2 trdrd_c <=> 2fe2s_c + 2 ac_c + 3 adp_c + 2 akg_c + 2 ala-L_c + 2 amp_c + 2 coa_c + 2 gdp_c + 2 h_c + nadh_c + 6 nadp_c + 7 pi_c + 2 ppi_c + 2 trdox_c	0	0.500835
LMPD_2fe2s_c_2_14	2 3pg_c + 2 accoa_c + 4 atp_c + 2 fe2_c + 2 glu-L_c + 2 gtp_c + nad_c + 6 nadph_c + 2 so4_c + 2 trdrd_c <=> 2fe2s_c + 2 ac_c + 2 adp_c + 2 akg_c + 2 ala-L_c + 2 amp_c + 2 coa_c + 2 gdp_c + h_c + nadh_c + 6 nadp_c + 6 pi_c + 2 ppi_c + 2 trdox_c	0	0.511109
LMPD_2fe2s_c_3_14	2 3pg_c + 2 accoa_c + 4 atp_c + 2 fe2_c + 2 glu-L_c + 2 gtp_c + 2 nad_c + 7 nadph_c + 2 so4_c + 2 trdrd_c <=> 2fe2s_c + 2 ac_c + 2 adp_c + 2 akg_c + 2 ala-L_c + 2 amp_c + 2 coa_c + 2 gdp_c + h_c + 2 nadh_c + 7 nadp_c + 6 pi_c + 2 ppi_c + 2 trdox_c	0	0.508501
LMPD_2fe2s_c_4_14	2 3pg_c + 2 accoa_c + 5 atp_c + 2 fe2_c + 2 glu-L_c + 2 gtp_c + h2o_c + 2 nad_c + 7 nadph_c + 2 so4_c + 2 trdrd_c <=> 2fe2s_c + 2 ac_c + 3 adp_c + 2 akg_c + 2 ala-L_c + 2 amp_c + 2 coa_c + 2 gdp_c + 2 h_c + 2 nadh_c + 7 nadp_c + 7 pi_c + 2 ppi_c + 2 trdox_c	0	0.498331
LMPD_4fe4s_c_1_16	4 3pg_c + 4 accoa_c + 8 atp_c + 4 fe2_c + 4 glu-L_c + 4 gtp_c + 4 nad_c + 15 nadph_c + 4 so4_c + 4 trdrd_c <=> 4fe4s_c + 4 ac_c + 4 adp_c + 4 akg_c + 4 ala-L_c + 4 amp_c + 4 coa_c + 4 gdp_c + 3 h_c + 4 nadh_c + 15 nadp_c + 12 pi_c + 4 ppi_c + 4 trdox_c	0	0.248065
LMPD_4fe4s_c_2_16	4 3pg_c + 4 accoa_c + 10 atp_c + 4 fe2_c + 4 glu-L_c + 4 gtp_c + 2 h2o_c + 4 nad_c + 15 nadph_c + 4 so4_c + 4 trdrd_c <=> 4fe4s_c + 4 ac_c + 6 adp_c + 4 akg_c + 4 ala-L_c + 4 amp_c + 4 coa_c + 4 gdp_c + 5 h_c + 4 nadh_c + 15 nadp_c + 14 pi_c + 4 ppi_c + 4 trdox_c	0	0.243224
LMPD_4fe4s_c_3_16	4 3pg_c + 4 accoa_c + 8 atp_c + 4 fe2_c + 4 glu-L_c + 4 gtp_c + nad_c + 12 nadph_c + 4 so4_c + 4 trdrd_c <=> 4fe4s_c + 4 ac_c + 4 adp_c + 4 akg_c + 4 ala-L_c + 4 amp_c + 4 coa_c + 4 gdp_c + 3 h_c + nadh_c + 12 nadp_c + 12 pi_c + 4 ppi_c + 4 trdox_c	0	0.24993
LMPD_4fe4s_c_4_16	4 3pg_c + 4 accoa_c + 10 atp_c + 4 fe2_c + 4 glu-L_c + 4 gtp_c + 2 h2o_c + nad_c + 12 nadph_c + 4 so4_c + 4 trdrd_c <=> 4fe4s_c + 4 ac_c + 6 adp_c + 4 akg_c + 4 ala-L_c + 4 amp_c + 4 coa_c + 4 gdp_c + 5 h_c + nadh_c + 12 nadp_c + 14 pi_c + 4 ppi_c + 4 trdox_c	0	0.245017
LMPD_5mthf_c_1_39	3pg_c + aicar_c + 16 atp_c + co2_c + e4p_c + for_c + 2 glu-L_c + gtp_c + 8 h2o_c + 2 nad_c + 2 nadph_c + 4 nh4_c + 2 pep_c + r5p_c <=> 5aizc_c + 5mthf_c + 13 adp_c + akg_c + 3 amp_c + gdp_c + glyclt_c + 21 h_c + 2 nadh_c + 2 nadp_c + 17 pi_c + 4 ppi_c + pyr_c	0.00013157	0.217363
LMPD_accoa_c_1_38	2 3pg_c + accoa_c + aicar_c + asp-L_c + 17 atp_c + 2 for_c + 2 glu-L_c + gtp_c + 2 h2o_c + 2 nad_c + 5 nadph_c + 2 nh4_c + 2 pyr_c + r5p_c + so4_c + trdrd_c <=> 5aizc_c + ac_c + 13 adp_c + 2 akg_c + 3 amp_c + 2 co2_c + 2 coa_c + gdp_c + 5 h_c + imp_c + 2 nadh_c + 5 nadp_c + 12 pi_c + 5 ppi_c + trdox_c	0.00032155	0.00034335
LMPD_adocbl_c_1_20	3pg_c + aicar_c + 10 atp_c + co2_c + for_c + glu-L_c + 4 h2o_c + nad_c + nadp_c + 2 nh4_c + r5p_c + cbl1_p <=> 5aizc_c + adocbl_c + 8 adp_c + akg_c + amp_c + 11 h_c + imp_c + nadh_c + nadph_c + 9 pi_c + ppi_c + pppi_c	0	0.01
LMPD_adocbl_c_2_20	2 3pg_c + aicar_c + 9 atp_c + co2_c + 2 glu-L_c + 5 h2o_c + 2 nad_c + 2 nadp_c + 2 nh4_c + r5p_c + cbl1_p <=> 5aizc_c + adocbl_c + 7 adp_c + 2 akg_c + amp_c + gly_c + 14 h_c + imp_c + 2 nadh_c + 2 nadph_c + 9 pi_c + ppi_c + pppi_c	0	0.01
LMPD_ala-L_c_1_1	glu-L_c + pyr_c <=> akg_c + ala-L_c	0	2.21475
LMPD_amet_c_1_33	2 3pg_c + accoa_c + aicar_c + asp-L_c + 13 atp_c + co2_c + 2 for_c + 2 glu-L_c + gtp_c + 4 h2o_c + nad_c + 5 nadph_c + nh4_c + r5p_c + so4_c + succoa_c + trdrd_c <=> 5aizc_c + ac_c + 10 adp_c + 2 akg_c + amet_c + 2 amp_c + 2 coa_c + gdp_c + 8 h_c + imp_c + nadh_c + 5 nadp_c + 14 pi_c + 3 ppi_c + pyr_c + succ_c + trdox_c	0.00013157	0.25517
LMPD_arg-L_c_1_6	accoa_c + atp_c + cbp_c + 2 glu-L_c + h2o_c + nadph_c <=> ac_c + adp_c + akg_c + citr-L_c + coa_c + 2 h_c + nadp_c + 2 pi_c	0.169578	0.941525
LMPD_asn-L_c_1_1	asp-L_c + atp_c + nh4_c <=> amp_c + asn-L_c + ppi_c	0.138197	1.62885
LMPD_bmocogdp_c_1_38	8 3pg_c + 4 accoa_c + 4 aicar_c + 58 atp_c + 4 co2_c + 4 for_c + 8 glu-L_c + 8 gtp_c + 21 h2o_c + mobd_c + 8 nad_c + 8 nadph_c + 12 nh4_c + 4 r5p_c + 4 so4_c + 4 trdrd_c <=> 4 5aizc_c + 4 ac_c + 40 adp_c + 8 akg_c + 4 ala-L_c + 18 amp_c + bmocogdp_c + 4 coa_c + 8 gdp_c + 56 h_c + 8 nadh_c + 8 nadp_c + 48 pi_c + 22 ppi_c + 4 trdox_c	0	0.0836759
LMPD_bmocogdp_c_2_38	12 3pg_c + 4 accoa_c + 4 aicar_c + 54 atp_c + 4 co2_c + 12 glu-L_c + 8 gtp_c + 25 h2o_c + mobd_c + 12 nad_c + 4 nadph_c + 12 nh4_c + 4 r5p_c + 4 so4_c + 4 trdrd_c <=> 4 5aizc_c + 4 ac_c + 36 adp_c + 12 akg_c + 4 ala-L_c + 18 amp_c + bmocogdp_c + 4 coa_c + 8 gdp_c + 4 gly_c + 68 h_c + 12 nadh_c + 4 nadp_c + 48 pi_c + 22 ppi_c + 4 trdox_c	0	0.0823548
LMPD_btn_c_3_59	4 3pg_c + 5 accoa_c + aicar_c + asp-L_c + 24 atp_c + 2 co2_c + 2 for_c + 4 glu-L_c + 2 gtp_c + 12 h2o_c + 2 nad_c + 12 nadph_c + nh4_c + 3 r5p_c + 2 so4_c + succoa_c + 2 trdrd_c <=> 5aizc_c + 5drib_c + 2 ac_c + 16 adp_c + 4 akg_c + amob_c + 7 amp_c + btn_c + 6 coa_c + 2 gdp_c + gly_c + 14 h_c + imp_c + mththf_c + 2 nadh_c + 12 nadp_c + 25 pi_c + 8 ppi_c + pyr_c + succ_c + 2 trdox_c + meoh_p	1.18e-06	0.107721
LMPD_chor_c_1_7	atp_c + e4p_c + nadph_c + 2 pep_c <=> adp_c + chor_c + 3 h_c + nadp_c + 4 pi_c	0.00013157	0.527315
LMPD_ctp_c_1_7	5 atp_c + h2o_c + nh4_c + orot_c + r5p_c <=> 4 adp_c + amp_c + co2_c + ctp_c + 2 h_c + 2 pi_c + ppi_c	0.0765814	0.0817734
LMPD_cys-L_c_1_10	3pg_c + accoa_c + 2 atp_c + glu-L_c + gtp_c + nad_c + 3 nadph_c + so4_c + trdrd_c <=> ac_c + adp_c + akg_c + amp_c + coa_c + cys-L_c + gdp_c + nadh_c + 3 nadp_c + 3 pi_c + ppi_c + trdox_c	0.0525029	0.972269
LMPD_datp_c_1_19	3pg_c + aicar_c + 9 atp_c + co2_c + 2 flxr_c + for_c + glu-L_c + 2 h2o_c + nad_c + nadp_c + 2 nh4_c + r5p_c <=> 5aizc_c + 7 adp_c + akg_c + amp_c + datp_c + 2 flxso_c + 11 h_c + imp_c + nadh_c + nadph_c + 8 pi_c + ppi_c	0	0.0156271
LMPD_datp_c_2_19	2 3pg_c + aicar_c + 8 atp_c + co2_c + 2 flxr_c + 2 glu-L_c + 3 h2o_c + 2 nad_c + 2 nadp_c + 2 nh4_c + r5p_c <=> 5aizc_c + 6 adp_c + 2 akg_c + amp_c + datp_c + 2 flxso_c + gly_c + 14 h_c + imp_c + 2 nadh_c + 2 nadph_c + 8 pi_c + ppi_c	0	0.0156271
LMPD_dctp_c_1_8	5 atp_c + 2 flxr_c + nh4_c + orot_c + r5p_c <=> 4 adp_c + amp_c + co2_c + dctp_c + 2 flxso_c + 2 h_c + 2 pi_c + ppi_c	0.0151111	0.0161356
LMPD_dgtp_c_1_22	3pg_c + aicar_c + 11 atp_c + co2_c + 2 flxr_c + for_c + glu-L_c + gtp_c + 4 h2o_c + 2 nad_c + nadp_c + 3 nh4_c + r5p_c <=> 5aizc_c + 9 adp_c + akg_c + 2 amp_c + dgtp_c + 2 flxso_c + gdp_c + 14 h_c + 2 nadh_c + nadph_c + 9 pi_c + 2 ppi_c	0	0.0161356
LMPD_dgtp_c_2_22	2 3pg_c + aicar_c + 10 atp_c + co2_c + 2 flxr_c + 2 glu-L_c + gtp_c + 5 h2o_c + 3 nad_c + 2 nadp_c + 3 nh4_c + r5p_c <=> 5aizc_c + 8 adp_c + 2 akg_c + 2 amp_c + dgtp_c + 2 flxso_c + gdp_c + gly_c + 17 h_c + 3 nadh_c + 2 nadph_c + 9 pi_c + 2 ppi_c	0	0.0161356
LMPD_dttp_c_1_14	6 atp_c + 2 flxr_c + for_c + 3 h_c + 2 nadph_c + orot_c + r5p_c <=> 5 adp_c + amp_c + co2_c + dttp_c + 2 flxso_c + h2o_c + 2 nadp_c + pi_c + 2 ppi_c	0	0.0156271
LMPD_dttp_c_2_14	6 atp_c + for_c + 3 h_c + 2 nadph_c + orot_c + r5p_c + trdrd_c <=> 5 adp_c + amp_c + co2_c + dttp_c + h2o_c + 2 nadp_c + pi_c + 2 ppi_c + trdox_c	0	0.0156271
LMPD_enter_c_1_16	3 3pg_c + 9 atp_c + 3 e4p_c + 3 glu-L_c + 6 h2o_c + 6 nad_c + 3 nadph_c + 6 pep_c <=> 3 adp_c + 3 akg_c + 6 amp_c + enter_c + 15 h_c + 6 nadh_c + 3 nadp_c + 15 pi_c + 6 ppi_c + 3 pyr_c	0.00013157	0.162342
LMPD_fad_c_1_29	2 3pg_c + 2 aicar_c + 21 atp_c + 2 co2_c + 2 db4p_c + for_c + 2 glu-L_c + gtp_c + 9 h2o_c + 3 nad_c + nadp_c + 4 nh4_c + 2 r5p_c <=> 2 5aizc_c + 17 adp_c + 2 akg_c + 3 amp_c + fad_c + gdp_c + 27 h_c + imp_c + 3 nadh_c + nadph_c + 20 pi_c + 5 ppi_c	0	0.00014049
LMPD_fad_c_2_29	4 3pg_c + 2 aicar_c + 19 atp_c + 2 co2_c + 2 db4p_c + 4 glu-L_c + gtp_c + 11 h2o_c + 5 nad_c + 3 nadp_c + 4 nh4_c + 2 r5p_c <=> 2 5aizc_c + 15 adp_c + 4 akg_c + 3 amp_c + fad_c + for_c + gdp_c + 2 gly_c + 33 h_c + imp_c + 5 nadh_c + 3 nadph_c + 20 pi_c + 5 ppi_c	0	0.00014049
LMPD_gln-L_c_1_1	atp_c + glu-L_c + nh4_c <=> adp_c + gln-L_c + h_c + pi_c	0.15087	1.2737
LMPD_gly_c_1_6	asp-L_c + 2 atp_c + h_c + h2o_c + 2 nadph_c <=> acald_c + 2 adp_c + gly_c + 2 nadp_c + 2 pi_c	0	2.53887
LMPD_gthrd_c_1_16	2 3pg_c + accoa_c + 4 atp_c + 3 glu-L_c + gtp_c + 2 h2o_c + 2 nad_c + 2 nadph_c + so4_c + trdrd_c <=> ac_c + 3 adp_c + 2 akg_c + amp_c + coa_c + for_c + gdp_c + gthrd_c + 6 h_c + 2 nadh_c + 2 nadp_c + 6 pi_c + ppi_c + trdox_c	0.00013157	0.417803
LMPD_gtp_c_1_21	3pg_c + aicar_c + 11 atp_c + co2_c + for_c + glu-L_c + 5 h2o_c + 2 nad_c + nadp_c + 3 nh4_c + r5p_c <=> 5aizc_c + 9 adp_c + akg_c + 2 amp_c + gdp_c + 14 h_c + 2 nadh_c + nadph_c + 9 pi_c + 2 ppi_c	0	0.594793
LMPD_gtp_c_2_21	2 3pg_c + aicar_c + 10 atp_c + co2_c + 2 glu-L_c + 6 h2o_c + 3 nad_c + 2 nadp_c + 3 nh4_c + r5p_c <=> 5aizc_c + 8 adp_c + 2 akg_c + 2 amp_c + gdp_c + gly_c + 17 h_c + 3 nadh_c + 2 nadph_c + 9 pi_c + 2 ppi_c	0	0.564852
LMPD_hemeO_c_1_22	17 atp_c + fe2_c + 6 flxr_c + 3 g3p_c + 8 glu-L_c + 25 h_c + 3 nadh_c + 11 nadph_c + o2_c + ppp9_c + 3 pyr_c <=> 9 adp_c + 8 amp_c + 9 co2_c + 6 flxso_c + 15 h2o_c + hemeO_c + 3 nad_c + 11 nadp_c + 4 nh4_c + 14 ppi_c + pppg9_c	0.00013157	0.00014049
LMPD_his-L_c_1_14	4 atp_c + for_c + glu-L_c + 2 h2o_c + 2 nad_c + nh4_c + r5p_c <=> 2 adp_c + akg_c + amp_c + 6 h_c + his-L_c + imp_c + 2 nadh_c + 3 pi_c + 2 ppi_c	0.054313	0.799641
LMPD_ile-L_c_1_10	asp-L_c + 2 atp_c + glu-L_c + 3 h_c + 3 nadph_c + pyr_c <=> 2 adp_c + akg_c + co2_c + ile-L_c + 3 nadp_c + nh4_c + 2 pi_c	0.166561	0.852735
LMPD_leu-L_c_1_9	accoa_c + glu-L_c + h_c + nad_c + nadph_c + 2 pyr_c <=> akg_c + 2 co2_c + coa_c + leu-L_c + nadh_c + nadp_c	0.258289	1.0234
LMPD_lipopb_c_1_36	4 3pg_c + 8 accoa_c + 15 atp_c + 2 fe2_c + 4 glu-L_c + 4 gtp_c + 3 h_c + 4 h2o_c + 2 nad_c + 18 nadph_c + 2 r5p_c + 4 so4_c + 4 trdrd_c <=> 2fe2s_c + 2 5drib_c + 4 ac_c + 6 adp_c + 4 akg_c + 4 ala-L_c + 9 amp_c + 8 coa_c + 4 gdp_c + lipopb_c + 2 nadh_c + 18 nadp_c + 16 pi_c + 9 ppi_c + 4 trdox_c	0	0.12927
LMPD_lipopb_c_2_35	4 3pg_c + 8 accoa_c + 15 atp_c + 2 fe2_c + 4 glu-L_c + 4 gtp_c + 2 h_c + 4 h2o_c + 4 nadh_c + 12 nadph_c + 2 r5p_c + 4 so4_c + 4 trdrd_c <=> 2fe2s_c + 2 5drib_c + 4 ac_c + 6 adp_c + 4 akg_c + 4 ala-L_c + 9 amp_c + 8 coa_c + 4 gdp_c + lipopb_c + 4 nad_c + 12 nadp_c + 16 pi_c + 9 ppi_c + 4 trdox_c	0	0.130114
LMPD_lipopb_c_3_35	4 3pg_c + 8 accoa_c + 13 atp_c + 2 fe2_c + 4 glu-L_c + 4 gtp_c + 4 h_c + 2 h2o_c + 2 nad_c + 18 nadph_c + 2 r5p_c + 4 so4_c + 4 trdrd_c <=> 2fe2s_c + 2 5drib_c + 4 ac_c + 4 adp_c + 4 akg_c + 4 ala-L_c + 9 amp_c + 8 coa_c + 4 gdp_c + lipopb_c + 2 nadh_c + 18 nadp_c + 14 pi_c + 9 ppi_c + 4 trdox_c	0	0.130455
LMPD_lipopb_c_4_35	4 3pg_c + 8 accoa_c + 13 atp_c + 2 fe2_c + 4 glu-L_c + 4 gtp_c + 4 h_c + 2 h2o_c + 4 nadh_c + 12 nadph_c + 2 r5p_c + 4 so4_c + 4 trdrd_c <=> 2fe2s_c + 2 5drib_c + 4 ac_c + 4 adp_c + 4 akg_c + 4 ala-L_c + 9 amp_c + 8 coa_c + 4 gdp_c + lipopb_c + 4 nad_c + 12 nadp_c + 14 pi_c + 9 ppi_c + 4 trdox_c	0	0.131487
LMPD_lys-L_c_1_9	asp-L_c + atp_c + glu-L_c + 2 h_c + 2 nadph_c + pyr_c + succoa_c <=> adp_c + akg_c + co2_c + coa_c + lys-L_c + 2 nadp_c + pi_c + succ_c	0.196734	0.917218
LMPD_malcoa_c_1_39	2 3pg_c + 2 accoa_c + aicar_c + asp-L_c + 18 atp_c + 2 for_c + 2 glu-L_c + gtp_c + 3 h2o_c + 2 nad_c + 5 nadph_c + 2 nh4_c + 2 pyr_c + r5p_c + so4_c + trdrd_c <=> 5aizc_c + ac_c + 14 adp_c + 2 akg_c + 3 amp_c + co2_c + 2 coa_c + gdp_c + 7 h_c + imp_c + malcoa_c + 2 nadh_c + 5 nadp_c + 13 pi_c + 5 ppi_c + trdox_c	1.829e-05	1.88075e-05
LMPD_met-L_c_1_19	2 3pg_c + accoa_c + asp-L_c + 3 atp_c + 2 glu-L_c + gtp_c + h2o_c + nad_c + 5 nadph_c + so4_c + succoa_c + trdrd_c <=> ac_c + 2 adp_c + 2 akg_c + amp_c + 2 coa_c + gdp_c + gly_c + met-L_c + nadh_c + 5 nadp_c + nh4_c + 5 pi_c + ppi_c + pyr_c + succ_c + trdox_c	0.0881082	0.604624
LMPD_mlthf_c_1_38	3pg_c + aicar_c + 16 atp_c + co2_c + e4p_c + for_c + 2 glu-L_c + gtp_c + 8 h2o_c + 3 nad_c + 2 nadph_c + 4 nh4_c + 2 pep_c + r5p_c <=> 5aizc_c + 13 adp_c + akg_c + 3 amp_c + gdp_c + glyclt_c + 22 h_c + mlthf_c + 3 nadh_c + 2 nadp_c + 17 pi_c + 4 ppi_c + pyr_c	0.00013157	0.00014049
LMPD_mococdp_c_1_41	3 3pg_c + 2 accoa_c + aicar_c + 23 atp_c + for_c + 3 glu-L_c + 3 gtp_c + 6 h2o_c + mobd_c + 2 nad_c + 5 nadph_c + 4 nh4_c + orot_c + 2 r5p_c + 2 so4_c + 2 trdrd_c <=> 5aizc_c + 2 ac_c + 15 adp_c + 3 akg_c + 2 ala-L_c + 8 amp_c + 2 coa_c + 3 gdp_c + 15 h_c + mococdp_c + 2 nadh_c + 5 nadp_c + 17 pi_c + 10 ppi_c + 2 trdox_c	0	0.173937
LMPD_mococdp_c_2_41	4 3pg_c + 2 accoa_c + aicar_c + 22 atp_c + 4 glu-L_c + 3 gtp_c + 7 h2o_c + mobd_c + 3 nad_c + 4 nadph_c + 4 nh4_c + orot_c + 2 r5p_c + 2 so4_c + 2 trdrd_c <=> 5aizc_c + 2 ac_c + 14 adp_c + 4 akg_c + 2 ala-L_c + 8 amp_c + 2 coa_c + 3 gdp_c + gly_c + 18 h_c + mococdp_c + 3 nadh_c + 4 nadp_c + 17 pi_c + 10 ppi_c + 2 trdox_c	0	0.174009
LMPD_mocogdp_c_1_36	6 3pg_c + 2 accoa_c + 2 aicar_c + 27 atp_c + 2 co2_c + 6 glu-L_c + 4 gtp_c + 12 h2o_c + mobd_c + 6 nad_c + 2 nadph_c + 6 nh4_c + 2 r5p_c + 2 so4_c + 2 trdrd_c <=> 2 5aizc_c + 2 ac_c + 18 adp_c + 6 akg_c + 2 ala-L_c + 9 amp_c + 2 coa_c + 4 gdp_c + 2 gly_c + 33 h_c + mocogdp_c + 6 nadh_c + 2 nadp_c + 24 pi_c + 11 ppi_c + 2 trdox_c	0	0.16433
LMPD_mocogdp_c_2_36	4 3pg_c + 2 accoa_c + 2 aicar_c + 29 atp_c + 2 co2_c + 2 for_c + 4 glu-L_c + 4 gtp_c + 10 h2o_c + mobd_c + 4 nad_c + 4 nadph_c + 6 nh4_c + 2 r5p_c + 2 so4_c + 2 trdrd_c <=> 2 5aizc_c + 2 ac_c + 20 adp_c + 4 akg_c + 2 ala-L_c + 9 amp_c + 2 coa_c + 4 gdp_c + 27 h_c + mocogdp_c + 4 nadh_c + 4 nadp_c + 24 pi_c + 11 ppi_c + 2 trdox_c	0	0.166945
LMPD_mql8_c_1_39	2shchc_c + 29 atp_c + e4p_c + 16 flxr_c + for_c + 8 g3p_c + 24 h_c + 9 nadh_c + 10 nadph_c + 2 pep_c + 8 pyr_c + r5p_c <=> 26 adp_c + 3 amp_c + 9 co2_c + 16 flxso_c + 15 h2o_c + ichor_c + mql8_c + mththf_c + 9 nad_c + 10 nadp_c + 6 pi_c + 19 ppi_c	0.00013157	0.00014049
LMPD_nad_c_1_22	3pg_c + aicar_c + 11 atp_c + dhap_c + for_c + glu-L_c + h2o_c + iasp_c + nadp_c + 3 nh4_c + 2 r5p_c <=> 5aizc_c + 7 adp_c + akg_c + 3 amp_c + 10 h_c + imp_c + nadh_c + nadph_c + 9 pi_c + 4 ppi_c	0	0.00143577
LMPD_nad_c_2_22	2 3pg_c + aicar_c + 10 atp_c + dhap_c + 2 glu-L_c + 2 h2o_c + iasp_c + nad_c + 2 nadp_c + 3 nh4_c + 2 r5p_c <=> 5aizc_c + 6 adp_c + 2 akg_c + 3 amp_c + gly_c + 13 h_c + imp_c + 2 nadh_c + 2 nadph_c + 9 pi_c + 4 ppi_c	0	0.00143577
LMPD_pe160_c_1_41	3pg_c + 16 accoa_c + 16 atp_c + glu-L_c + glyc3p_c + 13 h_c + h2o_c + 11 nadh_c + 16 nadph_c <=> 16 adp_c + akg_c + co2_c + 16 coa_c + 11 nad_c + 16 nadp_c + pe160_c + 15 pi_c + ppi_c	0	0.0278233
LMPD_pe160_c_2_41	3pg_c + 16 accoa_c + 16 atp_c + glu-L_c + glyc3p_c + 13 h_c + h2o_c + 9 nadh_c + 18 nadph_c <=> 16 adp_c + akg_c + co2_c + 16 coa_c + 9 nad_c + 18 nadp_c + pe160_c + 15 pi_c + ppi_c	0	0.0278233
LMPD_pe160_c_3_41	3pg_c + 16 accoa_c + 4 atp_c + glu-L_c + glyc3p_c + 27 h_c + 13 nadh_c + 14 nadph_c <=> 2 adp_c + akg_c + 2 amp_c + co2_c + 16 coa_c + 11 h2o_c + 13 nad_c + 14 nadp_c + pe160_c + pi_c + 3 ppi_c	0	0.0278233
LMPD_pe160_c_5_41	3pg_c + 16 accoa_c + 16 atp_c + glu-L_c + glyc3p_c + 13 h_c + h2o_c + nadh_c + 26 nadph_c <=> 16 adp_c + akg_c + co2_c + 16 coa_c + nad_c + 26 nadp_c + pe160_c + 15 pi_c + ppi_c	0	0.0278233
LMPD_pe160_c_6_41	3pg_c + 16 accoa_c + 16 atp_c + glu-L_c + glyc3p_c + 13 h_c + h2o_c + 3 nadh_c + 24 nadph_c <=> 16 adp_c + akg_c + co2_c + 16 coa_c + 3 nad_c + 24 nadp_c + pe160_c + 15 pi_c + ppi_c	0	0.0278233
LMPD_pe160_c_8_41	3pg_c + 16 accoa_c + 4 atp_c + glu-L_c + glyc3p_c + 27 h_c + 27 nadh_c <=> 2 adp_c + akg_c + 2 amp_c + co2_c + 16 coa_c + 11 h2o_c + 27 nad_c + pe160_c + pi_c + 3 ppi_c	0	0.0278233
LMPD_pe160_c_11_41	3pg_c + 16 accoa_c + 16 atp_c + glu-L_c + glyc3p_c + 13 h_c + h2o_c + 5 nadh_c + 22 nadph_c <=> 16 adp_c + akg_c + co2_c + 16 coa_c + 5 nad_c + 22 nadp_c + pe160_c + 15 pi_c + ppi_c	0	0.0278233
LMPD_pe160_c_13_41	3pg_c + 16 accoa_c + 16 atp_c + glu-L_c + glyc3p_c + 13 h_c + h2o_c + 7 nadh_c + 20 nadph_c <=> 16 adp_c + akg_c + co2_c + 16 coa_c + 7 nad_c + 20 nadp_c + pe160_c + 15 pi_c + ppi_c	0	0.0278233
LMPD_pe160_c_17_41	3pg_c + 16 accoa_c + 16 atp_c + glu-L_c + glyc3p_c + 13 h_c + h2o_c + nad_c + 28 nadph_c <=> 16 adp_c + akg_c + co2_c + 16 coa_c + nadh_c + 28 nadp_c + pe160_c + 15 pi_c + ppi_c	0	0.0278233
LMPD_pe160_c_24_41	3pg_c + 16 accoa_c + 16 atp_c + glu-L_c + glyc3p_c + 13 h_c + h2o_c + 13 nadh_c + 14 nadph_c <=> 16 adp_c + akg_c + co2_c + 16 coa_c + 13 nad_c + 14 nadp_c + pe160_c + 15 pi_c + ppi_c	0	0.0278233
LMPD_pe161_c_1_41	3pg_c + 16 accoa_c + 16 atp_c + glu-L_c + glyc3p_c + 11 h_c + h2o_c + 11 nadh_c + 14 nadph_c <=> 16 adp_c + akg_c + co2_c + 16 coa_c + 11 nad_c + 14 nadp_c + pe161_c + 15 pi_c + ppi_c	0	0.0216405
LMPD_pe161_c_2_41	3pg_c + 16 accoa_c + 16 atp_c + glu-L_c + glyc3p_c + 11 h_c + h2o_c + 9 nadh_c + 16 nadph_c <=> 16 adp_c + akg_c + co2_c + 16 coa_c + 9 nad_c + 16 nadp_c + pe161_c + 15 pi_c + ppi_c	0	0.0216405
LMPD_pe161_c_3_41	3pg_c + 16 accoa_c + 16 atp_c + glu-L_c + glyc3p_c + 11 h_c + h2o_c + 5 nadh_c + 20 nadph_c <=> 16 adp_c + akg_c + co2_c + 16 coa_c + 5 nad_c + 20 nadp_c + pe161_c + 15 pi_c + ppi_c	0	0.0216405
LMPD_pe161_c_4_41	3pg_c + 16 accoa_c + 16 atp_c + glu-L_c + glyc3p_c + 11 h_c + h2o_c + 7 nadh_c + 18 nadph_c <=> 16 adp_c + akg_c + co2_c + 16 coa_c + 7 nad_c + 18 nadp_c + pe161_c + 15 pi_c + ppi_c	0	0.0216405
LMPD_pe161_c_7_41	3pg_c + 16 accoa_c + 16 atp_c + glu-L_c + glyc3p_c + 11 h_c + h2o_c + 3 nadh_c + 22 nadph_c <=> 16 adp_c + akg_c + co2_c + 16 coa_c + 3 nad_c + 22 nadp_c + pe161_c + 15 pi_c + ppi_c	0	0.0216405
LMPD_pe161_c_9_41	3pg_c + 16 accoa_c + 16 atp_c + glu-L_c + glyc3p_c + 11 h_c + h2o_c + nadh_c + 24 nadph_c <=> 16 adp_c + akg_c + co2_c + 16 coa_c + nad_c + 24 nadp_c + pe161_c + 15 pi_c + ppi_c	0	0.0216405
LMPD_pe161_c_12_41	3pg_c + 16 accoa_c + 16 atp_c + glu-L_c + glyc3p_c + 11 h_c + h2o_c + nad_c + 26 nadph_c <=> 16 adp_c + akg_c + co2_c + 16 coa_c + nadh_c + 26 nadp_c + pe161_c + 15 pi_c + ppi_c	0	0.0216405
LMPD_pe181_c_1_45	3pg_c + 18 accoa_c + 18 atp_c + glu-L_c + glyc3p_c + 13 h_c + h2o_c + 7 nadh_c + 22 nadph_c <=> 18 adp_c + akg_c + co2_c + 18 coa_c + 7 nad_c + 22 nadp_c + pe181_c + 17 pi_c + ppi_c	0	0.0111535
LMPD_pe181_c_2_45	3pg_c + 18 accoa_c + 18 atp_c + glu-L_c + glyc3p_c + 13 h_c + h2o_c + 3 nadh_c + 26 nadph_c <=> 18 adp_c + akg_c + co2_c + 18 coa_c + 3 nad_c + 26 nadp_c + pe181_c + 17 pi_c + ppi_c	0	0.0111535
LMPD_pe181_c_3_45	3pg_c + 18 accoa_c + 4 atp_c + glu-L_c + glyc3p_c + 29 h_c + 29 nadh_c <=> 2 adp_c + akg_c + 2 amp_c + co2_c + 18 coa_c + 13 h2o_c + 29 nad_c + pe181_c + pi_c + 3 ppi_c	0	0.0111535
LMPD_pe181_c_4_45	3pg_c + 18 accoa_c + 4 atp_c + glu-L_c + glyc3p_c + 29 h_c + 15 nadh_c + 14 nadph_c <=> 2 adp_c + akg_c + 2 amp_c + co2_c + 18 coa_c + 13 h2o_c + 15 nad_c + 14 nadp_c + pe181_c + pi_c + 3 ppi_c	0	0.0111535
LMPD_pe181_c_6_45	3pg_c + 18 accoa_c + 18 atp_c + glu-L_c + glyc3p_c + 13 h_c + h2o_c + 5 nadh_c + 24 nadph_c <=> 18 adp_c + akg_c + co2_c + 18 coa_c + 5 nad_c + 24 nadp_c + pe181_c + 17 pi_c + ppi_c	0	0.0111535
LMPD_pe181_c_7_45	3pg_c + 18 accoa_c + 18 atp_c + glu-L_c + glyc3p_c + 13 h_c + h2o_c + nadh_c + 28 nadph_c <=> 18 adp_c + akg_c + co2_c + 18 coa_c + nad_c + 28 nadp_c + pe181_c + 17 pi_c + ppi_c	0	0.0111535
LMPD_pe181_c_8_45	3pg_c + 18 accoa_c + 18 atp_c + glu-L_c + glyc3p_c + 13 h_c + h2o_c + nad_c + 30 nadph_c <=> 18 adp_c + akg_c + co2_c + 18 coa_c + nadh_c + 30 nadp_c + pe181_c + 17 pi_c + ppi_c	0	0.0111535
LMPD_pe181_c_9_45	3pg_c + 18 accoa_c + 18 atp_c + glu-L_c + glyc3p_c + 13 h_c + h2o_c + 9 nadh_c + 20 nadph_c <=> 18 adp_c + akg_c + co2_c + 18 coa_c + 9 nad_c + 20 nadp_c + pe181_c + 17 pi_c + ppi_c	0	0.0111535
LMPD_pg160_c_1_37	16 accoa_c + 4 atp_c + cmp_c + glyc3p_c + 27 h_c + 14 nadh_c + 14 nadph_c + pgp160_c <=> 2 adp_c + 2 amp_c + cdpdhdecg_c + 16 coa_c + 11 h2o_c + 14 nad_c + 14 nadp_c + pg160_c + pi_c + 3 ppi_c	0	0.00667737
LMPD_pg160_c_2_37	16 accoa_c + 4 atp_c + cmp_c + glyc3p_c + 27 h_c + 28 nadh_c + pgp160_c <=> 2 adp_c + 2 amp_c + cdpdhdecg_c + 16 coa_c + 11 h2o_c + 28 nad_c + pg160_c + pi_c + 3 ppi_c	0	0.00667737
LMPD_pg160_c_3_37	16 accoa_c + 16 atp_c + cmp_c + glyc3p_c + 13 h_c + h2o_c + 8 nadh_c + 20 nadph_c + pgp160_c <=> 16 adp_c + cdpdhdecg_c + 16 coa_c + 8 nad_c + 20 nadp_c + pg160_c + 15 pi_c + ppi_c	0	0.00667737
LMPD_pg160_c_4_37	16 accoa_c + 16 atp_c + cmp_c + glyc3p_c + 13 h_c + h2o_c + 2 nadh_c + 26 nadph_c + pgp160_c <=> 16 adp_c + cdpdhdecg_c + 16 coa_c + 2 nad_c + 26 nadp_c + pg160_c + 15 pi_c + ppi_c	0	0.00667737
LMPD_pg160_c_6_37	16 accoa_c + 16 atp_c + cmp_c + glyc3p_c + 13 h_c + h2o_c + 28 nadph_c + pgp160_c <=> 16 adp_c + cdpdhdecg_c + 16 coa_c + 28 nadp_c + pg160_c + 15 pi_c + ppi_c	0	0.00667737
LMPD_pg160_c_8_37	16 accoa_c + 16 atp_c + cmp_c + glyc3p_c + 13 h_c + h2o_c + 4 nadh_c + 24 nadph_c + pgp160_c <=> 16 adp_c + cdpdhdecg_c + 16 coa_c + 4 nad_c + 24 nadp_c + pg160_c + 15 pi_c + ppi_c	0	0.00667737
LMPD_pg160_c_9_37	16 accoa_c + 16 atp_c + cmp_c + glyc3p_c + 13 h_c + h2o_c + 6 nadh_c + 22 nadph_c + pgp160_c <=> 16 adp_c + cdpdhdecg_c + 16 coa_c + 6 nad_c + 22 nadp_c + pg160_c + 15 pi_c + ppi_c	0	0.00667737
LMPD_pg161_c_1_37	16 accoa_c + 16 atp_c + cmp_c + glyc3p_c + 11 h_c + h2o_c + 4 nadh_c + 22 nadph_c + pgp161_c <=> 16 adp_c + cdpdhdec9eg_c + 16 coa_c + 4 nad_c + 22 nadp_c + pg161_c + 15 pi_c + ppi_c	0	0.00519372
LMPD_pg161_c_2_37	16 accoa_c + 16 atp_c + cmp_c + glyc3p_c + 11 h_c + h2o_c + 2 nadh_c + 24 nadph_c + pgp161_c <=> 16 adp_c + cdpdhdec9eg_c + 16 coa_c + 2 nad_c + 24 nadp_c + pg161_c + 15 pi_c + ppi_c	0	0.00519372
LMPD_pg161_c_3_37	16 accoa_c + 16 atp_c + cmp_c + glyc3p_c + 11 h_c + h2o_c + 26 nadph_c + pgp161_c <=> 16 adp_c + cdpdhdec9eg_c + 16 coa_c + 26 nadp_c + pg161_c + 15 pi_c + ppi_c	0	0.00519372
LMPD_pg161_c_4_37	16 accoa_c + 16 atp_c + cmp_c + glyc3p_c + 11 h_c + h2o_c + 12 nadh_c + 14 nadph_c + pgp161_c <=> 16 adp_c + cdpdhdec9eg_c + 16 coa_c + 12 nad_c + 14 nadp_c + pg161_c + 15 pi_c + ppi_c	0	0.00519372
LMPD_pg161_c_5_37	16 accoa_c + 16 atp_c + cmp_c + glyc3p_c + 11 h_c + h2o_c + 8 nadh_c + 18 nadph_c + pgp161_c <=> 16 adp_c + cdpdhdec9eg_c + 16 coa_c + 8 nad_c + 18 nadp_c + pg161_c + 15 pi_c + ppi_c	0	0.00519372
LMPD_pg161_c_6_37	16 accoa_c + 16 atp_c + cmp_c + glyc3p_c + 11 h_c + h2o_c + 6 nadh_c + 20 nadph_c + pgp161_c <=> 16 adp_c + cdpdhdec9eg_c + 16 coa_c + 6 nad_c + 20 nadp_c + pg161_c + 15 pi_c + ppi_c	0	0.00519372
LMPD_pg161_c_13_37	16 accoa_c + 16 atp_c + cmp_c + glyc3p_c + 11 h_c + h2o_c + 10 nadh_c + 16 nadph_c + pgp161_c <=> 16 adp_c + cdpdhdec9eg_c + 16 coa_c + 10 nad_c + 16 nadp_c + pg161_c + 15 pi_c + ppi_c	0	0.00519372
LMPD_pg181_c_1_41	18 accoa_c + 18 atp_c + cmp_c + glyc3p_c + 13 h_c + h2o_c + 6 nadh_c + 24 nadph_c + pgp181_c <=> 18 adp_c + cdpdodec11eg_c + 18 coa_c + 6 nad_c + 24 nadp_c + pg181_c + 17 pi_c + ppi_c	0	0.00267687
LMPD_pg181_c_2_41	18 accoa_c + 18 atp_c + cmp_c + glyc3p_c + 13 h_c + h2o_c + 10 nadh_c + 20 nadph_c + pgp181_c <=> 18 adp_c + cdpdodec11eg_c + 18 coa_c + 10 nad_c + 20 nadp_c + pg181_c + 17 pi_c + ppi_c	0	0.00267687
LMPD_pg181_c_3_41	18 accoa_c + 4 atp_c + cmp_c + glyc3p_c + 29 h_c + 30 nadh_c + pgp181_c <=> 2 adp_c + 2 amp_c + cdpdodec11eg_c + 18 coa_c + 13 h2o_c + 30 nad_c + pg181_c + pi_c + 3 ppi_c	0	0.00267687
LMPD_pg181_c_4_41	18 accoa_c + 18 atp_c + cmp_c + glyc3p_c + 13 h_c + h2o_c + 8 nadh_c + 22 nadph_c + pgp181_c <=> 18 adp_c + cdpdodec11eg_c + 18 coa_c + 8 nad_c + 22 nadp_c + pg181_c + 17 pi_c + ppi_c	0	0.00267687
LMPD_pg181_c_5_41	18 accoa_c + 4 atp_c + cmp_c + glyc3p_c + 29 h_c + 16 nadh_c + 14 nadph_c + pgp181_c <=> 2 adp_c + 2 amp_c + cdpdodec11eg_c + 18 coa_c + 13 h2o_c + 16 nad_c + 14 nadp_c + pg181_c + pi_c + 3 ppi_c	0	0.00267687
LMPD_pg181_c_9_41	18 accoa_c + 18 atp_c + cmp_c + glyc3p_c + 13 h_c + h2o_c + 12 nadh_c + 18 nadph_c + pgp181_c <=> 18 adp_c + cdpdodec11eg_c + 18 coa_c + 12 nad_c + 18 nadp_c + pg181_c + 17 pi_c + ppi_c	0	0.00267687
LMPD_pg181_c_12_41	18 accoa_c + 18 atp_c + cmp_c + glyc3p_c + 13 h_c + h2o_c + 14 nadh_c + 16 nadph_c + pgp181_c <=> 18 adp_c + cdpdodec11eg_c + 18 coa_c + 14 nad_c + 16 nadp_c + pg181_c + 17 pi_c + ppi_c	0	0.00267687
LMPD_pg181_c_14_41	18 accoa_c + 18 atp_c + cmp_c + glyc3p_c + 13 h_c + h2o_c + 2 nadh_c + 28 nadph_c + pgp181_c <=> 18 adp_c + cdpdodec11eg_c + 18 coa_c + 2 nad_c + 28 nadp_c + pg181_c + 17 pi_c + ppi_c	0	0.00267687
LMPD_pg181_c_16_41	18 accoa_c + 18 atp_c + cmp_c + glyc3p_c + 13 h_c + h2o_c + 30 nadph_c + pgp181_c <=> 18 adp_c + cdpdodec11eg_c + 18 coa_c + 30 nadp_c + pg181_c + 17 pi_c + ppi_c	0	0.00267687
LMPD_pg181_c_19_41	18 accoa_c + 18 atp_c + cmp_c + glyc3p_c + 13 h_c + h2o_c + 4 nadh_c + 26 nadph_c + pgp181_c <=> 18 adp_c + cdpdodec11eg_c + 18 coa_c + 4 nad_c + 26 nadp_c + pg181_c + 17 pi_c + ppi_c	0	0.00267687
LMPD_phe-L_c_1_10	atp_c + e4p_c + glu-L_c + nadph_c + 2 pep_c <=> adp_c + akg_c + co2_c + 2 h_c + h2o_c + nadp_c + phe-L_c + 4 pi_c	0.106212	0.614789
LMPD_pheme_c_1_9	8 atp_c + fe2_c + 8 glu-L_c + 16 h_c + 8 nadph_c + o2_c + ppp9_c <=> 8 amp_c + 6 co2_c + 10 h2o_c + 8 nadp_c + 4 nh4_c + pheme_c + 8 ppi_c + pppg9_c	0.00013157	0.124353
LMPD_pro-L_c_1_4	atp_c + glu-L_c + h_c + 2 nadph_c <=> adp_c + h2o_c + 2 nadp_c + pi_c + pro-L_c	0.126731	1.06649
LMPD_ptrc_c_1_6	accoa_c + atp_c + 2 glu-L_c + h_c + h2o_c + nadph_c <=> ac_c + adp_c + akg_c + co2_c + coa_c + nadp_c + pi_c + ptrc_c	0.0196293	0.929714
LMPD_pydx5p_c_1_6	e4p_c + g3p_c + glu-L_c + 4 nad_c + pyr_c <=> akg_c + 2 co2_c + 5 h_c + h2o_c + 4 nadh_c + pi_c + pydx5p_c	0	0.000138105
LMPD_pydx5p_c_2_6	e4p_c + g3p_c + glu-L_c + 3 nad_c + o2_c + pyr_c <=> akg_c + 2 co2_c + 4 h_c + h2o_c + h2o2_c + 3 nadh_c + pi_c + pydx5p_c	0	0.00014049
LMPD_q8h2_c_1_41	36 atp_c + e4p_c + 16 flxr_c + 3 for_c + 8 g3p_c + 22 h_c + 10 nadh_c + 12 nadph_c + o2_c + 2 pep_c + 7 pyr_c + 3 r5p_c <=> 30 adp_c + 6 amp_c + 9 co2_c + 16 flxso_c + 7 h2o_c + 3 mththf_c + 10 nad_c + 12 nadp_c + 12 pi_c + 22 ppi_c + q8h2_c	0	0.00014049
LMPD_q8h2_c_2_41	76 atp_c + 2 e4p_c + 32 flxr_c + 6 for_c + 16 g3p_c + 38 h_c + 18 nadh_c + 24 nadph_c + o2_c + 4 pep_c + 14 pyr_c + 6 r5p_c <=> 64 adp_c + 12 amp_c + 18 co2_c + 32 flxso_c + 8 h2o_c + 6 mththf_c + 18 nad_c + 24 nadp_c + 28 pi_c + 44 ppi_c + 2 q8h2_c	0	7.0245e-05
LMPD_q8h2_c_6_41	34 atp_c + e4p_c + 16 flxr_c + 3 for_c + 8 g3p_c + 25 h_c + 11 nadh_c + 12 nadph_c + 1.5 o2_c + 2 pep_c + 7 pyr_c + 3 r5p_c <=> 28 adp_c + 6 amp_c + 9 co2_c + 16 flxso_c + 10 h2o_c + 3 mththf_c + 11 nad_c + 12 nadp_c + 10 pi_c + 22 ppi_c + q8h2_c	0	0.00014049
LMPD_q8h2_c_10_41	40 atp_c + e4p_c + 16 flxr_c + 3 for_c + 8 g3p_c + 16 h_c + 8 nadh_c + 12 nadph_c + 2 pep_c + 7 pyr_c + 3 r5p_c <=> 34 adp_c + 6 amp_c + 9 co2_c + 16 flxso_c + h2o_c + 3 mththf_c + 8 nad_c + 12 nadp_c + 16 pi_c + 22 ppi_c + q8h2_c	0	0.00014049
LMPD_ribflv_c_1_27	3pg_c + aicar_c + 11 atp_c + co2_c + 2 db4p_c + glu-L_c + gtp_c + 6 h2o_c + 2 nad_c + 2 nh4_c + r5p_c <=> 5aizc_c + 9 adp_c + akg_c + 2 amp_c + gdp_c + 16 h_c + 2 nadh_c + 12 pi_c + 3 ppi_c + ribflv_c	0	0.25592
LMPD_ribflv_c_2_27	2 3pg_c + aicar_c + 10 atp_c + co2_c + 2 db4p_c + 2 glu-L_c + gtp_c + 7 h2o_c + 3 nad_c + nadp_c + 2 nh4_c + r5p_c <=> 5aizc_c + 8 adp_c + 2 akg_c + 2 amp_c + for_c + gdp_c + gly_c + 19 h_c + 3 nadh_c + nadph_c + 12 pi_c + 3 ppi_c + ribflv_c	0	0.256047
LMPD_ser-L_c_1_3	3pg_c + glu-L_c + h2o_c + nad_c <=> akg_c + 2 h_c + nadh_c + pi_c + ser-L_c	0.123714	2.17789
LMPD_sheme_c_1_21	14 atp_c + fe2_c + 2 for_c + 8 glu-L_c + 11 h_c + nadh_c + 10 nadph_c + 2 r5p_c <=> 2 adp_c + 12 amp_c + 4 h2o_c + 2 mththf_c + nad_c + 10 nadp_c + 4 nh4_c + 4 pi_c + 12 ppi_c + sheme_c	0.00013157	0.0906636
LMPD_spmd_c_1_32	2 3pg_c + 2 accoa_c + asp-L_c + 6 atp_c + 4 glu-L_c + gtp_c + 2 h_c + 4 h2o_c + nad_c + 6 nadph_c + r5p_c + so4_c + succoa_c + trdrd_c <=> 2 ac_c + 3 adp_c + 3 akg_c + 3 amp_c + 2 co2_c + 3 coa_c + gdp_c + gly_c + nadh_c + 6 nadp_c + nh4_c + 7 pi_c + 3 ppi_c + pyr_c + spmd_c + succ_c + trdox_c + 5mtr_p + h_p	0.00397896	0.25112
LMPD_thf_c_1_39	3pg_c + aicar_c + 15 atp_c + co2_c + e4p_c + 2 glu-L_c + gtp_c + 9 h2o_c + 3 nad_c + nadph_c + 4 nh4_c + 2 pep_c + r5p_c <=> 5aizc_c + 12 adp_c + akg_c + 3 amp_c + gdp_c + glyclt_c + 23 h_c + 3 nadh_c + nadp_c + 16 pi_c + 4 ppi_c + pyr_c + thf_c	0	0.00014049
LMPD_thf_c_2_39	2 3pg_c + aicar_c + 14 atp_c + co2_c + e4p_c + 3 glu-L_c + gtp_c + 10 h2o_c + 4 nad_c + 4 nh4_c + 2 pep_c + r5p_c <=> 5aizc_c + 11 adp_c + 2 akg_c + 3 amp_c + for_c + gdp_c + gly_c + glyclt_c + 26 h_c + 4 nadh_c + 16 pi_c + 4 ppi_c + pyr_c + thf_c	0	0.00014049
LMPD_thmpp_c_1_41	2 3pg_c + accoa_c + 14 atp_c + e4p_c + g3p_c + 3 glu-L_c + gtp_c + 4 h2o_c + 4 nad_c + 5 nadph_c + 2 nh4_c + 2 pep_c + pyr_c + 2 r5p_c + so4_c + trdrd_c <=> 4crsol_c + 5drib_c + ac_c + 9 adp_c + 3 akg_c + ala-L_c + 5 amp_c + 3 co2_c + coa_c + 2 for_c + gdp_c + 13 h_c + 4 nadh_c + 5 nadp_c + 14 pi_c + 6 ppi_c + thmpp_c + trdox_c	0.00013157	0.00014049
LMPD_thr-L_c_1_5	asp-L_c + 2 atp_c + h_c + h2o_c + 2 nadph_c <=> 2 adp_c + 2 nadp_c + 2 pi_c + thr-L_c	0.145439	1.29821
LMPD_trp-L_c_1_15	3 atp_c + e4p_c + nadph_c + 2 nh4_c + 2 pep_c + r5p_c <=> 2 adp_c + amp_c + co2_c + g3p_c + 4 h_c + 2 h2o_c + nadp_c + 5 pi_c + ppi_c + trp-L_c	0.0325881	0.45026
LMPD_tyr-L_c_1_10	atp_c + e4p_c + glu-L_c + nad_c + nadph_c + 2 pep_c <=> adp_c + akg_c + co2_c + 3 h_c + nadh_c + nadp_c + 4 pi_c + tyr-L_c	0.0790559	0.609473
LMPD_udcpdp_c_1_13	33 atp_c + 22 flxr_c + 11 g3p_c + 33 h_c + 11 nadh_c + 11 nadph_c + 11 pyr_c <=> 33 adp_c + 11 co2_c + 22 flxso_c + 22 h2o_c + 11 nad_c + 11 nadp_c + 21 ppi_c + udcpdp_c	3.245e-05	3.33688e-05
LMPD_utp_c_1_5	3 atp_c + h_c + orot_c + r5p_c <=> 2 adp_c + amp_c + co2_c + ppi_c + utp_c	0.0826596	0.0882636
LMPD_val-L_c_1_4	glu-L_c + 2 h_c + nadph_c + 2 pyr_c <=> akg_c + co2_c + h2o_c + nadp_c + val-L_c	0.242599	1.20324
LMPD_colipa_e_1_73	43 accoa_c + 62 atp_c + 2 f6p_c + 5 g1p_c + 16 h_c + 16 h2o_c + 19 nadh_c + 48 nadph_c + 2 nh4_c + 3 pep_c + 3 ru5p-D_c + 4 s7p_c <=> 2 ac_c + 62 adp_c + 43 coa_c + colipa_c + 19 nad_c + 48 nadp_c + 47 pi_c + 14 ppi_c	0	0.029113
LMPD_colipa_e_2_73	43 accoa_c + 62 atp_c + 2 f6p_c + 5 g1p_c + 16 h_c + 16 h2o_c + 6 nadh_c + 61 nadph_c + 2 nh4_c + 3 pep_c + 3 ru5p-D_c + 4 s7p_c <=> 2 ac_c + 62 adp_c + 43 coa_c + colipa_c + 6 nad_c + 61 nadp_c + 47 pi_c + 14 ppi_c	0	0.0290069
LMPD_colipa_e_3_73	43 accoa_c + 62 atp_c + 2 f6p_c + 5 g1p_c + 16 h_c + 16 h2o_c + 13 nadh_c + 54 nadph_c + 2 nh4_c + 3 pep_c + 3 ru5p-D_c + 4 s7p_c <=> 2 ac_c + 62 adp_c + 43 coa_c + colipa_c + 13 nad_c + 54 nadp_c + 47 pi_c + 14 ppi_c	0	0.0290639
LMPD_colipa_e_4_73	43 accoa_c + 62 atp_c + 2 f6p_c + 5 g1p_c + 16 h_c + 16 h2o_c + 18 nadh_c + 49 nadph_c + 2 nh4_c + 3 pep_c + 3 ru5p-D_c + 4 s7p_c <=> 2 ac_c + 62 adp_c + 43 coa_c + colipa_c + 18 nad_c + 49 nadp_c + 47 pi_c + 14 ppi_c	0	0.0291048
LMPD_colipa_e_5_73	43 accoa_c + 62 atp_c + 2 f6p_c + 5 g1p_c + 16 h_c + 16 h2o_c + 67 nadph_c + 2 nh4_c + 3 pep_c + 3 ru5p-D_c + 4 s7p_c <=> 2 ac_c + 62 adp_c + 43 coa_c + colipa_c + 67 nadp_c + 47 pi_c + 14 ppi_c	0	0.0289582
LMPD_colipa_e_8_73	43 accoa_c + 62 atp_c + 2 f6p_c + 5 g1p_c + 16 h_c + 16 h2o_c + nadh_c + 66 nadph_c + 2 nh4_c + 3 pep_c + 3 ru5p-D_c + 4 s7p_c <=> 2 ac_c + 62 adp_c + 43 coa_c + colipa_c + nad_c + 66 nadp_c + 47 pi_c + 14 ppi_c	0	0.0289663
LMPD_colipa_e_10_73	43 accoa_c + 62 atp_c + 2 f6p_c + 5 g1p_c + 16 h_c + 16 h2o_c + 31 nadh_c + 36 nadph_c + 2 nh4_c + 3 pep_c + 3 ru5p-D_c + 4 s7p_c <=> 2 ac_c + 62 adp_c + 43 coa_c + colipa_c + 31 nad_c + 36 nadp_c + 47 pi_c + 14 ppi_c	0	0.0292116
LMPD_colipa_e_12_73	43 accoa_c + 62 atp_c + 2 f6p_c + 5 g1p_c + 16 h_c + 16 h2o_c + 30 nadh_c + 37 nadph_c + 2 nh4_c + 3 pep_c + 3 ru5p-D_c + 4 s7p_c <=> 2 ac_c + 62 adp_c + 43 coa_c + colipa_c + 30 nad_c + 37 nadp_c + 47 pi_c + 14 ppi_c	0	0.0292033
LMPD_colipa_e_14_73	43 accoa_c + 62 atp_c + 2 f6p_c + 5 g1p_c + 16 h_c + 16 h2o_c + 12 nadh_c + 55 nadph_c + 2 nh4_c + 3 pep_c + 3 ru5p-D_c + 4 s7p_c <=> 2 ac_c + 62 adp_c + 43 coa_c + colipa_c + 12 nad_c + 55 nadp_c + 47 pi_c + 14 ppi_c	0	0.0290558
LMPD_colipa_e_15_73	43 accoa_c + 62 atp_c + 2 f6p_c + 5 g1p_c + 16 h_c + 16 h2o_c + 7 nadh_c + 60 nadph_c + 2 nh4_c + 3 pep_c + 3 ru5p-D_c + 4 s7p_c <=> 2 ac_c + 62 adp_c + 43 coa_c + colipa_c + 7 nad_c + 60 nadp_c + 47 pi_c + 14 ppi_c	0	0.029015
LMPD_colipa_e_16_73	43 accoa_c + 62 atp_c + 2 f6p_c + 5 g1p_c + 16 h_c + 16 h2o_c + 25 nadh_c + 42 nadph_c + 2 nh4_c + 3 pep_c + 3 ru5p-D_c + 4 s7p_c <=> 2 ac_c + 62 adp_c + 43 coa_c + colipa_c + 25 nad_c + 42 nadp_c + 47 pi_c + 14 ppi_c	0	0.0291622
LMPD_colipa_e_27_73	43 accoa_c + 62 atp_c + 2 f6p_c + 5 g1p_c + 16 h_c + 16 h2o_c + 24 nadh_c + 43 nadph_c + 2 nh4_c + 3 pep_c + 3 ru5p-D_c + 4 s7p_c <=> 2 ac_c + 62 adp_c + 43 coa_c + colipa_c + 24 nad_c + 43 nadp_c + 47 pi_c + 14 ppi_c	0	0.029154
LMPD_clpn160_p_1_38	32 accoa_c + 32 atp_c + 2 cmp_c + 2 glyc3p_c + 28 h_c + 20 nadh_c + 36 nadph_c + 2 h2o_p + 2 pgp160_p <=> 32 adp_c + 2 cdpdhdecg_c + 32 coa_c + 20 nad_c + 36 nadp_c + 28 pi_c + 2 ppi_c + clpn160_p + glyc_p + 2 h_p + 2 pi_p	0	0.00185472
LMPD_clpn160_p_2_38	32 accoa_c + 8 atp_c + 2 cmp_c + 2 glyc3p_c + 56 h_c + 56 nadh_c + 2 h2o_p + 2 pgp160_p <=> 4 adp_c + 4 amp_c + 2 cdpdhdecg_c + 32 coa_c + 24 h2o_c + 56 nad_c + 6 ppi_c + clpn160_p + glyc_p + 2 h_p + 2 pi_p	0	0.00185472
LMPD_clpn160_p_3_38	32 accoa_c + 32 atp_c + 2 cmp_c + 2 glyc3p_c + 28 h_c + 16 nadh_c + 40 nadph_c + 2 h2o_p + 2 pgp160_p <=> 32 adp_c + 2 cdpdhdecg_c + 32 coa_c + 16 nad_c + 40 nadp_c + 28 pi_c + 2 ppi_c + clpn160_p + glyc_p + 2 h_p + 2 pi_p	0	0.00185472
LMPD_clpn160_p_4_38	32 accoa_c + 8 atp_c + 2 cmp_c + 2 glyc3p_c + 56 h_c + 28 nadh_c + 28 nadph_c + 2 h2o_p + 2 pgp160_p <=> 4 adp_c + 4 amp_c + 2 cdpdhdecg_c + 32 coa_c + 24 h2o_c + 28 nad_c + 28 nadp_c + 6 ppi_c + clpn160_p + glyc_p + 2 h_p + 2 pi_p	0	0.00185472
LMPD_clpn160_p_7_38	32 accoa_c + 32 atp_c + 2 cmp_c + 2 glyc3p_c + 28 h_c + 12 nadh_c + 44 nadph_c + 2 h2o_p + 2 pgp160_p <=> 32 adp_c + 2 cdpdhdecg_c + 32 coa_c + 12 nad_c + 44 nadp_c + 28 pi_c + 2 ppi_c + clpn160_p + glyc_p + 2 h_p + 2 pi_p	0	0.00185472
LMPD_clpn160_p_8_38	32 accoa_c + 32 atp_c + 2 cmp_c + 2 glyc3p_c + 28 h_c + 56 nadph_c + 2 h2o_p + 2 pgp160_p <=> 32 adp_c + 2 cdpdhdecg_c + 32 coa_c + 56 nadp_c + 28 pi_c + 2 ppi_c + clpn160_p + glyc_p + 2 h_p + 2 pi_p	0	0.00185472
LMPD_clpn160_p_9_38	32 accoa_c + 32 atp_c + 2 cmp_c + 2 glyc3p_c + 28 h_c + 8 nadh_c + 48 nadph_c + 2 h2o_p + 2 pgp160_p <=> 32 adp_c + 2 cdpdhdecg_c + 32 coa_c + 8 nad_c + 48 nadp_c + 28 pi_c + 2 ppi_c + clpn160_p + glyc_p + 2 h_p + 2 pi_p	0	0.00185472
LMPD_clpn160_p_10_38	32 accoa_c + 8 atp_c + 2 cmp_c + 2 glyc3p_c + 54 h_c + 56 nadh_c + 2 pgp160_c + 2 pg160_p <=> 4 adp_c + 4 amp_c + 2 cdpdhdecg_c + 32 coa_c + 22 h2o_c + 56 nad_c + 2 pg160_c + 2 pi_c + 6 ppi_c + clpn160_p + glyc_p	0	0.00185472
LMPD_clpn160_p_12_38	32 accoa_c + 32 atp_c + 2 cmp_c + 2 glyc3p_c + 28 h_c + 24 nadh_c + 32 nadph_c + 2 h2o_p + 2 pgp160_p <=> 32 adp_c + 2 cdpdhdecg_c + 32 coa_c + 24 nad_c + 32 nadp_c + 28 pi_c + 2 ppi_c + clpn160_p + glyc_p + 2 h_p + 2 pi_p	0	0.00185472
LMPD_clpn160_p_15_38	32 accoa_c + 32 atp_c + 2 cmp_c + 2 glyc3p_c + 28 h_c + 28 nadh_c + 28 nadph_c + 2 h2o_p + 2 pgp160_p <=> 32 adp_c + 2 cdpdhdecg_c + 32 coa_c + 28 nad_c + 28 nadp_c + 28 pi_c + 2 ppi_c + clpn160_p + glyc_p + 2 h_p + 2 pi_p	0	0.00185472
LMPD_clpn160_p_19_38	32 accoa_c + 8 atp_c + 2 cmp_c + 2 glyc3p_c + 54 h_c + 28 nadh_c + 28 nadph_c + 2 pgp160_c + 2 pg160_p <=> 4 adp_c + 4 amp_c + 2 cdpdhdecg_c + 32 coa_c + 22 h2o_c + 28 nad_c + 28 nadp_c + 2 pg160_c + 2 pi_c + 6 ppi_c + clpn160_p + glyc_p	0	0.00185472
LMPD_clpn160_p_20_38	32 accoa_c + 32 atp_c + 2 cmp_c + 2 glyc3p_c + 28 h_c + 4 nadh_c + 52 nadph_c + 2 h2o_p + 2 pgp160_p <=> 32 adp_c + 2 cdpdhdecg_c + 32 coa_c + 4 nad_c + 52 nadp_c + 28 pi_c + 2 ppi_c + clpn160_p + glyc_p + 2 h_p + 2 pi_p	0	0.00185472
LMPD_clpn160_p_21_38	32 accoa_c + 32 atp_c + 2 cmp_c + 2 glyc3p_c + 26 h_c + 2 h2o_c + 16 nadh_c + 40 nadph_c + 2 pgp160_c + 2 pg160_p <=> 32 adp_c + 2 cdpdhdecg_c + 32 coa_c + 16 nad_c + 40 nadp_c + 2 pg160_c + 30 pi_c + 2 ppi_c + clpn160_p + glyc_p	0	0.00185472
LMPD_clpn160_p_25_38	32 accoa_c + 32 atp_c + 2 cmp_c + 2 glyc3p_c + 26 h_c + 2 h2o_c + 4 nadh_c + 52 nadph_c + 2 pgp160_c + 2 pg160_p <=> 32 adp_c + 2 cdpdhdecg_c + 32 coa_c + 4 nad_c + 52 nadp_c + 2 pg160_c + 30 pi_c + 2 ppi_c + clpn160_p + glyc_p	0	0.00185472
LMPD_clpn160_p_27_38	32 accoa_c + 32 atp_c + 2 cmp_c + 2 glyc3p_c + 26 h_c + 2 h2o_c + 8 nadh_c + 48 nadph_c + 2 pgp160_c + 2 pg160_p <=> 32 adp_c + 2 cdpdhdecg_c + 32 coa_c + 8 nad_c + 48 nadp_c + 2 pg160_c + 30 pi_c + 2 ppi_c + clpn160_p + glyc_p	0	0.00185472
LMPD_clpn161_p_1_38	32 accoa_c + 32 atp_c + 2 cmp_c + 2 glyc3p_c + 24 h_c + 16 nadh_c + 36 nadph_c + 2 h2o_p + 2 pgp161_p <=> 32 adp_c + 2 cdpdhdec9eg_c + 32 coa_c + 16 nad_c + 36 nadp_c + 28 pi_c + 2 ppi_c + clpn161_p + glyc_p + 2 h_p + 2 pi_p	0	0.0014427
LMPD_clpn161_p_2_38	32 accoa_c + 32 atp_c + 2 cmp_c + 2 glyc3p_c + 24 h_c + 20 nadh_c + 32 nadph_c + 2 h2o_p + 2 pgp161_p <=> 32 adp_c + 2 cdpdhdec9eg_c + 32 coa_c + 20 nad_c + 32 nadp_c + 28 pi_c + 2 ppi_c + clpn161_p + glyc_p + 2 h_p + 2 pi_p	0	0.0014427
LMPD_clpn161_p_3_38	32 accoa_c + 32 atp_c + 2 cmp_c + 2 glyc3p_c + 24 h_c + 52 nadph_c + 2 h2o_p + 2 pgp161_p <=> 32 adp_c + 2 cdpdhdec9eg_c + 32 coa_c + 52 nadp_c + 28 pi_c + 2 ppi_c + clpn161_p + glyc_p + 2 h_p + 2 pi_p	0	0.0014427
LMPD_clpn161_p_4_38	32 accoa_c + 32 atp_c + 2 cmp_c + 2 glyc3p_c + 24 h_c + 12 nadh_c + 40 nadph_c + 2 h2o_p + 2 pgp161_p <=> 32 adp_c + 2 cdpdhdec9eg_c + 32 coa_c + 12 nad_c + 40 nadp_c + 28 pi_c + 2 ppi_c + clpn161_p + glyc_p + 2 h_p + 2 pi_p	0	0.0014427
LMPD_clpn161_p_8_38	32 accoa_c + 32 atp_c + 2 cmp_c + 2 glyc3p_c + 22 h_c + 2 h2o_c + 8 nadh_c + 44 nadph_c + 2 pgp161_c + 2 pg161_p <=> 32 adp_c + 2 cdpdhdec9eg_c + 32 coa_c + 8 nad_c + 44 nadp_c + 2 pg161_c + 30 pi_c + 2 ppi_c + clpn161_p + glyc_p	0	0.0014427
LMPD_clpn161_p_11_38	32 accoa_c + 32 atp_c + 2 cmp_c + 2 glyc3p_c + 24 h_c + 4 nadh_c + 48 nadph_c + 2 h2o_p + 2 pgp161_p <=> 32 adp_c + 2 cdpdhdec9eg_c + 32 coa_c + 4 nad_c + 48 nadp_c + 28 pi_c + 2 ppi_c + clpn161_p + glyc_p + 2 h_p + 2 pi_p	0	0.0014427
LMPD_clpn161_p_13_38	32 accoa_c + 32 atp_c + 2 cmp_c + 2 glyc3p_c + 22 h_c + 2 h2o_c + 24 nadh_c + 28 nadph_c + 2 pgp161_c + 2 pg161_p <=> 32 adp_c + 2 cdpdhdec9eg_c + 32 coa_c + 24 nad_c + 28 nadp_c + 2 pg161_c + 30 pi_c + 2 ppi_c + clpn161_p + glyc_p	0	0.0014427
LMPD_clpn161_p_14_38	32 accoa_c + 32 atp_c + 2 cmp_c + 2 glyc3p_c + 22 h_c + 2 h2o_c + 20 nadh_c + 32 nadph_c + 2 pgp161_c + 2 pg161_p <=> 32 adp_c + 2 cdpdhdec9eg_c + 32 coa_c + 20 nad_c + 32 nadp_c + 2 pg161_c + 30 pi_c + 2 ppi_c + clpn161_p + glyc_p	0	0.0014427
LMPD_clpn161_p_16_38	32 accoa_c + 32 atp_c + 2 cmp_c + 2 glyc3p_c + 24 h_c + 8 nadh_c + 44 nadph_c + 2 h2o_p + 2 pgp161_p <=> 32 adp_c + 2 cdpdhdec9eg_c + 32 coa_c + 8 nad_c + 44 nadp_c + 28 pi_c + 2 ppi_c + clpn161_p + glyc_p + 2 h_p + 2 pi_p	0	0.0014427
LMPD_clpn161_p_17_38	32 accoa_c + 32 atp_c + 2 cmp_c + 2 glyc3p_c + 22 h_c + 2 h2o_c + 16 nadh_c + 36 nadph_c + 2 pgp161_c + 2 pg161_p <=> 32 adp_c + 2 cdpdhdec9eg_c + 32 coa_c + 16 nad_c + 36 nadp_c + 2 pg161_c + 30 pi_c + 2 ppi_c + clpn161_p + glyc_p	0	0.0014427
LMPD_clpn161_p_23_38	32 accoa_c + 32 atp_c + 2 cmp_c + 2 glyc3p_c + 22 h_c + 2 h2o_c + 52 nadph_c + 2 pgp161_c + 2 pg161_p <=> 32 adp_c + 2 cdpdhdec9eg_c + 32 coa_c + 52 nadp_c + 2 pg161_c + 30 pi_c + 2 ppi_c + clpn161_p + glyc_p	0	0.0014427
LMPD_clpn161_p_26_38	32 accoa_c + 32 atp_c + 2 cmp_c + 2 glyc3p_c + 24 h_c + 24 nadh_c + 28 nadph_c + 2 h2o_p + 2 pgp161_p <=> 32 adp_c + 2 cdpdhdec9eg_c + 32 coa_c + 24 nad_c + 28 nadp_c + 28 pi_c + 2 ppi_c + clpn161_p + glyc_p + 2 h_p + 2 pi_p	0	0.0014427
LMPD_clpn161_p_32_38	32 accoa_c + 32 atp_c + 2 cmp_c + 2 glyc3p_c + 22 h_c + 2 h2o_c + 4 nadh_c + 48 nadph_c + 2 pgp161_c + 2 pg161_p <=> 32 adp_c + 2 cdpdhdec9eg_c + 32 coa_c + 4 nad_c + 48 nadp_c + 2 pg161_c + 30 pi_c + 2 ppi_c + clpn161_p + glyc_p	0	0.0014427
LMPD_clpn161_p_40_38	32 accoa_c + 32 atp_c + 2 cmp_c + 2 glyc3p_c + 22 h_c + 2 h2o_c + 12 nadh_c + 40 nadph_c + 2 pgp161_c + 2 pg161_p <=> 32 adp_c + 2 cdpdhdec9eg_c + 32 coa_c + 12 nad_c + 40 nadp_c + 2 pg161_c + 30 pi_c + 2 ppi_c + clpn161_p + glyc_p	0	0.0014427
LMPD_clpn181_p_1_42	36 accoa_c + 36 atp_c + 2 cmp_c + 2 glyc3p_c + 28 h_c + 24 nadh_c + 36 nadph_c + 2 h2o_p + 2 pgp181_p <=> 36 adp_c + 2 cdpdodec11eg_c + 36 coa_c + 24 nad_c + 36 nadp_c + 32 pi_c + 2 ppi_c + clpn181_p + glyc_p + 2 h_p + 2 pi_p	0	0.0007434
LMPD_clpn181_p_2_42	36 accoa_c + 36 atp_c + 2 cmp_c + 2 glyc3p_c + 28 h_c + 12 nadh_c + 48 nadph_c + 2 h2o_p + 2 pgp181_p <=> 36 adp_c + 2 cdpdodec11eg_c + 36 coa_c + 12 nad_c + 48 nadp_c + 32 pi_c + 2 ppi_c + clpn181_p + glyc_p + 2 h_p + 2 pi_p	0	0.0007434
LMPD_clpn181_p_3_42	36 accoa_c + 8 atp_c + 2 cmp_c + 2 glyc3p_c + 58 h_c + 60 nadh_c + 2 h2o_p + 2 pgp181_p <=> 4 adp_c + 4 amp_c + 2 cdpdodec11eg_c + 36 coa_c + 28 h2o_c + 60 nad_c + 6 ppi_c + clpn181_p + glyc_p + 2 h_p + 2 pi_p	0	0.0007434
LMPD_clpn181_p_6_42	36 accoa_c + 8 atp_c + 2 cmp_c + 2 glyc3p_c + 58 h_c + 60 nadh_c + 2 pgp181_c + 2 pg181_p <=> 4 adp_c + 4 amp_c + 2 cdpdodec11eg_c + 36 coa_c + 26 h2o_c + 60 nad_c + 2 pg181_c + 2 pi_c + 6 ppi_c + clpn181_p + glyc_p	0	0.0007434
LMPD_clpn181_p_7_42	36 accoa_c + 36 atp_c + 2 cmp_c + 2 glyc3p_c + 26 h_c + 2 h2o_c + 24 nadh_c + 36 nadph_c + 2 pgp181_c + 2 pg181_p <=> 36 adp_c + 2 cdpdodec11eg_c + 36 coa_c + 24 nad_c + 36 nadp_c + 2 pg181_c + 34 pi_c + 2 ppi_c + clpn181_p + glyc_p	0	0.0007434
LMPD_clpn181_p_8_42	36 accoa_c + 36 atp_c + 2 cmp_c + 2 glyc3p_c + 26 h_c + 2 h2o_c + 8 nadh_c + 52 nadph_c + 2 pgp181_c + 2 pg181_p <=> 36 adp_c + 2 cdpdodec11eg_c + 36 coa_c + 8 nad_c + 52 nadp_c + 2 pg181_c + 34 pi_c + 2 ppi_c + clpn181_p + glyc_p	0	0.0007434
LMPD_clpn181_p_9_42	36 accoa_c + 36 atp_c + 2 cmp_c + 2 glyc3p_c + 26 h_c + 2 h2o_c + 16 nadh_c + 44 nadph_c + 2 pgp181_c + 2 pg181_p <=> 36 adp_c + 2 cdpdodec11eg_c + 36 coa_c + 16 nad_c + 44 nadp_c + 2 pg181_c + 34 pi_c + 2 ppi_c + clpn181_p + glyc_p	0	0.0007434
LMPD_clpn181_p_11_42	36 accoa_c + 8 atp_c + 2 cmp_c + 2 glyc3p_c + 58 h_c + 32 nadh_c + 28 nadph_c + 2 pgp181_c + 2 pg181_p <=> 4 adp_c + 4 amp_c + 2 cdpdodec11eg_c + 36 coa_c + 26 h2o_c + 32 nad_c + 28 nadp_c + 2 pg181_c + 2 pi_c + 6 ppi_c + clpn181_p + glyc_p	0	0.0007434
LMPD_clpn181_p_12_42	36 accoa_c + 8 atp_c + 2 cmp_c + 2 glyc3p_c + 58 h_c + 32 nadh_c + 28 nadph_c + 2 h2o_p + 2 pgp181_p <=> 4 adp_c + 4 amp_c + 2 cdpdodec11eg_c + 36 coa_c + 28 h2o_c + 32 nad_c + 28 nadp_c + 6 ppi_c + clpn181_p + glyc_p + 2 h_p + 2 pi_p	0	0.0007434
LMPD_murein3p3p_p_1_31	4 accoa_c + 2 asp-L_c + 22 atp_c + 4 f6p_c + 6 glu-L_c + 4 h2o_c + 6 nadph_c + 4 nh4_c + 2 pep_c + 4 pyr_c + 2 succoa_c + 2 h2o_p <=> 22 adp_c + 4 akg_c + 6 coa_c + 18 h_c + 6 nadp_c + 20 pi_c + 4 ppi_c + 2 succ_c + murein3p3p_p	0.00079355	0.00084735
LMPD_murein3px4p_p_1_31	4 accoa_c + 2 asp-L_c + 22 atp_c + 4 f6p_c + 10 glu-L_c + 2 h2o_c + 6 nadph_c + 4 nh4_c + 2 pep_c + 8 pyr_c + 2 succoa_c + h2o_p <=> 22 adp_c + 8 akg_c + 6 coa_c + 18 h_c + 6 nadp_c + 20 pi_c + 4 ppi_c + 2 succ_c + ala-D_p + alaala_p + murein3px4p_p	0.00035695	0.00038115
LMPD_murein4p4p_p_1_31	4 accoa_c + 2 asp-L_c + 22 atp_c + 4 f6p_c + 10 glu-L_c + 2 h2o_c + 6 nadph_c + 4 nh4_c + 2 pep_c + 8 pyr_c + 2 succoa_c + 2 h2o_p <=> 22 adp_c + 8 akg_c + 6 coa_c + 18 h_c + 6 nadp_c + 20 pi_c + 4 ppi_c + 2 succ_c + 2 ala-D_p + murein4p4p_p	0.00317479	0.00339003
LMPD_murein4px4p_p_1_31	4 accoa_c + 2 asp-L_c + 22 atp_c + 4 f6p_c + 10 glu-L_c + 2 h2o_c + 6 nadph_c + 4 nh4_c + 2 pep_c + 8 pyr_c + 2 succoa_c + h2o_p <=> 22 adp_c + 8 akg_c + 6 coa_c + 18 h_c + 6 nadp_c + 20 pi_c + 4 ppi_c + 2 succ_c + 2 ala-D_p + murein4px4p_p	0.00321432	0.00343224
LMPD_murein4px4px4p_p_1_32	6 accoa_c + 3 asp-L_c + 33 atp_c + 6 f6p_c + 15 glu-L_c + 3 h2o_c + 9 nadph_c + 6 nh4_c + 3 pep_c + 12 pyr_c + 3 succoa_c + h2o_p <=> 33 adp_c + 12 akg_c + 9 coa_c + 27 h_c + 9 nadp_c + 30 pi_c + 6 ppi_c + 3 succ_c + 3 ala-D_p + murein4px4px4p_p	0.00039707	0.00042399
LMPD_GAM_c_1_18	3pg_c + aicar_c + 8 atp_c + co2_c + for_c + glu-L_c + 3 h2o_c + nad_c + nadp_c + 2 nh4_c + r5p_c <=> 5aizc_c + 7 adp_c + akg_c + amp_c + 11 h_c + imp_c + nadh_c + nadph_c + 8 pi_c + ppi_c	0	0.601193
LMPD_GAM_c_2_18	2 3pg_c + aicar_c + 7 atp_c + co2_c + 2 glu-L_c + 4 h2o_c + 2 nad_c + 2 nadp_c + 2 nh4_c + r5p_c <=> 5aizc_c + 6 adp_c + 2 akg_c + amp_c + gly_c + 14 h_c + imp_c + 2 nadh_c + 2 nadph_c + 8 pi_c + ppi_c	0	0.567383
TransFlux_4crsol_cTOe	4crsol_c <=> 4crsol_e	0.00013157	0.00014049
TransFlux_4crsol_e_DM	4crsol_e <=>	0.00013157	0.00014049
TransFlux_5drib_cTOe	5drib_c <=> 5drib_e	0.00013629	0.263108
TransFlux_5drib_e_DM	5drib_e <=>	0.00013629	0.263108
TransFlux_amob_cTOe	amob_c <=> amob_e	1.18e-06	0.107721
TransFlux_amob_e_DM	amob_e <=>	1.18e-06	0.107721
TransFlux_glycogenn1_cTOe	glycogenn1_c <=> glycogenn1_e	-0.922298	-0.0909703
TransFlux_glycogenn1_e_DM	glycogenn1_e <=>	-0.922298	-0.0909703
TransFlux_mththf_cTOe	mththf_c <=> mththf_e	0.0007906	0.181855
TransFlux_mththf_e_DM	mththf_e <=>	0.0007906	0.181855
TransFlux_colipa_EpTOe	colipaE_p <=> colipa_e	0	0.0244025
TransFlux_2dmmq8_cTOe	2dmmq8_c <=> 2dmmq8_e	0	0.0735187
TransFlux_2dmmq8_DM	2dmmq8_e <=>	0	0.0735187
TransFlux_2dmmql8_cTOe	2dmmql8_c <=> 2dmmql8_e	0	0.0732695
TransFlux_2dmmql8_DM	2dmmql8_e <=>	0	0.0732695
TransFlux_2fe2s_cTOe	2fe2s_c <=> 2fe2s_e	0	0.511096
TransFlux_2fe2s_DM	2fe2s_e <=>	0	0.511096
TransFlux_2h3oppan_cTOe	2h3oppan_c <=> 2h3oppan_e	0	2.0436
TransFlux_2h3oppan_DM	2h3oppan_e <=>	0	2.0436
TransFlux_4fe4s_cTOe	4fe4s_c <=> 4fe4s_e	0	0.249784
TransFlux_4fe4s_DM	4fe4s_e <=>	0	0.249784
TransFlux_5mthf_cTOe	5mthf_c <=> 5mthf_e	0	0.217231
TransFlux_5mthf_DM	5mthf_e <=>	0	0.217231
TransFlux_acon-C_cTOe	acon-C_c <=> acon-C_e	0	1.16835
TransFlux_acon-C_DM	acon-C_e <=>	0	1.16835
TransFlux_adocbl_cTOe	adocbl_c <=> adocbl_e	0	0.00986843
TransFlux_adocbl_DM	adocbl_e <=>	0	0.00986843
TransFlux_amet_cTOe	amet_c <=> amet_e	0	0.255038
TransFlux_amet_DM	amet_e <=>	0	0.255038
TransFlux_argsuc_cTOe	argsuc_c <=> argsuc_e	0	0.537006
TransFlux_argsuc_DM	argsuc_e <=>	0	0.537006
TransFlux_bglycogen_cTOe	bglycogen_c <=> bglycogen_e	0	0.831327
TransFlux_bglycogen_DM	bglycogen_e <=>	0	0.831327
TransFlux_bmocogdp_cTOe	bmocogdp_c <=> bmocogdp_e	0	0.083645
TransFlux_bmocogdp_DM	bmocogdp_e <=>	0	0.083645
TransFlux_btn_cTOe	btn_c <=> btn_e	0	0.10772
TransFlux_btn_DM	btn_e <=>	0	0.10772
TransFlux_cbasp_cTOe	cbasp_c <=> cbasp_e	0	1.51681
TransFlux_cbasp_DM	cbasp_e <=>	0	1.51681
TransFlux_cbp_cTOe	cbp_c <=> cbp_e	0	17.2916
TransFlux_cbp_DM	cbp_e <=>	0	17.2916
TransFlux_chor_cTOe	chor_c <=> chor_e	0	0.527183
TransFlux_chor_DM	chor_e <=>	0	0.527183
TransFlux_dcamp_cTOe	dcamp_c <=> dcamp_e	0	0.38274
TransFlux_dcamp_DM	dcamp_e <=>	0	0.38274
TransFlux_fru_cTOe	fru_c <=> fru_e	0	0.89132
TransFlux_fru_DM	fru_e <=>	0	0.89132
TransFlux_fum_cTOe	fum_c <=> fum_e	0	1.72916
TransFlux_fum_DM	fum_e <=>	0	1.72916
TransFlux_gdp_cTOe	gdp_c <=> gdp_e	0	0.480552
TransFlux_gdp_DM	gdp_e <=>	0	0.480552
TransFlux_gln-L_cTOe	gln-L_c <=> gln-L_e	0	1.12283
TransFlux_gln-L_DM	gln-L_e <=>	0	1.12283
TransFlux_glx_cTOe	glx_c <=> glx_e	0	4.0086
TransFlux_glx_DM	glx_e <=>	0	4.0086
TransFlux_glyc3p_cTOe	glyc3p_c <=> glyc3p_e	0	1.44097
TransFlux_glyc3p_DM	glyc3p_e <=>	0	1.44097
TransFlux_hpyr_cTOe	hpyr_c <=> hpyr_e	0	2.0436
TransFlux_hpyr_DM	hpyr_e <=>	0	2.0436
TransFlux_iasp_cTOe	iasp_c <=> iasp_e	0	1.80121
TransFlux_iasp_DM	iasp_e <=>	0	1.80121
TransFlux_icit_cTOe	icit_c <=> icit_e	0	1.16835
TransFlux_icit_DM	icit_e <=>	0	1.16835
TransFlux_imp_cTOe	imp_c <=> imp_e	0	0.508819
TransFlux_imp_DM	imp_e <=>	0	0.508819
TransFlux_lipopb_cTOe	lipopb_c <=> lipopb_e	0	0.131486
TransFlux_lipopb_DM	lipopb_e <=>	0	0.131486
TransFlux_met-L_cTOe	met-L_c <=> met-L_e	0	0.516516
TransFlux_met-L_DM	met-L_e <=>	0	0.516516
TransFlux_mococdp_cTOe	mococdp_c <=> mococdp_e	0	0.174005
TransFlux_mococdp_DM	mococdp_e <=>	0	0.174005
TransFlux_mocogdp_cTOe	mocogdp_c <=> mocogdp_e	0	0.16701
TransFlux_mocogdp_DM	mocogdp_e <=>	0	0.16701
TransFlux_mthgxl_cTOe	mthgxl_c <=> mthgxl_e	0	1.66265
TransFlux_mthgxl_DM	mthgxl_e <=>	0	1.66265
TransFlux_oaa_cTOe	oaa_c <=> oaa_e	0	2.01065
TransFlux_oaa_DM	oaa_e <=>	0	2.01065
TransFlux_ptrc_cTOe	ptrc_c <=> ptrc_e	0	0.910085
TransFlux_ptrc_DM	ptrc_e <=>	0	0.910085
TransFlux_ribflv_cTOe	ribflv_c <=> ribflv_e	0	0.255915
TransFlux_ribflv_DM	ribflv_e <=>	0	0.255915
TransFlux_sheme_cTOe	sheme_c <=> sheme_e	0	0.090532
TransFlux_sheme_DM	sheme_e <=>	0	0.090532

## Sheet: D3
Reaciton	Reaction Formula	Min [mmol/gDW/h]	Max [mmol/gDW/h]		Metabolite	Metabolite Name	Min [log(M)]	Max [log(M)]
Ec_biomass_iJO1366_WT_53p95M	0.000223 10fthf_c + 0.000223 2dmmql8_c + 2.5e-05 2fe2s_c + 0.000248 4fe4s_c + 0.000223 5mthf_c + 0.000279 accoa_c + 0.000223 adocbl_c + 0.49915 ala-L_c + 0.000223 amet_c + 0.28742 arg-L_c + 0.23423 asn-L_c + 0.23423 asp-L_c + 54.12 atp_c + 0.000116 bmocogdp_c + 2e-06 btn_c + 0.004952 ca2_c + 0.000223 chor_c + 0.004952 cl_c + 0.000168 coa_c + 2.4e-05 cobalt2_c + 0.1298 ctp_c + 0.000674 cu2_c + 0.0…	0.59	0.63		10fthf_c	10-Formyltetrahydrofolate	-13.8155	-2.99573
DM_5mtr_e	5mtr_e <=>	0.00397896	0.251119		13dpg_c	3-Phospho-D-glyceroyl phosphate	-13.6494	-2.99573
DM_ac_e	ac_e <=>	2.9	3.1		25aics_c	(S)-2-[5-Amino-1-(5-phospho-D-ribosyl)imidazole-4-carboxamido]succinate	-13.8155	-2.99573
DM_acald_e	acald_e <=>	0	2.3367		2ddg6p_c	2-Dehydro-3-deoxy-D-gluconate 6-phosphate	-13.8155	-2.99573
DM_ade_e	ade_e <=>	2.36e-06	0.950542		2dmmq8_c	2-Demethylmenaquinone 8	-13.8155	-2.99573
DM_akg_e	akg_e <=>	0	1.3509		2dmmql8_c	2-Demethylmenaquinol 8	-13.8155	-2.99573
DM_ala-D_e	ala-D_e <=>	0.0143264	0.0152977		2h3oppan_c	2-Hydroxy-3-oxopropanoate	-13.8155	-2.99573
DM_ala-L_e	ala-L_e <=>	0	1.92128		2pg_c	D-Glycerate 2-phosphate	-13.8155	-2.99573
DM_alaala_e	alaala_e <=>	0.00035695	0.00038115		2sephchc_c	2-succinyl-5-enolpyruvyl-6-hydroxy-3-cyclohexene-1-carboxylate	-13.8155	-2.99573
DM_arg-L_e	arg-L_e <=>	0	0.771945		2shchc_c	2-Succinyl-6-hydroxy-2,4-cyclohexadiene-1-carboxylate	-13.8155	-2.99573
DM_asn-L_e	asn-L_e <=>	0	1.49065		3pg_c	3-Phospho-D-glycerate	-13.8155	-3.16184
DM_asp-L_e	asp-L_e <=>	0	1.72916		3psme_c	5-O-(1-Carboxyvinyl)-3-phosphoshikimate	-13.8155	-2.99573
DM_ca2_e	ca2_e <=>	-0.00311976	-0.00292168		4crsol_c	p-Cresol	-13.8155	-2.99573
DM_cbl1_e	cbl1_e <=>	-0.01	-0.00013157		4hbz_c	4-Hydroxybenzoate	-13.8155	-2.99573
DM_cit_e	cit_e <=>	0	1.15277		5aizc_c	5-amino-1-(5-phospho-D-ribosyl)imidazole-4-carboxylate	-13.8155	-2.99573
DM_cl_e	cl_e <=>	-0.00311976	-0.00292168		5drib_c	5-deoxyribose	-13.8155	-2.99573
DM_co2_e	co2_e <=>	0.834191	18.1258		5mthf_c	5-Methyltetrahydrofolate	-13.8155	-2.99573
DM_cobalt2_e	cobalt2_e <=>	-1.512e-05	-1.416e-05		6pgc_c	6-Phospho-D-gluconate	-11.8118	-9.23276
DM_colipa_e	colipa_e <=>	0	0.0244024		6pgl_c	6-phospho-D-glucono-1,5-lactone	-13.8155	-2.99573
DM_cu2_e	cu2_e <=>	-0.00042462	-0.00039766		ac_c	Acetate	-13.8155	-2.99573
DM_cys-L_e	cys-L_e <=>	0	0.919764		acald_c	Acetaldehyde	-13.8155	-2.99573
DM_dha_e	dha_e <=>	0	1.8012		accoa_c	Acetyl-CoA	-8.18015	-7.82445
DM_enter_e	enter_e <=>	0	0.16221		acon-C_c	cis-Aconitate	-13.8155	-3.98609
DM_etoh_e	etoh_e <=>	0	1.96495		actp_c	Acetyl phosphate	-13.8155	-2.99573
DM_fe2_e	fe2_e <=>	-1.02697	-0.00477841		ade_c	Adenine	-11.8239	-2.99573
DM_fe3_e	fe3_e <=>	-0.00467964	-0.00438252		adp_c	ADP	-10.2597	-9.69513
DM_for_e	for_e <=>	0.49	0.51		adpglc_c	ADPglucose	-13.8155	-2.99573
DM_glc_e	glc-D_e <=>	-8.1	-7.1994		aicar_c	5-Amino-1-(5-Phospho-D-ribosyl)imidazole-4-carboxamide	-13.8155	-2.99573
DM_glcn_e	glcn_e <=>	0	0.939759		akg_c	2-Oxoglutarate	-10.0367	-9.66862
DM_glu-L_e	glu-L_e <=>	0	1.2008		ala-L_c	L-Alanine	-13.8155	-2.99573
DM_gly_e	gly_e <=>	0	2.37103		amet_c	S-Adenosyl-L-methionine	-13.8155	-2.99573
DM_glyc_e	glyc_e <=>	0.00378426	1.44475		amob_c	S-Adenosyl-4-methylthio-2-oxobutanoate	-13.8155	-2.99573
DM_glyc-R_e	glyc-R_e <=>	0	1.82848		amp_c	AMP	-12.0205	-11.6544
DM_glyclt_e	glyclt_e <=>	0	3.25703		anth_c	Anthranilate	-13.8155	-2.99573
DM_gthrd_e	gthrd_e <=>	0	0.417671		arg-L_c	L-Arginine	-13.8155	-12.7873
DM_h_e	h_e <=>	7.27368	14.8273		argsuc_c	N(omega)-(L-Arginino)succinate	-4.02396	-2.99573
DM_h2o_e	h2o_e <=>	26.8257	50.6413		asn-L_c	L-Asparagine	-13.8155	-2.99573
DM_his-L_e	his-L_e <=>	0	0.745326		asp-L_c	L-Aspartate	-8.93604	-8.73759
DM_ile-L_e	ile-L_e <=>	0	0.686173		atp_c	ATP	-7.69817	-7.58043
DM_k_e	k_e <=>	-0.116985	-0.109557		bglycogen_c	branching glycogen	-13.8155	-2.99573
DM_lac-D_e	lac-D_e <=>	0	1.96495		btn_c	Biotin	-13.8155	-2.99573
DM_lac-L_e	lac-L_e <=>	0	1.63128		cbasp_c	N-Carbamoyl-L-aspartate	-4.95115	-2.99573
DM_leu-L_e	leu-L_e <=>	0	0.765113		cbp_c	Carbamoyl phosphate	-13.8155	-2.99573
DM_lys-L_e	lys-L_e <=>	0	0.720482		cdpdhdec9eg_c	CDP-1,2-dihexadec-9-enoylglycerol	-13.8155	-2.99573
DM_mal-L_e	mal-L_e <=>	0	1.69525		cdpdhdecg_c	CDP-1,2-dihexadecanoylglycerol	-13.8155	-2.99573
DM_meoh_e	meoh_e <=>	1.18e-06	0.0883661		cdpdodec11eg_c	CDP-1,2-dioctadec-11-enoylglycerol	-13.8155	-2.99573
DM_mg2_e	mg2_e <=>	-0.00519939	-0.00486927		chor_c	chorismate	-13.8155	-2.99573
DM_mn2_e	mn2_e <=>	-0.00041454	-0.00038822		cit_c	Citrate	-12.8252	-2.99573
DM_mobd_e	mobd_e <=>	-0.174024	-8.083e-05		citr-L_c	L-Citrulline	-11.884	-10.7854
DM_nh4_e	nh4_e <=>	-23.5053	-6.21376		cmp_c	CMP	-13.8155	-2.99573
DM_ni2_e	ni2_e <=>	-0.00019341	-0.00018113		co2_c	CO2	-13.8155	-2.99573
DM_o2_e	o2_e <=>	-17.1673	-11.227		coa_c	Coenzyme A	-8.2665	-7.66062
DM_phe-L_e	phe-L_e <=>	0	0.508575		colipa_c	core oligosaccharide lipid A	-13.8155	-2.99573
DM_pheme_e	pheme_e <=>	0	0.124221		crn_c	L-Carnitine	-13.8155	-2.99573
DM_pi_e	pi_e <=>	-17.8386	-0.547016		crn-D_c	D-Carnitine	-13.8155	-2.99573
DM_pro-L_e	pro-L_e <=>	0	0.939759		ctp_c	CTP	-9.70782	-9.6536
DM_pyr_e	pyr_e <=>	0	2.3367		cys-L_c	L-Cysteine	-13.8155	-2.99573
DM_ser-L_e	ser-L_e <=>	0	2.05417		datp_c	dATP	-10.2305	-9.85
DM_so4_e	so4_e <=>	-1.19799	-0.14867		db4p_c	3,4-dihydroxy-2-butanone 4-phosphate	-13.8155	-2.99573
DM_spmd_e	spmd_e <=>	0	0.24714		dcamp_c	N6-(1,2-Dicarboxyethyl)-AMP	-12.5369	-2.99573
DM_succ_e	succ_e <=>	1e-06	0.001		dctp_c	dCTP	-10.6552	-10.6118
DM_thr-L_e	thr-L_e <=>	0	1.15277		dgtp_c	dGTP	-13.8155	-2.99573
DM_trp-L_e	trp-L_e <=>	0	0.417671		dha_c	Dihydroxyacetone	-13.8155	-2.99573
DM_tyr-L_e	tyr-L_e <=>	0	0.530416		dhap_c	Dihydroxyacetone phosphate	-13.8155	-2.99573
DM_val-L_e	val-L_e <=>	0	0.960642		dhor-S_c	(S)-Dihydroorotate	-13.8155	-11.8601
DM_zn2_e	zn2_e <=>	-0.00020412	-0.00019116		dttp_c	dTTP	-10.3652	-10.2185
5MTRtex	5mtr_e <=> 5mtr_p	-0.251119	-0.00397896		e4p_c	D-Erythrose 4-phosphate	-13.8155	-2.99573
ACALD	acald_c + coa_c + nad_c <=> accoa_c + h_c + nadh_c	-12.4729	2.53887		etoh_c	Ethanol	-13.8155	-2.99573
ACALDtex	acald_e <=> acald_p	-2.3367	0		f6p_c	D-Fructose 6-phosphate	-13.8155	-2.99573
ACALDtpp	acald_p <=> acald_c	-2.3367	0		fad_c	Flavin adenine dinucleotide oxidized	-7.67338	-7.40376
ACKr	ac_c + atp_c + h_c <=> actp_c + adp_c	-24.1654	0		fdp_c	D-Fructose 1,6-bisphosphate	-5.79928	-5.05926
ACONTa	cit_c <=> acon-C_c + h2o_c	0.947289	9.82288		fe2_c	Fe2+	-13.8155	-2.99573
ACONTb	acon-C_c + h2o_c <=> icit_c	0.947289	9.82288		fe3_c	Fe3+	-13.8155	-2.99573
ACS	ac_c + atp_c + coa_c + h_c <=> accoa_c + amp_c + ppi_c	0	21.6145		for_c	Formate	-13.8155	-2.99573
ACt2rpp	ac_p + h_p <=> ac_c + h_c	-3.1	-2.9		fru_c	D-Fructose	-13.8155	-2.99573
ACtex	ac_e <=> ac_p	-3.1	-2.9		fum_c	Fumarate	-13.8155	-12.7873
ADEt2rpp	ade_p + h_p <=> ade_c + h_c	-0.950542	-2.36e-06		g1p_c	D-Glucose 1-phosphate	-13.8155	-3.65031
ADEtex	ade_e <=> ade_p	-0.950542	-2.36e-06		g3p_c	Glyceraldehyde 3-phosphate	-13.8155	-2.99573
ADK1	amp_c + atp_c <=> 2 adp_c	-98.2273	100		g6p_c	D-Glucose 6-phosphate	-7.37273	-6.83837
ADK3	amp_c + gtp_c <=> adp_c + gdp_c	-98.6844	99.5429		gdp_c	GDP	-10.139	-9.89374
ADSL1r	dcamp_c <=> amp_c + fum_c	0.171316	1.12186		glc-D_c	D-Glucose	-13.8155	-2.99573
ADSL2r	25aics_c <=> aicar_c + fum_c	0.256571	1.20711		glcn_c	D-Gluconate	-13.8155	-2.99573
ADSS	asp-L_c + gtp_c + imp_c <=> dcamp_c + gdp_c + 2 h_c + pi_c	0.171316	1.12186		gln-L_c	L-Glutamine	-6.73911	-6.51822
AKGDH	akg_c + coa_c + nad_c <=> co2_c + nadh_c + succoa_c	0.305283	4.74308		glu-L_c	L-Glutamate	-5.11584	-4.90911
AKGt2rpp	akg_p + h_p <=> akg_c + h_c	-1.3509	0		glx_c	Glyoxylate	-13.8155	-2.99573
AKGtex	akg_e <=> akg_p	-1.3509	0		gly_c	Glycine	-13.8155	-2.99573
ALAALAtex	alaala_e <=> alaala_p	-0.00038115	-0.00035695		glyc_c	Glycerol	-13.8155	-2.99573
ALAt2rpp	ala-L_p + h_p <=> ala-L_c + h_c	-1.92128	0		glyc-R_c	(R)-Glycerate	-13.8155	-2.99573
ALAtex	ala-L_e <=> ala-L_p	-1.92128	0		glyc3p_c	Glycerol 3-phosphate	-13.8155	-2.99573
ALCD2x	etoh_c + nad_c <=> acald_c + h_c + nadh_c	-1.96495	0		glyclt_c	Glycolate	-13.8155	-2.99573
ALDD2x	acald_c + h2o_c + nad_c <=> ac_c + 2 h_c + nadh_c	0	12.0827		glycogen_c	glycogen	-13.8155	-2.99573
ALDD2y	acald_c + h2o_c + nadp_c <=> ac_c + 2 h_c + nadph_c	0	12.4761		glycogenn1_c	glycogen(n-1)	-13.8155	-12.6619
AMPN	amp_c + h2o_c <=> ade_c + r5p_c	0	0.950539		gthrd_c	Reduced glutathione	-13.8155	-2.99573
ANS	chor_c + gln-L_c <=> anth_c + glu-L_c + h_c + pyr_c	0.0325881	0.692571		gtp_c	GTP	-9.17106	-8.91772
ARGSL	argsuc_c <=> arg-L_c + fum_c	0.169578	0.941523		h_c	H+	-17.2694	-17.2694
ARGSS	asp-L_c + atp_c + citr-L_c <=> amp_c + argsuc_c + ppi_c	0.169578	0.941523		h2o_c	H2O	0	0
ARGt3pp	arg-L_c + h_p <=> h_c + arg-L_p	0	0.771945		h2o2_c	Hydrogen peroxide	-13.8155	-2.99573
ARGtex	arg-L_e <=> arg-L_p	-0.771945	0		his-L_c	L-Histidine	-13.8155	-2.99573
ASNt2rpp	asn-L_p + h_p <=> asn-L_c + h_c	-1.49065	0		hpyr_c	Hydroxypyruvate	-13.8155	-2.99573
ASNtex	asn-L_e <=> asn-L_p	-1.49065	0		iasp_c	Iminoaspartate	-13.8155	-2.99573
ASPCT	asp-L_c + cbp_c <=> cbasp_c + 2 h_c + pi_c	0.188991	1.7058		ichor_c	Isochorismate	-13.8155	-2.99573
ASPO3	asp-L_c + q8_c <=> h_c + iasp_c + q8h2_c	0	1.80255		icit_c	Isocitrate	-13.8155	-2.99573
ASPO4	asp-L_c + mqn8_c <=> h_c + iasp_c + mql8_c	0	1.73045		ile-L_c	L-Isoleucine	-13.8155	-2.99573
ASPO5	asp-L_c + fum_c <=> h_c + iasp_c + succ_c	0	1.80255		imp_c	IMP	-12.1032	-10.8892
ASPO6	asp-L_c + o2_c <=> h_c + h2o2_c + iasp_c	0	1.44204		lac-D_c	D-Lactate	-13.8155	-2.99573
ASPT	asp-L_c <=> fum_c + nh4_c	0	51.6801		lac-L_c	L-Lactate	-13.8155	-2.99573
ASPTA	akg_c + asp-L_c <=> glu-L_c + oaa_c	-53.3651	-1.68493		lald-L_c	L-Lactaldehyde	-13.8155	-2.99573
ASPt2rpp	asp-L_p + h_p <=> asp-L_c + h_c	-1.72916	0		leu-L_c	L-Leucine	-13.8155	-2.99573
ASPtex	asp-L_e <=> asp-L_p	-1.72916	0		lgt-S_c	(R)-S-Lactoylglutathione	-13.8155	-2.99573
ATPM	atp_c + h2o_c <=> adp_c + h_c + pi_c	8.39	30.0045		lys-L_c	L-Lysine	-13.8155	-2.99573
ATPS4rpp	adp_c + pi_c + 4 h_p <=> atp_c + 3 h_c + h2o_c	32.5128	63.6323		mal-L_c	L-Malate	-13.8155	-2.99573
BPNT	h2o_c + pap_c <=> amp_c + h_c + pi_c	0	1.19556		malcoa_c	Malonyl-CoA	-13.8155	-2.99573
CA2tex	ca2_e <=> ca2_p	0.00292168	0.00311976		malthp_c	Maltoheptaose	-13.8155	-2.99573
CAt6pp	ca2_c + na1_p <=> na1_c + ca2_p	-0.00311976	-0.00292168		malthx_c	Maltohexaose	-13.8155	-2.99573
CBL1tonex	cbl1_e + h_p <=> h_c + cbl1_p	0.00013157	0.01		maltpt_c	Maltopentaose	-13.8155	-2.99573
CBMKr	atp_c + co2_c + nh4_c <=> adp_c + cbp_c + h_c	0.358569	17.6501		maltttr_c	Maltotetraose	-13.8155	-2.99573
CHORS	3psme_c <=> chor_c + h_c + pi_c	0.219435	0.879419		met-L_c	L-Methionine	-13.8155	-2.99573
CHRPL	chor_c <=> 4hbz_c + pyr_c	0.00013157	0.00014049		mlthf_c	5,10-Methylenetetrahydrofolate	-13.8155	-2.99573
CITL	cit_c <=> ac_c + oaa_c	0	12.0827		mql8_c	Menaquinol 8	-13.8155	-2.99573
CITt3pp	cit_c + h_p <=> h_c + cit_p	1e-06	28.8193		mqn8_c	Menaquinone 8	-13.8155	-2.99573
CITt7pp	succ_c + cit_p <=> cit_c + succ_p	1e-06	28.8193		mthgxl_c	Methylglyoxal	-13.8155	-2.99573
CITtex	cit_e <=> cit_p	-1.15277	0		mththf_c	(2R,4S)-2-methyl-2,3,3,4-tetrahydroxytetrahydrofuran	-13.8155	-2.99573
CLt3_2pp	h_c + 2 cl_p <=> 2 cl_c + h_p	0.00146084	0.00155988		nad_c	Nicotinamide adenine dinucleotide	-13.8155	-2.99573
CLtex	cl_e <=> cl_p	0.00292168	0.00311976		nadh_c	Nicotinamide adenine dinucleotide - reduced	-13.8155	-2.99573
CO2tex	co2_e <=> co2_p	-18.1258	-0.834191		nadp_c	Nicotinamide adenine dinucleotide phosphate	-13.4585	-2.99573
CO2tpp	co2_p <=> co2_c	-18.1258	0		nadph_c	Nicotinamide adenine dinucleotide phosphate - reduced	-13.8155	-3.35275
COBALT2tex	cobalt2_e <=> cobalt2_p	1.416e-05	1.44332e-05		nh4_c	Ammonium	-13.8155	-2.99573
COBALT2tpp	cobalt2_p <=> cobalt2_c	1.416e-05	1.48355e-05		o2_c	O2	-13.8155	-2.99573
COLIPAabcpp	atp_c + colipa_c + h2o_c <=> adp_c + h_c + pi_c + colipa_p	0.00480909	0.0292115		oaa_c	Oxaloacetate	-13.8155	-2.99573
COLIPAabctex	atp_c + h2o_c + colipa_p <=> adp_c + h_c + pi_c + colipaE_p	0.00480909	0.0292115		orot_c	Orotate	-13.8155	-2.99573
CRNDabcpp	atp_c + h2o_c + crn-D_p <=> adp_c + crn-D_c + h_c + pi_c	0	28.8193		pap_c	Adenosine 3,5-bisphosphate	-13.8155	-2.99573
CRNDt2rpp	crn-D_p + h_p <=> crn-D_c + h_c	0	100		pe160_c	phosphatidylethanolamine (dihexadecanoyl, n-C16:0)	-13.8155	-2.99573
CRNt2rpp	crn_p + h_p <=> crn_c + h_c	-100	0		pe161_c	phosphatidylethanolamine (dihexadec-9enoyl, n-C16:1)	-13.8155	-2.99573
CRNt8pp	crn-D_c + crn_p <=> crn_c + crn-D_p	0	100		pe181_c	phosphatidylethanolamine (dioctadec-11-enoyl, n-C18:1)	-13.8155	-2.99573
CS	accoa_c + h2o_c + oaa_c <=> cit_c + coa_c + h_c	0.947289	16.8185		pep_c	Phosphoenolpyruvate	-13.8155	-2.99573
CU2tex	cu2_e <=> cu2_p	0.00039766	0.00042462		pg160_c	Phosphatidylglycerol (dihexadecanoyl, n-C16:0)	-13.8155	-2.99573
CU2tpp	cu2_p <=> cu2_c	0.00039766	0.00042462		pg161_c	Phosphatidylglycerol (dihexadec-9-enoyl, n-C16:1)	-13.8155	-2.99573
CYSabc2pp	atp_c + cys-L_c + h2o_c <=> adp_c + h_c + pi_c + cys-L_p	0	0.882223		pg181_c	Phosphatidylglycerol (dioctadec-11-enoyl, n-C18:1)	-13.8155	-2.99573
CYStex	cys-L_e <=> cys-L_p	-0.919764	0		pgp160_c	Phosphatidylglycerophosphate (dihexadecanoyl, n-C16:0)	-13.8155	-2.99573
CYStpp	cys-L_c <=> cys-L_p	0	0.919764		pgp161_c	Phosphatidylglycerophosphate (dihexadec-9-enoyl, n-C16:1)	-13.8155	-2.99573
CYTBD2pp	2 h_c + mql8_c + 0.5 o2_c <=> h2o_c + mqn8_c + 2 h_p	0	34.0037		pgp181_c	Phosphatidylglycerophosphate (dioctadec-11-enoyl, n-C18:1)	-13.8155	-2.99573
CYTBDpp	2 h_c + 0.5 o2_c + q8h2_c <=> h2o_c + q8_c + 2 h_p	0	34.3341		phe-L_c	L-Phenylalanine	-11.261	-10.7094
CYTBO3_4pp	4 h_c + 0.5 o2_c + q8h2_c <=> h2o_c + q8_c + 4 h_p	0	34.3341		pi_c	Phosphate	-13.8155	-4.18369
D-LACt2pp	h_p + lac-D_p <=> h_c + lac-D_c	-1.96495	0		ppi_c	Diphosphate	-13.8155	-2.99573
D-LACtex	lac-D_e <=> lac-D_p	-1.96495	0		pro-L_c	L-Proline	-13.8155	-2.99573
DALAtex	ala-D_e <=> ala-D_p	-0.0152977	-0.0143264		ptrc_c	Putrescine	-13.8155	-2.99573
DB4PS	ru5p-D_c <=> db4p_c + for_c + h_c	0.00052628	0.512355		pydx5p_c	Pyridoxal 5-phosphate	-13.8155	-2.99573
DHAPT	dha_c + pep_c <=> dhap_c + pyr_c	0	16.9207		pyr_c	Pyruvate	-13.8155	-2.99573
DHAtex	dha_e <=> dha_p	-1.8012	0		q8_c	Ubiquinone-8	-13.8155	-2.99573
DHAtpp	dha_p <=> dha_c	-1.8012	0		q8h2_c	Ubiquinol-8	-13.8155	-2.99573
DHORD2	dhor-S_c + q8_c <=> orot_c + q8h2_c	0	0.362996		r5p_c	alpha-D-Ribose 5-phosphate	-10.9349	-10.3137
DHORD5	dhor-S_c + mqn8_c <=> mql8_c + orot_c	0	0.361733		ribflv_c	Riboflavin	-13.8155	-2.99573
DHORDfum	dhor-S_c + fum_c <=> orot_c + succ_c	0	0.362996		ru5p-D_c	D-Ribulose 5-phosphate	-9.97317	-9.34312
DHORTS	dhor-S_c + h2o_c <=> cbasp_c + h_c	-0.362996	-0.188991		s17bp_c	Sedoheptulose 1,7-bisphosphate	-13.8155	-2.99573
EDA	2ddg6p_c <=> g3p_c + pyr_c	0	7.47479		s7p_c	Sedoheptulose 7-phosphate	-13.8155	-2.99573
EDD	6pgc_c <=> 2ddg6p_c + h2o_c	0	7.47479		ser-L_c	L-Serine	-9.3388	-8.75257
ENO	2pg_c <=> h2o_c + pep_c	-0.0464972	18.3148		skm5p_c	Shikimate 5-phosphate	-13.8155	-2.99573
ETOHtex	etoh_e <=> etoh_p	-1.96495	0		so4_c	Sulfate	-13.8155	-2.99573
ETOHtrpp	etoh_p <=> etoh_c	-1.96495	0		spmd_c	Spermidine	-13.8155	-2.99573
F6PA	f6p_c <=> dha_c + g3p_c	0	7.47479		succ_c	Succinate	-13.8155	-2.99573
F6PP	f6p_c + h2o_c <=> fru_c + h_c + pi_c	0	21.6145		succoa_c	Succinyl-CoA	-13.8155	-2.99573
FBA	fdp_c <=> dhap_c + g3p_c	0	7.47479		thf_c	5,6,7,8-Tetrahydrofolate	-13.8155	-2.99573
FBA3	s17bp_c <=> dhap_c + e4p_c	0	7.47479		thmpp_c	Thiamine diphosphate	-13.8155	-2.99573
FBP	fdp_c + h2o_c <=> f6p_c + h_c + pi_c	0	21.6145		thr-L_c	L-Threonine	-8.04482	-7.66014
FDH4pp	2 h_c + q8_c + for_p <=> q8h2_c + co2_p + h_p	0	13.4128		trdox_c	Oxidized thioredoxin	-13.8155	-2.99573
FDH5pp	2 h_c + mqn8_c + for_p <=> mql8_c + co2_p + h_p	0	13.4128		trdrd_c	Reduced thioredoxin	-13.8155	-2.99573
FE2abcpp	atp_c + h2o_c + fe2_p <=> adp_c + fe2_c + h_c + pi_c	0	0.986496		trp-L_c	L-Tryptophan	-13.8155	-2.99573
FE2t2pp	fe2_p + h_p <=> fe2_c + h_c	0	1.01654		tyr-L_c	L-Tyrosine	-13.8155	-2.99573
FE2tex	fe2_e <=> fe2_p	0.00477841	1.02697		udcpdp_c	Undecaprenyl diphosphate	-13.8155	-2.99573
FE2tpp	fe2_p <=> fe2_c	0	1.02697		utp_c	UTP	-13.8155	-2.99573
FE3abcpp	atp_c + h2o_c + fe3_p <=> adp_c + fe3_c + h_c + pi_c	0.00438252	0.00467964		val-L_c	L-Valine	-13.8155	-2.99573
FE3tex	fe3_e <=> fe3_p	0.00438252	0.00467964		xu5p-D_c	D-Xylulose 5-phosphate	-13.8155	-2.99573
FEENTERtex	enter_p + h_p <=> h_c + enter_e	0	0.16221		5mtr_e	5-Methylthio-D-ribose	-18.4207	-2.30259
FEENTERtpp	enter_c + h_p <=> h_c + enter_p	0	0.16221		ac_e	Acetate	-18.4207	-2.30259
FLDR2	2 flxso_c + h_c + nadph_c <=> 2 flxr_c + nadp_c	0	0.647147		acald_e	Acetaldehyde	-18.4207	-2.30259
FORtex	for_e <=> for_p	-0.51	-0.49		ade_e	Adenine	-18.4207	-2.30259
FORtppi	for_c <=> for_p	0.49	13.9028		akg_e	2-Oxoglutarate	-18.4207	-2.30259
FRD3	2dmmql8_c + fum_c <=> 2dmmq8_c + succ_c	0	33.8378		ala-D_e	D-Alanine	-18.4207	-2.30259
FUM	fum_c + h2o_c <=> mal-L_c	-0.639055	52.5828		ala-L_e	L-Alanine	-18.4207	-2.30259
G3PD2	glyc3p_c + nadp_c <=> dhap_c + h_c + nadph_c	-20.7712	-0.0991542		alaala_e	D-Alanyl-D-alanine	-18.4207	-2.30259
G3PD5	glyc3p_c + q8_c <=> dhap_c + q8h2_c	0	20.672		arg-L_e	L-Arginine	-18.4207	-2.30259
G3PD6	glyc3p_c + mqn8_c <=> dhap_c + mql8_c	0	14.3792		asn-L_e	L-Asparagine	-18.4207	-2.30259
G3PD7	2dmmq8_c + glyc3p_c <=> 2dmmql8_c + dhap_c	0	20.672		asp-L_e	L-Aspartate	-18.4207	-2.30259
G3PT	glyc3p_c + h2o_c <=> glyc_c + h_c + pi_c	0	21.6145		cit_e	Citrate	-18.4207	-2.30259
G6PDH2r	g6p_c + nadp_c <=> 6pgl_c + h_c + nadph_c	0	16.3499		co2_e	CO2	-18.4207	-2.30259
G6PP	g6p_c + h2o_c <=> glc-D_c + h_c + pi_c	0	21.6145		colipa_e	core oligosaccharide lipid A	-18.4207	-2.30259
GAPD	g3p_c + nad_c + pi_c <=> 13dpg_c + nadh_c	0.8855	14.5529		cys-L_e	L-Cysteine	-18.4207	-2.30259
GLBRAN2	glycogen_c <=> bglycogen_c	0	100		dha_e	Dihydroxyacetone	-18.4207	-2.30259
GLCDpp	q8_c + glc-D_p + h2o_p <=> q8h2_c + glcn_p + h_p	0	8.1		etoh_e	Ethanol	-18.4207	-2.30259
GLCNt2rpp	glcn_p + h_p <=> glcn_c + h_c	0	8.1		fe2_e	Fe2+	-17.1833	-2.30259
GLCNtex	glcn_e <=> glcn_p	-0.939759	0		fe3_e	Fe3+	-17.1833	-2.30259
GLCP	glycogen_c + h_c + pi_c <=> g1p_c + glycogenn1_c	0	21.6145		for_e	Formate	-18.4207	-2.30259
GLCS1	adpglc_c + glycogenn1_c <=> adp_c + glycogen_c	0.0909703	21.7054		glc-D_e	D-Glucose	-17.1833	-2.30259
GLCabcpp	atp_c + h2o_c + glc-D_p <=> adp_c + glc-D_c + h_c + pi_c	0	8.1		glcn_e	D-Gluconate	-18.4207	-2.30259
GLCptspp	pep_c + glc-D_p <=> g6p_c + pyr_c	0	8.1		glu-L_e	L-Glutamate	-18.4207	-2.30259
GLCt2pp	glc-D_p + h_p <=> glc-D_c + h_c	0	8.1		gly_e	Glycine	-18.4207	-2.30259
GLCtex	glc-D_e <=> glc-D_p	7.1994	8.1		glyc_e	Glycerol	-18.4207	-2.30259
GLDBRAN2	bglycogen_c <=> glycogen_c	0	100		glyc-R_e	(R)-Glycerate	-18.4207	-2.30259
GLGC	atp_c + g1p_c <=> adpglc_c + ppi_c	0.0909703	21.7054		glyclt_e	Glycolate	-18.4207	-2.30259
GLNS	atp_c + glu-L_c + nh4_c <=> adp_c + gln-L_c + h_c + pi_c	1.02513	22.6396		gthrd_e	Reduced glutathione	-18.4207	-2.30259
GLUDy	glu-L_c + h2o_c + nadp_c <=> akg_c + h_c + nadph_c + nh4_c	-56.5914	16.7032		h_e	H+	-16.1181	-16.1181
GLUN	gln-L_c + h2o_c <=> glu-L_c + nh4_c	0	21.6145		h2o_e	H2O	0	0
GLUSy	akg_c + gln-L_c + h_c + nadph_c <=> 2 glu-L_c + nadp_c	0	21.6145		his-L_e	L-Histidine	-18.4207	-2.30259
GLUt2rpp	glu-L_p + h_p <=> glu-L_c + h_c	-1.2008	0		ile-L_e	L-Isoleucine	-18.4207	-2.30259
GLUtex	glu-L_e <=> glu-L_p	-1.2008	0		lac-D_e	D-Lactate	-18.4207	-2.30259
GLXCL	2 glx_c + h_c <=> 2h3oppan_c + co2_c	0	4.43806		lac-L_e	L-Lactate	-18.4207	-2.30259
GLYCAt2rpp	glyc-R_p + h_p <=> glyc-R_c + h_c	-1.82848	0		leu-L_e	L-Leucine	-18.4207	-2.30259
GLYCAtex	glyc-R_e <=> glyc-R_p	-1.82848	0		lys-L_e	L-Lysine	-18.4207	-2.30259
GLYCDx	glyc_c + nad_c <=> dha_c + h_c + nadh_c	0	12.6811		mal-L_e	L-Malate	-18.4207	-2.30259
GLYCK	atp_c + glyc-R_c <=> 3pg_c + adp_c	0	4.43806		meoh_e	Methanol	-18.4207	-2.30259
GLYCK2	atp_c + glyc-R_c <=> 2pg_c + adp_c	0	4.43806		nh4_e	Ammonium	-17.1833	-2.30259
GLYCLTDx	glx_c + h_c + nadh_c <=> glyclt_c + nad_c	0	28.8193		o2_e	O2	-17.1833	-2.30259
GLYCLTDy	glx_c + h_c + nadph_c <=> glyclt_c + nadp_c	0	20.672		phe-L_e	L-Phenylalanine	-18.4207	-2.30259
GLYCLTt2rpp	glyclt_p + h_p <=> glyclt_c + h_c	-3.25703	0		pi_e	Phosphate	-15.9954	-2.30259
GLYCLTtex	glyclt_e <=> glyclt_p	-3.25703	0		pro-L_e	L-Proline	-18.4207	-2.30259
GLYCTO2	glyclt_c + q8_c <=> glx_c + q8h2_c	0	28.8198		pyr_e	Pyruvate	-18.4207	-2.30259
GLYCTO3	glyclt_c + mqn8_c <=> glx_c + mql8_c	0	17.2919		ser-L_e	L-Serine	-18.4207	-2.30259
GLYCTO4	2dmmq8_c + glyclt_c <=> 2dmmql8_c + glx_c	0	28.8198		so4_e	Sulfate	-17.1833	-2.30259
GLYCtex	glyc_e <=> glyc_p	-1.44475	-0.00378426		spmd_e	Spermidine	-18.4207	-2.30259
GLYCtpp	glyc_c <=> glyc_p	0	1.44096		succ_e	Succinate	-18.4207	-2.30259
GLYK	atp_c + glyc_c <=> adp_c + glyc3p_c	0	21.6145		thr-L_e	L-Threonine	-18.4207	-2.30259
GLYOX	h2o_c + lgt-S_c <=> gthrd_c + h_c + lac-D_c	0	9.90565		trp-L_e	L-Tryptophan	-18.4207	-2.30259
GLYOX3	h2o_c + mthgxl_c <=> h_c + lac-D_c	0	9.90565		tyr-L_e	L-Tyrosine	-18.4207	-2.30259
GLYt2rpp	gly_p + h_p <=> gly_c + h_c	-2.37103	0		val-L_e	L-Valine	-18.4207	-2.30259
GLYtex	gly_e <=> gly_p	-2.37103	0		5mtr_p	5-Methylthio-D-ribose	-13.8155	-2.99573
GND	6pgc_c + nadp_c <=> co2_c + nadph_c + ru5p-D_c	0	13.3126		ac_p	Acetate	-13.8155	-2.99573
GNK	atp_c + glcn_c <=> 6pgc_c + adp_c	0	8.1		acald_p	Acetaldehyde	-13.8155	-2.99573
GTHRDabc2pp	atp_c + gthrd_c + h2o_c <=> adp_c + h_c + pi_c + gthrd_p	0	0.417671		ade_p	Adenine	-13.8155	-4.9873
GTHRDtex	gthrd_e <=> gthrd_p	-0.417671	0		akg_p	2-Oxoglutarate	-13.8155	-2.99573
H2Otex	h2o_e <=> h2o_p	-50.6413	-26.8257		ala-D_p	D-Alanine	-13.8155	-2.99573
H2Otpp	h2o_p <=> h2o_c	-51.8299	-26.8376		ala-L_p	L-Alanine	-13.8155	-2.99573
HEX1	atp_c + glc-D_c <=> adp_c + g6p_c	0	27.6895		alaala_p	D-Alanyl-D-alanine	-13.8155	-2.99573
HEX7	atp_c + fru_c <=> adp_c + f6p_c	0	27.6895		arg-L_p	L-Arginine	-13.8155	-2.99573
HISt2rpp	h_p + his-L_p <=> h_c + his-L_c	-0.745326	0		asn-L_p	L-Asparagine	-13.8155	-2.99573
HIStex	his-L_e <=> his-L_p	-0.745326	0		asp-L_p	L-Aspartate	-13.8155	-2.99573
HPYRI	hpyr_c <=> 2h3oppan_c	-100	0		cit_p	Citrate	-13.8155	-2.99573
HPYRRx	h_c + hpyr_c + nadh_c <=> glyc-R_c + nad_c	0	100		clpn160_p	cardiolipin (tetrahexadecanoyl, n-C16:0)	-13.8155	-2.99573
HPYRRy	h_c + hpyr_c + nadph_c <=> glyc-R_c + nadp_c	0	51.6801		clpn161_p	cardiolipin (tetrahexadec-9-enoyl, n-C16:1)	-13.8155	-2.99573
Htex	h_e <=> h_p	-14.8286	-7.27368		clpn181_p	cardiolipin (tetraoctadec-11-enoyl, n-C18:1)	-13.8155	-2.99573
ICDHyr	icit_c + nadp_c <=> akg_c + co2_c + nadph_c	0.947289	5.38482		co2_p	CO2	-13.8155	-2.99573
ICHORS	chor_c <=> ichor_c	0.00065785	0.487287		colipa_p	core oligosaccharide lipid A	-13.8155	-2.99573
ICL	icit_c <=> glx_c + succ_c	0	8.87559		crn_p	L-Carnitine	-13.8155	-2.99573
ILEt2rpp	h_p + ile-L_p <=> h_c + ile-L_c	-0.686173	0		crn-D_p	D-Carnitine	-13.8155	-2.99573
ILEtex	ile-L_e <=> ile-L_p	-0.686173	0		cys-L_p	L-Cysteine	-13.8155	-2.99573
Kabcpp	atp_c + h2o_c + k_p <=> adp_c + h_c + k_c + pi_c	0	0.116985		dha_p	Dihydroxyacetone	-13.8155	-2.99573
Kt2pp	h_p + k_p <=> h_c + k_c	0	0.116985		etoh_p	Ethanol	-13.8155	-2.99573
Ktex	k_e <=> k_p	0.109557	0.116985		fe2_p	Fe2+	-13.8155	-2.99573
L-LACD2	lac-L_c + q8_c <=> pyr_c + q8h2_c	0	6.75385		fe3_p	Fe3+	-13.8155	-2.99573
L-LACD3	lac-L_c + mqn8_c <=> mql8_c + pyr_c	0	5.86519		for_p	Formate	-13.8155	-2.99573
L-LACt2rpp	h_p + lac-L_p <=> h_c + lac-L_c	-1.63128	0		glc-D_p	D-Glucose	-13.8155	-2.99573
L-LACtex	lac-L_e <=> lac-L_p	-1.63128	0		glcn_p	D-Gluconate	-13.8155	-2.99573
LALDO3	h_c + mthgxl_c + nadph_c <=> lald-L_c + nadp_c	0	6.75385		glu-L_p	L-Glutamate	-13.8155	-2.99573
LCADi	h2o_c + lald-L_c + nad_c <=> 2 h_c + lac-L_c + nadh_c	0	6.75385		gly_p	Glycine	-13.8155	-2.99573
LDH_D	lac-D_c + nad_c <=> h_c + nadh_c + pyr_c	-28.8193	9.90565		glyc_p	Glycerol	-13.8155	-2.99573
LDH_D2	lac-D_c + q8_c <=> pyr_c + q8h2_c	0	28.8193		glyc-R_p	(R)-Glycerate	-13.8155	-2.99573
LEUt2rpp	h_p + leu-L_p <=> h_c + leu-L_c	-0.765113	0		glyclt_p	Glycolate	-13.8155	-2.99573
LEUtex	leu-L_e <=> leu-L_p	-0.765113	0		gthrd_p	Reduced glutathione	-13.8155	-2.99573
LGTHL	gthrd_c + mthgxl_c <=> lgt-S_c	-3.48912e-14	9.90565		h_p	H+	-16.1181	-16.1181
LYSt3pp	lys-L_c + h_p <=> h_c + lys-L_p	0	0.720482		h2o_p	H2O	0	0
LYStex	lys-L_e <=> lys-L_p	-0.720482	0		his-L_p	L-Histidine	-13.8155	-2.99573
MALS	accoa_c + glx_c + h2o_c <=> coa_c + h_c + mal-L_c	0	4.43806		ile-L_p	L-Isoleucine	-13.8155	-2.99573
MALt3pp	mal-L_c + h_p <=> h_c + mal-L_p	0	1.69525		lac-D_p	D-Lactate	-13.8155	-2.99573
MALtex	mal-L_e <=> mal-L_p	-1.69525	0		lac-L_p	L-Lactate	-13.8155	-2.99573
MDH	mal-L_c + nad_c <=> h_c + nadh_c + oaa_c	-24.3637	52.5833		leu-L_p	L-Leucine	-13.8155	-2.99573
MDH2	mal-L_c + q8_c <=> oaa_c + q8h2_c	0	28.8193		lys-L_p	L-Lysine	-13.8155	-2.99573
MDH3	mal-L_c + mqn8_c <=> mql8_c + oaa_c	0	17.2916		mal-L_p	L-Malate	-13.8155	-2.99573
ME1	mal-L_c + nad_c <=> co2_c + nadh_c + pyr_c	0	16.158		meoh_p	Methanol	-13.8155	-2.99573
ME2	mal-L_c + nadp_c <=> co2_c + nadph_c + pyr_c	0	17.9901		murein3p3p_p	two linked disacharide tripeptide murein units (uncrosslinked, middle of chain)	-13.8155	-2.99573
MEOHtex	meoh_e <=> meoh_p	-0.0883661	-1.18e-06		murein3px4p_p	two disacharide linked murein units, tripeptide crosslinked tetrapeptide (A2pm->D-ala) (middle of chain)	-13.8155	-2.99573
MG2t3_2pp	2 h_c + mg2_p <=> mg2_c + 2 h_p	0	0.00519939		murein4p4p_p	two linked disacharide tetrapeptide murein units (uncrosslinked, middle of chain)	-13.8155	-2.99573
MG2tex	mg2_e <=> mg2_p	0.00486927	0.00519939		murein4px4p_p	two disacharide linked murein units, tetrapeptide corsslinked tetrapeptide (A2pm->D-ala) (middle of chain)	-13.8155	-2.99573
MG2tpp	mg2_p <=> mg2_c	0	0.00519939		murein4px4px4p_p	three disacharide linked murein units (tetrapeptide crosslinked tetrapeptide (A2pm->D-ala) & tetrapeptide corsslinked tetrapepti... <Preview truncated at 128 characters>	-13.8155	-2.99573
MG2uabcpp	atp_c + h2o_c + mg2_p <=> adp_c + h_c + mg2_c + pi_c	0	0.00519939		nh4_p	Ammonium	-13.8155	-2.99573
MGSA	dhap_c <=> h_c + mthgxl_c + pi_c	0	9.90565		o2_p	O2	-13.8155	-2.99573
MLTG3	h2o_c + maltpt_c <=> glc-D_c + maltttr_c	0	21.6145		pe160_p	phosphatidylethanolamine (dihexadecanoyl, n-C16:0)	-13.8155	-2.99573
MLTG4	h2o_c + malthx_c <=> glc-D_c + maltpt_c	0	21.6145		pe161_p	phosphatidylethanolamine (dihexadec-9enoyl, n-C16:1)	-13.8155	-2.99573
MLTG5	h2o_c + malthp_c <=> glc-D_c + malthx_c	0	21.6145		pe181_p	phosphatidylethanolamine (dioctadec-11-enoyl, n-C18:1)	-13.8155	-2.99573
MLTP1	h_c + maltpt_c + pi_c <=> g1p_c + maltttr_c	-21.6145	0		pg160_p	Phosphatidylglycerol (dihexadecanoyl, n-C16:0)	-13.8155	-2.99573
MLTP2	h_c + malthx_c + pi_c <=> g1p_c + maltpt_c	-21.6145	0		pg161_p	Phosphatidylglycerol (dihexadec-9-enoyl, n-C16:1)	-13.8155	-2.99573
MLTP3	h_c + malthp_c + pi_c <=> g1p_c + malthx_c	-21.6145	0		pg181_p	Phosphatidylglycerol (dioctadec-11-enoyl, n-C18:1)	-13.8155	-2.99573
MN2tpp	mn2_p <=> mn2_c	0	0.00041454		pgp160_p	Phosphatidylglycerophosphate (dihexadecanoyl, n-C16:0)	-13.8155	-2.99573
MNt2pp	h_p + mn2_p <=> h_c + mn2_c	0	0.00041454		pgp161_p	Phosphatidylglycerophosphate (dihexadec-9-enoyl, n-C16:1)	-13.8155	-2.99573
MNtex	mn2_e <=> mn2_p	0.00038822	0.00041454		pgp181_p	Phosphatidylglycerophosphate (dioctadec-11-enoyl, n-C18:1)	-13.8155	-2.99573
MOBDabcpp	atp_c + h2o_c + mobd_p <=> adp_c + h_c + mobd_c + pi_c	8.083e-05	0.174086		phe-L_p	L-Phenylalanine	-13.8155	-2.99573
MOBDtex	mobd_e <=> mobd_p	8.083e-05	0.174086		pi_p	Phosphate	-12.6276	-2.99573
MOX	mal-L_c + o2_c <=> h2o2_c + oaa_c	0	5.76385		pro-L_p	L-Proline	-13.8155	-2.99573
NADH10	h_c + mqn8_c + nadh_c <=> mql8_c + nad_c	0	17.2916		pyr_p	Pyruvate	-13.8155	-2.99573
NADH16pp	4 h_c + nadh_c + q8_c <=> nad_c + q8h2_c + 3 h_p	0	33.8372		ser-L_p	L-Serine	-13.8155	-2.99573
NADH17pp	4 h_c + mqn8_c + nadh_c <=> mql8_c + nad_c + 3 h_p	0	33.8372		so4_p	Sulfate	-13.8155	-2.99573
NADH18pp	2dmmq8_c + 4 h_c + nadh_c <=> 2dmmql8_c + nad_c + 3 h_p	0	33.8372		spmd_p	Spermidine	-13.8155	-2.99573
NADH5	h_c + nadh_c + q8_c <=> nad_c + q8h2_c	0	28.8193		succ_p	Succinate	-13.8155	-2.99573
NADH9	2dmmq8_c + h_c + nadh_c <=> 2dmmql8_c + nad_c	0	28.8193		thr-L_p	L-Threonine	-13.8155	-2.99573
NADK	atp_c + nad_c <=> adp_c + nadp_c	0.00026373	21.6147		trp-L_p	L-Tryptophan	-13.8155	-2.99573
NADPHQR2	h_c + nadph_c + q8_c <=> nadp_c + q8h2_c	0	20.672		tyr-L_p	L-Tyrosine	-13.8155	-2.99573
NADPHQR3	h_c + mqn8_c + nadph_c <=> mql8_c + nadp_c	0	14.3792		val-L_p	L-Valine	-13.8155	-2.99573
NADPHQR4	2dmmq8_c + h_c + nadph_c <=> 2dmmql8_c + nadp_c	0	20.672		4crsol_e	4crsol_e	-18.4207	-2.30259
NADPPPS	h2o_c + nadp_c <=> h_c + nad_c + pi_c	0	21.6145		5drib_e	5drib_e	-18.4207	-3.73529
NADTRHD	nad_c + nadph_c <=> nadh_c + nadp_c	0	51.6801		amob_e	amob_e	-18.4207	-2.30259
NAt3_1p5pp	2 na1_c + 3 h_p <=> 3 h_c + 2 na1_p	0	17.2916		glycogenn1_e	glycogenn1_e	-3.4562	-2.30259
NAt3_2pp	na1_c + 2 h_p <=> 2 h_c + na1_p	0	28.8193		mththf_e	mththf_e	-18.4207	-2.30259
NAt3pp	na1_c + h_p <=> h_c + na1_p	0	43.2289		colipaE_p	core oligosaccharide lipid A	-13.8155	-2.99573
NDPK1	atp_c + gdp_c <=> adp_c + gtp_c	-98.2273	100		2dmmq8_e	2dmmq8_e	-18.4207	-2.30259
NH4tex	nh4_e <=> nh4_p	6.21376	23.5053		2dmmql8_e	2dmmql8_e	-18.4207	-2.30259
NH4tpp	nh4_p <=> nh4_c	6.21376	23.5053		2h3oppan_e	2h3oppan_e	-18.4207	-2.30259
NI2tex	ni2_e <=> ni2_p	0.00018113	0.00019341		2shchc_e	2shchc_e	-18.4207	-2.30259
NI2tpp	ni2_p <=> ni2_c	0	0.00019341		3psme_e	3psme_e	-18.4207	-2.30259
NI2uabcpp	atp_c + h2o_c + ni2_p <=> adp_c + h_c + ni2_c + pi_c	0	0.00019341		acon-C_e	acon-C_e	-18.4207	-2.30259
NTP3	gtp_c + h2o_c <=> gdp_c + h_c + pi_c	0	21.6145		amet_e	amet_e	-18.4207	-2.30259
NTPP6	atp_c + h2o_c <=> amp_c + ppi_c	0	10.8072		anth_e	anth_e	-18.4207	-2.30259
O2tex	o2_e <=> o2_p	11.227	17.1673		argsuc_e	argsuc_e	-18.4207	-2.30259
O2tpp	o2_p <=> o2_c	11.227	17.1673		bglycogen_e	bglycogen_e	-18.4207	-2.30259
OAADC	h_c + oaa_c <=> co2_c + pyr_c	0	16.158		btn_e	btn_e	-18.4207	-2.30259
PDH	coa_c + nad_c + pyr_c <=> accoa_c + co2_c + nadh_c	0	13.4128		cbasp_e	cbasp_e	-18.4207	-2.30259
PE160abcpp	atp_c + h2o_c + pe160_c <=> adp_c + h_c + pi_c + pe160_p	0.0187608	0.0200327		cbp_e	cbp_e	-18.4207	-2.30259
PE161abcpp	atp_c + h2o_c + pe161_c <=> adp_c + h_c + pi_c + pe161_p	0.0145919	0.0155812		chor_e	chor_e	-18.4207	-2.30259
PE181abcpp	atp_c + h2o_c + pe181_c <=> adp_c + h_c + pi_c + pe181_p	0.00752073	0.00803061		dcamp_e	dcamp_e	-18.4207	-2.30259
PFK	atp_c + f6p_c <=> adp_c + fdp_c	0	28.4599		fru_e	fru_e	-18.4207	-2.30259
PFK_3	atp_c + s7p_c <=> adp_c + s17bp_c	0	7.47479		fum_e	fum_e	-18.4207	-2.30259
PFL	coa_c + pyr_c <=> accoa_c + for_c	0	14.2281		gdp_e	gdp_e	-18.4207	-2.30259
PG160abcpp	atp_c + h2o_c + pg160_c <=> adp_c + h_c + pi_c + pg160_p	0.00288628	0.0067914		gln-L_e	gln-L_e	-18.4207	-2.30259
PG161abcpp	atp_c + h2o_c + pg161_c <=> adp_c + h_c + pi_c + pg161_p	0.00224495	0.00528255		glx_e	glx_e	-18.4207	-2.30259
PG181abcpp	atp_c + h2o_c + pg181_c <=> adp_c + h_c + pi_c + pg181_p	0.00115699	0.00272223		glyc3p_e	glyc3p_e	-18.4207	-2.30259
PGI	g6p_c <=> f6p_c	-27.8091	28.8128		hpyr_e	hpyr_e	-18.4207	-2.30259
PGK	3pg_c + atp_c + h_c <=> 13dpg_c + adp_c	-14.5529	-0.8855		iasp_e	iasp_e	-18.4207	-2.30259
PGL	6pgl_c + h2o_c <=> 6pgc_c + h_c	0	16.3499		icit_e	icit_e	-18.4207	-2.30259
PGM	2pg_c <=> 3pg_c	-18.3148	0.0464972		imp_e	imp_e	-18.4207	-2.30259
PGMT	g1p_c <=> g6p_c	-21.7295	-0.115016		lald-L_e	lald-L_e	-18.4207	-2.30259
PGP160abcpp	atp_c + h2o_c + pgp160_c <=> adp_c + h_c + pi_c + pgp160_p	0	0.00370944		lgt-S_e	lgt-S_e	-18.4207	-2.30259
PGP161abcpp	atp_c + h2o_c + pgp161_c <=> adp_c + h_c + pi_c + pgp161_p	0	0.0028854		met-L_e	met-L_e	-18.4207	-2.30259
PGP181abcpp	atp_c + h2o_c + pgp181_c <=> adp_c + h_c + pi_c + pgp181_p	0	0.0014868		mthgxl_e	mthgxl_e	-18.4207	-2.30259
PGSA160	cdpdhdecg_c + glyc3p_c <=> cmp_c + pgp160_c	0.00972733	0.0103868		oaa_e	oaa_e	-18.4207	-2.30259
PGSA161	cdpdhdec9eg_c + glyc3p_c <=> cmp_c + pgp161_c	0.00756616	0.00807912		pap_e	pap_e	-18.4207	-2.30259
PGSA181	cdpdodec11eg_c + glyc3p_c <=> cmp_c + pgp181_c	0.00389931	0.00416367		ptrc_e	ptrc_e	-18.4207	-2.30259
PHEMEabcpp	atp_c + h2o_c + pheme_c <=> adp_c + h_c + pi_c + pheme_p	0	0.124221		ribflv_e	ribflv_e	-18.4207	-2.30259
PHEMEtiex	pheme_p <=> pheme_e	0	0.124221		skm5p_e	skm5p_e	-18.4207	-2.30259
PHEt2rpp	h_p + phe-L_p <=> h_c + phe-L_c	-0.508575	0
PHEtex	phe-L_e <=> phe-L_p	-0.508575	0
PIt2rpp	h_p + pi_p <=> h_c + pi_c	0.547016	17.8459
PItex	pi_e <=> pi_p	0.547016	17.8386
POR5	coa_c + 2 flxso_c + h_c + pyr_c <=> accoa_c + co2_c + 2 flxr_c	0	0.65155
POX	h2o_c + pyr_c + q8_c <=> ac_c + co2_c + q8h2_c	0	8.76201
PPA	h2o_c + ppi_c <=> 2 h_c + 2 pi_c	1.93588	23.6506
PPA2	h2o_c + pppi_c <=> pi_c + ppi_c	0.00013157	21.6146
PPC	co2_c + h2o_c + pep_c <=> 2 h_c + oaa_c + pi_c	0	24.1302
PPCK	atp_c + h_c + oaa_c <=> adp_c + co2_c + pep_c	0	21.6145
PPK2r	atp_c + ppi_c <=> adp_c + h_c + pppi_c	0	21.6145
PPKr	atp_c + h_c + pi_c <=> adp_c + ppi_c	0	21.6145
PPPGO	1.5 o2_c + pppg9_c <=> 3 h2o_c + ppp9_c	0	0.122374
PPPGO3	3 fum_c + pppg9_c <=> ppp9_c + 3 succ_c	0	0.124484
PPS	atp_c + h2o_c + pyr_c <=> amp_c + h_c + pep_c + pi_c	0	21.6145
PRASCSi	5aizc_c + asp-L_c + atp_c <=> 25aics_c + adp_c + 2 h_c + pi_c	0.256571	1.20711
PROt2rpp	h_p + pro-L_p <=> h_c + pro-L_c	-0.939759	0
PROtex	pro-L_e <=> pro-L_p	-0.939759	0
PSCVT	pep_c + skm5p_c <=> 3psme_c + h_c + pi_c	0.219435	0.879419
PTAr	accoa_c + h_c + pi_c <=> actp_c + coa_c	0	24.1654
PYK	adp_c + pep_c <=> atp_c + pyr_c	0	31.3334
PYRt2rpp	h_p + pyr_p <=> h_c + pyr_c	-2.3367	0
PYRtex	pyr_e <=> pyr_p	-2.3367	0
RPE	ru5p-D_c <=> xu5p-D_c	-0.930641	8.42627
RPI	r5p_c <=> ru5p-D_c	-4.87138	-0.433845
SEPHCHCS	akg_c + h_c + ichor_c <=> 2sephchc_c + co2_c	0.00026314	0.455304
SERt2rpp	h_p + ser-L_p <=> h_c + ser-L_c	-2.05417	0
SERtex	ser-L_e <=> ser-L_p	-2.05417	0
SHCHCS3	2sephchc_c <=> 2shchc_c + pyr_c	0.00026314	0.455304
SO4t2pp	h_p + so4_p <=> h_c + so4_c	0	1.19799
SO4tex	so4_e <=> so4_p	0.14867	1.19799
SPMDt3pp	spmd_c + h_p <=> h_c + spmd_p	0	0.24714
SPMDtex	spmd_e <=> spmd_p	-0.24714	0
SUCCt2_2pp	2 h_p + succ_p <=> 2 h_c + succ_c	0	28.8193
SUCCt2_3pp	3 h_p + succ_p <=> 3 h_c + succ_c	0	21.6145
SUCCtex	succ_e <=> succ_p	-0.001	-1e-06
SUCDi	q8_c + succ_c <=> fum_c + q8h2_c	0.304225	34.3341
SUCOAS	atp_c + coa_c + succ_c <=> adp_c + pi_c + succoa_c	-4.43753	0
SULabcpp	atp_c + h2o_c + so4_p <=> adp_c + h_c + pi_c + so4_c	0	1.16094
TALA	g3p_c + s7p_c <=> e4p_c + f6p_c	-7.59902	4.3133
THD2pp	nadh_c + nadp_c + 2 h_p <=> 2 h_c + nad_c + nadph_c	0	44.8023
THIORDXi	h2o2_c + trdrd_c <=> 2 h2o_c + trdox_c	0	5.76412
THRt2pp	thr-L_c + h_p <=> h_c + thr-L_p	0.00292168	43.2318
THRt4pp	na1_p + thr-L_p <=> na1_c + thr-L_c	0.00292168	43.2318
THRtex	thr-L_e <=> thr-L_p	-1.15277	0
TKT1	r5p_c + xu5p-D_c <=> g3p_c + s7p_c	-0.345919	4.33254
TKT2	e4p_c + xu5p-D_c <=> f6p_c + g3p_c	-0.786945	4.094
TPI	dhap_c <=> g3p_c	-6.29314	7.37429
TRDR	h_c + nadph_c + trdox_c <=> nadp_c + trdrd_c	0.146236	5.92402
TRPt2rpp	h_p + trp-L_p <=> h_c + trp-L_c	-0.417671	0
TRPtex	trp-L_e <=> trp-L_p	-0.417671	0
TRSARr	2h3oppan_c + h_c + nadh_c <=> glyc-R_c + nad_c	-100	4.43806
TYRt2rpp	h_p + tyr-L_p <=> h_c + tyr-L_c	-0.530416	0
TYRtex	tyr-L_e <=> tyr-L_p	-0.530416	0
VALt2rpp	h_p + val-L_p <=> h_c + val-L_c	-0.960642	0
VALtex	val-L_e <=> val-L_p	-0.960642	0
XYLI2	glc-D_c <=> fru_c	-21.6145	27.6895
ZN2tpp	zn2_p <=> zn2_c	0	0.00020412
ZNabcpp	atp_c + h2o_c + zn2_p <=> adp_c + h_c + pi_c + zn2_c	0	0.00020412
Zn2tex	zn2_e <=> zn2_p	0.00019116	0.00020412
LMPD_10fthf_c_1_36	2 3pg_c + aicar_c + 11 atp_c + chor_c + co2_c + e4p_c + 4 gln-L_c + gtp_c + 10 h2o_c + 4 nad_c + pep_c + r5p_c <=> 10fthf_c + 5aizc_c + 8 adp_c + 2 akg_c + 3 amp_c + gdp_c + glu-L_c + gly_c + glyclt_c + 20 h_c + 4 nadh_c + 11 pi_c + 4 ppi_c + pyr_c + skm5p_c	0	0.00014049
LMPD_10fthf_c_2_36	3 3pg_c + aicar_c + 10 atp_c + chor_c + co2_c + e4p_c + 4 gln-L_c + gtp_c + 11 h2o_c + 5 nad_c + nadp_c + pep_c + r5p_c <=> 10fthf_c + 5aizc_c + 7 adp_c + 3 akg_c + 3 amp_c + for_c + gdp_c + 2 gly_c + glyclt_c + 23 h_c + 5 nadh_c + nadph_c + 11 pi_c + 4 ppi_c + pyr_c + skm5p_c	0	0.00014049
LMPD_2dmmql8_c_1_23	2shchc_c + 26 atp_c + e4p_c + 16 flxr_c + 8 g3p_c + 25 h_c + 8 nadh_c + 9 nadph_c + pep_c + 8 pyr_c <=> 2dmmql8_c + 25 adp_c + amp_c + 9 co2_c + 16 flxso_c + 17 h2o_c + 8 nad_c + 9 nadp_c + 2 pi_c + 17 ppi_c + skm5p_c	0.00013157	0.0736501
LMPD_2fe2s_c_1_13	2 3pg_c + 2 accoa_c + 5 atp_c + 2 fe2_c + 2 glu-L_c + 2 gtp_c + nad_c + 6 nadph_c + 2 so4_c + 2 trdrd_c <=> 2fe2s_c + 2 ac_c + 3 adp_c + 2 akg_c + 2 ala-L_c + 2 coa_c + 2 gdp_c + h2o_c + nadh_c + 6 nadp_c + 2 pap_c + 5 pi_c + 2 ppi_c + 2 trdox_c	0	0.500834
LMPD_2fe2s_c_2_13	2 3pg_c + 2 accoa_c + 5 atp_c + 2 fe2_c + 2 glu-L_c + 2 gtp_c + 2 nad_c + 7 nadph_c + 2 so4_c + 2 trdrd_c <=> 2fe2s_c + 2 ac_c + 3 adp_c + 2 akg_c + 2 ala-L_c + 2 coa_c + 2 gdp_c + h2o_c + 2 nadh_c + 7 nadp_c + 2 pap_c + 5 pi_c + 2 ppi_c + 2 trdox_c	0	0.49833
LMPD_2fe2s_c_3_13	2 3pg_c + 2 accoa_c + 4 atp_c + 2 fe2_c + 2 glu-L_c + 2 gtp_c + h_c + nad_c + 6 nadph_c + 2 so4_c + 2 trdrd_c <=> 2fe2s_c + 2 ac_c + 2 adp_c + 2 akg_c + 2 ala-L_c + 2 coa_c + 2 gdp_c + 2 h2o_c + nadh_c + 6 nadp_c + 2 pap_c + 4 pi_c + 2 ppi_c + 2 trdox_c	0	0.511107
LMPD_2fe2s_c_4_13	2 3pg_c + 2 accoa_c + 4 atp_c + 2 fe2_c + 2 glu-L_c + 2 gtp_c + h_c + 2 nad_c + 7 nadph_c + 2 so4_c + 2 trdrd_c <=> 2fe2s_c + 2 ac_c + 2 adp_c + 2 akg_c + 2 ala-L_c + 2 coa_c + 2 gdp_c + 2 h2o_c + 2 nadh_c + 7 nadp_c + 2 pap_c + 4 pi_c + 2 ppi_c + 2 trdox_c	0	0.5085
LMPD_4fe4s_c_1_15	4 3pg_c + 4 accoa_c + 8 atp_c + 4 fe2_c + 4 glu-L_c + 4 gtp_c + h_c + nad_c + 12 nadph_c + 4 so4_c + 4 trdrd_c <=> 4fe4s_c + 4 ac_c + 4 adp_c + 4 akg_c + 4 ala-L_c + 4 coa_c + 4 gdp_c + 4 h2o_c + nadh_c + 12 nadp_c + 4 pap_c + 8 pi_c + 4 ppi_c + 4 trdox_c	0	0.249929
LMPD_4fe4s_c_2_15	4 3pg_c + 4 accoa_c + 8 atp_c + 4 fe2_c + 4 glu-L_c + 4 gtp_c + h_c + 4 nad_c + 15 nadph_c + 4 so4_c + 4 trdrd_c <=> 4fe4s_c + 4 ac_c + 4 adp_c + 4 akg_c + 4 ala-L_c + 4 coa_c + 4 gdp_c + 4 h2o_c + 4 nadh_c + 15 nadp_c + 4 pap_c + 8 pi_c + 4 ppi_c + 4 trdox_c	0	0.248064
LMPD_4fe4s_c_3_15	4 3pg_c + 4 accoa_c + 10 atp_c + 4 fe2_c + 4 glu-L_c + 4 gtp_c + nad_c + 12 nadph_c + 4 so4_c + 4 trdrd_c <=> 4fe4s_c + 4 ac_c + 6 adp_c + 4 akg_c + 4 ala-L_c + 4 coa_c + 4 gdp_c + h_c + 2 h2o_c + nadh_c + 12 nadp_c + 4 pap_c + 10 pi_c + 4 ppi_c + 4 trdox_c	0	0.245017
LMPD_4fe4s_c_4_15	4 3pg_c + 4 accoa_c + 10 atp_c + 4 fe2_c + 4 glu-L_c + 4 gtp_c + 4 nad_c + 15 nadph_c + 4 so4_c + 4 trdrd_c <=> 4fe4s_c + 4 ac_c + 6 adp_c + 4 akg_c + 4 ala-L_c + 4 coa_c + 4 gdp_c + h_c + 2 h2o_c + 4 nadh_c + 15 nadp_c + 4 pap_c + 10 pi_c + 4 ppi_c + 4 trdox_c	0	0.243224
LMPD_5mthf_c_1_36	3pg_c + aicar_c + 12 atp_c + chor_c + co2_c + e4p_c + for_c + 4 gln-L_c + gtp_c + 8 h2o_c + 2 nad_c + 2 nadph_c + pep_c + r5p_c <=> 5aizc_c + 5mthf_c + 9 adp_c + akg_c + 3 amp_c + gdp_c + 2 glu-L_c + glyclt_c + 15 h_c + 2 nadh_c + 2 nadp_c + 11 pi_c + 4 ppi_c + pyr_c + skm5p_c	0.00013157	0.00014049
LMPD_accoa_c_1_36	2 3pg_c + accoa_c + aicar_c + asp-L_c + 15 atp_c + 2 for_c + 2 gln-L_c + gtp_c + h2o_c + 2 nad_c + 5 nadph_c + 2 pyr_c + r5p_c + so4_c + trdrd_c <=> 5aizc_c + ac_c + 11 adp_c + 2 akg_c + 2 amp_c + 2 co2_c + 2 coa_c + gdp_c + 2 h_c + imp_c + 2 nadh_c + 5 nadp_c + pap_c + 9 pi_c + 5 ppi_c + trdox_c	0.00032155	0.00034335
LMPD_adocbl_c_1_19	3pg_c + aicar_c + 8 atp_c + co2_c + for_c + 2 gln-L_c + 4 h2o_c + nad_c + nadp_c + r5p_c + cbl1_p <=> 5aizc_c + adocbl_c + 6 adp_c + akg_c + amp_c + glu-L_c + 9 h_c + imp_c + nadh_c + nadph_c + 7 pi_c + ppi_c + pppi_c	0	0.01
LMPD_adocbl_c_2_19	2 3pg_c + aicar_c + 7 atp_c + co2_c + 2 gln-L_c + 5 h2o_c + 2 nad_c + 2 nadp_c + r5p_c + cbl1_p <=> 5aizc_c + adocbl_c + 5 adp_c + 2 akg_c + amp_c + gly_c + 12 h_c + imp_c + 2 nadh_c + 2 nadph_c + 7 pi_c + ppi_c + pppi_c	0	0.01
LMPD_ala-L_c_1_1	glu-L_c + pyr_c <=> akg_c + ala-L_c	0	2.21474
LMPD_amet_c_1_31	2 3pg_c + accoa_c + aicar_c + asp-L_c + 11 atp_c + co2_c + 2 for_c + 2 gln-L_c + gtp_c + 3 h2o_c + nad_c + 5 nadph_c + r5p_c + so4_c + succoa_c + trdrd_c <=> 5aizc_c + ac_c + 8 adp_c + 2 akg_c + amet_c + amp_c + 2 coa_c + gdp_c + 5 h_c + imp_c + nadh_c + 5 nadp_c + nh4_c + pap_c + 11 pi_c + 3 ppi_c + pyr_c + succ_c + trdox_c	0.00013157	0.255169
LMPD_arg-L_c_1_6	accoa_c + atp_c + cbp_c + 2 glu-L_c + h2o_c + nadph_c <=> ac_c + adp_c + akg_c + citr-L_c + coa_c + 2 h_c + nadp_c + 2 pi_c	0.169578	0.941523
LMPD_asn-L_c_1_1	asp-L_c + atp_c + gln-L_c + h2o_c <=> amp_c + asn-L_c + glu-L_c + ppi_c	0	1.52376
LMPD_asn-L_c_2_1	asp-L_c + atp_c + nh4_c <=> amp_c + asn-L_c + ppi_c	0	1.62885
LMPD_bmocogdp_c_1_36	8 3pg_c + 4 accoa_c + 4 aicar_c + 46 atp_c + 4 co2_c + 4 for_c + 12 gln-L_c + 8 gtp_c + 17 h2o_c + mobd_c + 8 nad_c + 8 nadph_c + 4 r5p_c + 4 so4_c + 4 trdrd_c <=> 4 5aizc_c + 4 ac_c + 28 adp_c + 8 akg_c + 4 ala-L_c + 14 amp_c + bmocogdp_c + 4 coa_c + 8 gdp_c + 4 glu-L_c + 40 h_c + 8 nadh_c + 8 nadp_c + 4 pap_c + 32 pi_c + 22 ppi_c + 4 trdox_c	0	0.0836757
LMPD_bmocogdp_c_2_36	12 3pg_c + 4 accoa_c + 4 aicar_c + 42 atp_c + 4 co2_c + 12 gln-L_c + 8 gtp_c + 21 h2o_c + mobd_c + 12 nad_c + 4 nadph_c + 4 r5p_c + 4 so4_c + 4 trdrd_c <=> 4 5aizc_c + 4 ac_c + 24 adp_c + 12 akg_c + 4 ala-L_c + 14 amp_c + bmocogdp_c + 4 coa_c + 8 gdp_c + 4 gly_c + 52 h_c + 12 nadh_c + 4 nadp_c + 4 pap_c + 32 pi_c + 22 ppi_c + 4 trdox_c	0	0.0823547
LMPD_btn_c_1_56	6 3pg_c + 6 accoa_c + 3 aicar_c + 2 asp-L_c + 36 atp_c + 4 co2_c + 6 for_c + 6 gln-L_c + 3 gtp_c + 13 h2o_c + 3 nad_c + 17 nadph_c + 3 r5p_c + 3 so4_c + 2 succoa_c + 3 trdrd_c <=> 3 5aizc_c + 5drib_c + 3 ac_c + 2 ade_c + 27 adp_c + 6 akg_c + amob_c + 3 amp_c + btn_c + 8 coa_c + 3 gdp_c + 20 h_c + 3 imp_c + met-L_c + mththf_c + 3 nadh_c + 17 nadp_c + 2 nh4_c + 3 pap_c + 36 pi_c + 9 ppi_c + 2 pyr_c…	1.18e-06	0.0883661
LMPD_chor_c_1_5	atp_c + e4p_c + nadph_c + pep_c <=> adp_c + h_c + nadp_c + 2 pi_c + skm5p_c	0.00013157	0.708802
LMPD_ctp_c_1_6	4 atp_c + gln-L_c + h2o_c + orot_c + r5p_c <=> 3 adp_c + amp_c + co2_c + ctp_c + glu-L_c + h_c + pi_c + ppi_c	0.0765814	0.0817734
LMPD_cys-L_c_1_9	3pg_c + accoa_c + 2 atp_c + glu-L_c + gtp_c + h_c + nad_c + 3 nadph_c + so4_c + trdrd_c <=> ac_c + adp_c + akg_c + coa_c + cys-L_c + gdp_c + h2o_c + nadh_c + 3 nadp_c + pap_c + 2 pi_c + ppi_c + trdox_c	0.0525029	0.972267
LMPD_datp_c_1_18	3pg_c + aicar_c + 7 atp_c + co2_c + 2 flxr_c + for_c + 2 gln-L_c + 2 h2o_c + nad_c + nadp_c + r5p_c <=> 5aizc_c + 5 adp_c + akg_c + amp_c + datp_c + 2 flxso_c + glu-L_c + 9 h_c + imp_c + nadh_c + nadph_c + 6 pi_c + ppi_c	0	0.0156271
LMPD_datp_c_2_18	2 3pg_c + aicar_c + 6 atp_c + co2_c + 2 flxr_c + 2 gln-L_c + 3 h2o_c + 2 nad_c + 2 nadp_c + r5p_c <=> 5aizc_c + 4 adp_c + 2 akg_c + amp_c + datp_c + 2 flxso_c + gly_c + 12 h_c + imp_c + 2 nadh_c + 2 nadph_c + 6 pi_c + ppi_c	0	0.0156271
LMPD_dctp_c_1_7	4 atp_c + 2 flxr_c + gln-L_c + orot_c + r5p_c <=> 3 adp_c + amp_c + co2_c + dctp_c + 2 flxso_c + glu-L_c + h_c + pi_c + ppi_c	0.0151111	0.0161356
LMPD_dgtp_c_1_21	3pg_c + aicar_c + 8 atp_c + co2_c + 2 flxr_c + for_c + 3 gln-L_c + gtp_c + 4 h2o_c + 2 nad_c + nadp_c + r5p_c <=> 5aizc_c + 6 adp_c + akg_c + 2 amp_c + dgtp_c + 2 flxso_c + gdp_c + 2 glu-L_c + 11 h_c + 2 nadh_c + nadph_c + 6 pi_c + 2 ppi_c	0	0.0161356
LMPD_dgtp_c_2_21	2 3pg_c + aicar_c + 7 atp_c + co2_c + 2 flxr_c + 3 gln-L_c + gtp_c + 5 h2o_c + 3 nad_c + 2 nadp_c + r5p_c <=> 5aizc_c + 5 adp_c + 2 akg_c + 2 amp_c + dgtp_c + 2 flxso_c + gdp_c + glu-L_c + gly_c + 14 h_c + 3 nadh_c + 2 nadph_c + 6 pi_c + 2 ppi_c	0	0.0161356
LMPD_dttp_c_1_14	6 atp_c + for_c + 3 h_c + 2 nadph_c + orot_c + r5p_c + trdrd_c <=> 5 adp_c + amp_c + co2_c + dttp_c + h2o_c + 2 nadp_c + pi_c + 2 ppi_c + trdox_c	0	0.0156271
LMPD_dttp_c_2_14	6 atp_c + 2 flxr_c + for_c + 3 h_c + 2 nadph_c + orot_c + r5p_c <=> 5 adp_c + amp_c + co2_c + dttp_c + 2 flxso_c + h2o_c + 2 nadp_c + pi_c + 2 ppi_c	0	0.0156271
LMPD_enter_c_1_13	3 3pg_c + 9 atp_c + 3 e4p_c + 3 glu-L_c + 6 h2o_c + 3 ichor_c + 6 nad_c + 3 nadph_c + 3 pep_c <=> 3 adp_c + 3 akg_c + 6 amp_c + enter_c + 9 h_c + 6 nadh_c + 3 nadp_c + 9 pi_c + 6 ppi_c + 3 pyr_c + 3 skm5p_c	0.00013157	0.162341
LMPD_fad_c_1_28	4 3pg_c + 2 aicar_c + 14 atp_c + 2 co2_c + 2 db4p_c + 5 gln-L_c + gtp_c + 11 h2o_c + 5 nad_c + 3 nadp_c + 2 r5p_c <=> 2 5aizc_c + 10 adp_c + 4 akg_c + 3 amp_c + fad_c + for_c + gdp_c + glu-L_c + 2 gly_c + 28 h_c + imp_c + 5 nadh_c + 3 nadph_c + nh4_c + 15 pi_c + 5 ppi_c	0	0.00014049
LMPD_fad_c_2_28	2 3pg_c + 2 aicar_c + 16 atp_c + 2 co2_c + 2 db4p_c + for_c + 5 gln-L_c + gtp_c + 9 h2o_c + 3 nad_c + nadp_c + 2 r5p_c <=> 2 5aizc_c + 12 adp_c + 2 akg_c + 3 amp_c + fad_c + gdp_c + 3 glu-L_c + 22 h_c + imp_c + 3 nadh_c + nadph_c + nh4_c + 15 pi_c + 5 ppi_c	0	0.000139632
LMPD_gly_c_1_6	asp-L_c + 2 atp_c + h_c + h2o_c + 2 nadph_c <=> acald_c + 2 adp_c + gly_c + 2 nadp_c + 2 pi_c	0	2.53887
LMPD_gthrd_c_1_15	2 3pg_c + accoa_c + 4 atp_c + 3 glu-L_c + gtp_c + h2o_c + 2 nad_c + 2 nadph_c + so4_c + trdrd_c <=> ac_c + 3 adp_c + 2 akg_c + coa_c + for_c + gdp_c + gthrd_c + 5 h_c + 2 nadh_c + 2 nadp_c + pap_c + 5 pi_c + ppi_c + trdox_c	0.00013157	0.417802
LMPD_gtp_c_1_20	2 3pg_c + aicar_c + 7 atp_c + co2_c + 3 gln-L_c + 6 h2o_c + 3 nad_c + 2 nadp_c + r5p_c <=> 5aizc_c + 5 adp_c + 2 akg_c + 2 amp_c + gdp_c + glu-L_c + gly_c + 14 h_c + 3 nadh_c + 2 nadph_c + 6 pi_c + 2 ppi_c	0	0.564852
LMPD_gtp_c_2_20	3pg_c + aicar_c + 8 atp_c + co2_c + for_c + 3 gln-L_c + 5 h2o_c + 2 nad_c + nadp_c + r5p_c <=> 5aizc_c + 6 adp_c + akg_c + 2 amp_c + gdp_c + 2 glu-L_c + 11 h_c + 2 nadh_c + nadph_c + 6 pi_c + 2 ppi_c	0	0.594792
LMPD_hemeO_c_1_22	17 atp_c + fe2_c + 6 flxr_c + 3 g3p_c + 8 glu-L_c + 25 h_c + 3 nadh_c + 11 nadph_c + o2_c + ppp9_c + 3 pyr_c <=> 9 adp_c + 8 amp_c + 9 co2_c + 6 flxso_c + 15 h2o_c + hemeO_c + 3 nad_c + 11 nadp_c + 4 nh4_c + 14 ppi_c + pppg9_c	0.00013157	0.00014049
LMPD_his-L_c_1_13	3 atp_c + for_c + gln-L_c + 2 h2o_c + 2 nad_c + r5p_c <=> adp_c + akg_c + amp_c + 5 h_c + his-L_c + imp_c + 2 nadh_c + 2 pi_c + 2 ppi_c	0.054313	0.799639
LMPD_ile-L_c_1_10	asp-L_c + 2 atp_c + glu-L_c + 3 h_c + 3 nadph_c + pyr_c <=> 2 adp_c + akg_c + co2_c + ile-L_c + 3 nadp_c + nh4_c + 2 pi_c	0.166561	0.852734
LMPD_leu-L_c_1_9	accoa_c + glu-L_c + h_c + nad_c + nadph_c + 2 pyr_c <=> akg_c + 2 co2_c + coa_c + leu-L_c + nadh_c + nadp_c	0.258289	1.0234
LMPD_lipopb_c_1_34	4 3pg_c + 8 accoa_c + 15 atp_c + 2 fe2_c + 4 glu-L_c + 4 gtp_c + 6 h_c + 4 nadh_c + 12 nadph_c + 2 r5p_c + 4 so4_c + 4 trdrd_c <=> 2fe2s_c + 2 5drib_c + 4 ac_c + 6 adp_c + 4 akg_c + 4 ala-L_c + 5 amp_c + 8 coa_c + 4 gdp_c + lipopb_c + 4 nad_c + 12 nadp_c + 4 pap_c + 12 pi_c + 9 ppi_c + 4 trdox_c	0	0.130114
LMPD_lipopb_c_2_34	4 3pg_c + 8 accoa_c + 15 atp_c + 2 fe2_c + 4 glu-L_c + 4 gtp_c + 6 h_c + 2 nad_c + 18 nadph_c + 2 r5p_c + 4 so4_c + 4 trdrd_c <=> 2fe2s_c + 2 5drib_c + 4 ac_c + 6 adp_c + 4 akg_c + 4 ala-L_c + 5 amp_c + 8 coa_c + 4 gdp_c + lipopb_c + 2 nadh_c + 18 nadp_c + 4 pap_c + 12 pi_c + 9 ppi_c + 4 trdox_c	0	0.129103
LMPD_lipopb_c_3_34	4 3pg_c + 8 accoa_c + 13 atp_c + 2 fe2_c + 4 glu-L_c + 4 gtp_c + 8 h_c + 2 nad_c + 18 nadph_c + 2 r5p_c + 4 so4_c + 4 trdrd_c <=> 2fe2s_c + 2 5drib_c + 4 ac_c + 4 adp_c + 4 akg_c + 4 ala-L_c + 5 amp_c + 8 coa_c + 4 gdp_c + 2 h2o_c + lipopb_c + 2 nadh_c + 18 nadp_c + 4 pap_c + 10 pi_c + 9 ppi_c + 4 trdox_c	0	0.130455
LMPD_lipopb_c_4_34	4 3pg_c + 8 accoa_c + 13 atp_c + 2 fe2_c + 4 glu-L_c + 4 gtp_c + 8 h_c + 4 nadh_c + 12 nadph_c + 2 r5p_c + 4 so4_c + 4 trdrd_c <=> 2fe2s_c + 2 5drib_c + 4 ac_c + 4 adp_c + 4 akg_c + 4 ala-L_c + 5 amp_c + 8 coa_c + 4 gdp_c + 2 h2o_c + lipopb_c + 4 nad_c + 12 nadp_c + 4 pap_c + 10 pi_c + 9 ppi_c + 4 trdox_c	0	0.131487
LMPD_lys-L_c_1_9	asp-L_c + atp_c + glu-L_c + 2 h_c + 2 nadph_c + pyr_c + succoa_c <=> adp_c + akg_c + co2_c + coa_c + lys-L_c + 2 nadp_c + pi_c + succ_c	0.196734	0.917216
LMPD_malcoa_c_1_37	2 3pg_c + 2 accoa_c + aicar_c + asp-L_c + 16 atp_c + 2 for_c + 2 gln-L_c + gtp_c + 2 h2o_c + 2 nad_c + 5 nadph_c + 2 pyr_c + r5p_c + so4_c + trdrd_c <=> 5aizc_c + ac_c + 12 adp_c + 2 akg_c + 2 amp_c + co2_c + 2 coa_c + gdp_c + 4 h_c + imp_c + malcoa_c + 2 nadh_c + 5 nadp_c + pap_c + 10 pi_c + 5 ppi_c + trdox_c	1.829e-05	1.8656e-05
LMPD_met-L_c_1_18	2 3pg_c + accoa_c + asp-L_c + 3 atp_c + 2 glu-L_c + gtp_c + h_c + nad_c + 5 nadph_c + so4_c + succoa_c + trdrd_c <=> ac_c + 2 adp_c + 2 akg_c + 2 coa_c + gdp_c + gly_c + met-L_c + nadh_c + 5 nadp_c + nh4_c + pap_c + 4 pi_c + ppi_c + pyr_c + succ_c + trdox_c	0	0.604623
LMPD_mlthf_c_1_35	3pg_c + aicar_c + 12 atp_c + chor_c + co2_c + e4p_c + for_c + 4 gln-L_c + gtp_c + 8 h2o_c + 3 nad_c + 2 nadph_c + pep_c + r5p_c <=> 5aizc_c + 9 adp_c + akg_c + 3 amp_c + gdp_c + 2 glu-L_c + glyclt_c + 16 h_c + mlthf_c + 3 nadh_c + 2 nadp_c + 11 pi_c + 4 ppi_c + pyr_c + skm5p_c	0.00013157	0.00014049
LMPD_mococdp_c_1_39	4 3pg_c + 2 accoa_c + aicar_c + 18 atp_c + 4 gln-L_c + 3 gtp_c + 5 h2o_c + mobd_c + 3 nad_c + 4 nadph_c + orot_c + 2 r5p_c + 2 so4_c + 2 trdrd_c <=> 5aizc_c + 2 ac_c + 10 adp_c + 4 akg_c + 2 ala-L_c + 6 amp_c + 2 coa_c + 3 gdp_c + gly_c + 12 h_c + mococdp_c + 3 nadh_c + 4 nadp_c + 2 pap_c + 11 pi_c + 10 ppi_c + 2 trdox_c	0	0.174009
LMPD_mococdp_c_2_39	3 3pg_c + 2 accoa_c + aicar_c + 19 atp_c + for_c + 4 gln-L_c + 3 gtp_c + 4 h2o_c + mobd_c + 2 nad_c + 5 nadph_c + orot_c + 2 r5p_c + 2 so4_c + 2 trdrd_c <=> 5aizc_c + 2 ac_c + 11 adp_c + 3 akg_c + 2 ala-L_c + 6 amp_c + 2 coa_c + 3 gdp_c + glu-L_c + 9 h_c + mococdp_c + 2 nadh_c + 5 nadp_c + 2 pap_c + 11 pi_c + 10 ppi_c + 2 trdox_c	0	0.173937
LMPD_mocogdp_c_1_34	4 3pg_c + 2 accoa_c + 2 aicar_c + 23 atp_c + 2 co2_c + 2 for_c + 6 gln-L_c + 4 gtp_c + 8 h2o_c + mobd_c + 4 nad_c + 4 nadph_c + 2 r5p_c + 2 so4_c + 2 trdrd_c <=> 2 5aizc_c + 2 ac_c + 14 adp_c + 4 akg_c + 2 ala-L_c + 7 amp_c + 2 coa_c + 4 gdp_c + 2 glu-L_c + 19 h_c + mocogdp_c + 4 nadh_c + 4 nadp_c + 2 pap_c + 16 pi_c + 11 ppi_c + 2 trdox_c	0	0.166944
LMPD_mocogdp_c_2_34	6 3pg_c + 2 accoa_c + 2 aicar_c + 21 atp_c + 2 co2_c + 6 gln-L_c + 4 gtp_c + 10 h2o_c + mobd_c + 6 nad_c + 2 nadph_c + 2 r5p_c + 2 so4_c + 2 trdrd_c <=> 2 5aizc_c + 2 ac_c + 12 adp_c + 6 akg_c + 2 ala-L_c + 7 amp_c + 2 coa_c + 4 gdp_c + 2 gly_c + 25 h_c + mocogdp_c + 6 nadh_c + 2 nadp_c + 2 pap_c + 16 pi_c + 11 ppi_c + 2 trdox_c	0	0.16433
LMPD_mql8_c_1_36	2shchc_c + 29 atp_c + e4p_c + 16 flxr_c + for_c + 8 g3p_c + 26 h_c + 9 nadh_c + 10 nadph_c + pep_c + 8 pyr_c + r5p_c <=> 26 adp_c + 3 amp_c + 9 co2_c + 16 flxso_c + 15 h2o_c + mql8_c + mththf_c + 9 nad_c + 10 nadp_c + 4 pi_c + 19 ppi_c + skm5p_c	0.00013157	0.00014049
LMPD_nad_c_1_21	3pg_c + aicar_c + 9 atp_c + dhap_c + for_c + 2 gln-L_c + h2o_c + iasp_c + nadp_c + nh4_c + 2 r5p_c <=> 5aizc_c + 5 adp_c + akg_c + 3 amp_c + glu-L_c + 8 h_c + imp_c + nadh_c + nadph_c + 7 pi_c + 4 ppi_c	0	0.00143577
LMPD_nad_c_2_21	2 3pg_c + aicar_c + 8 atp_c + dhap_c + 2 gln-L_c + 2 h2o_c + iasp_c + nad_c + 2 nadp_c + nh4_c + 2 r5p_c <=> 5aizc_c + 4 adp_c + 2 akg_c + 3 amp_c + gly_c + 11 h_c + imp_c + 2 nadh_c + 2 nadph_c + 7 pi_c + 4 ppi_c	0	0.00143577
LMPD_pe160_c_1_41	3pg_c + 16 accoa_c + 16 atp_c + glu-L_c + glyc3p_c + 13 h_c + h2o_c + nad_c + 28 nadph_c <=> 16 adp_c + akg_c + co2_c + 16 coa_c + nadh_c + 28 nadp_c + pe160_c + 15 pi_c + ppi_c	0	0.0278233
LMPD_pe160_c_2_41	3pg_c + 16 accoa_c + 16 atp_c + glu-L_c + glyc3p_c + 13 h_c + h2o_c + nadh_c + 26 nadph_c <=> 16 adp_c + akg_c + co2_c + 16 coa_c + nad_c + 26 nadp_c + pe160_c + 15 pi_c + ppi_c	0	0.0278233
LMPD_pe160_c_3_41	3pg_c + 16 accoa_c + 16 atp_c + glu-L_c + glyc3p_c + 13 h_c + h2o_c + 9 nadh_c + 18 nadph_c <=> 16 adp_c + akg_c + co2_c + 16 coa_c + 9 nad_c + 18 nadp_c + pe160_c + 15 pi_c + ppi_c	0	0.0278233
LMPD_pe160_c_4_41	3pg_c + 16 accoa_c + 16 atp_c + glu-L_c + glyc3p_c + 13 h_c + h2o_c + 11 nadh_c + 16 nadph_c <=> 16 adp_c + akg_c + co2_c + 16 coa_c + 11 nad_c + 16 nadp_c + pe160_c + 15 pi_c + ppi_c	0	0.0278233
LMPD_pe160_c_5_41	3pg_c + 16 accoa_c + 16 atp_c + glu-L_c + glyc3p_c + 13 h_c + h2o_c + 5 nadh_c + 22 nadph_c <=> 16 adp_c + akg_c + co2_c + 16 coa_c + 5 nad_c + 22 nadp_c + pe160_c + 15 pi_c + ppi_c	0	0.0278233
LMPD_pe160_c_7_41	3pg_c + 16 accoa_c + 16 atp_c + glu-L_c + glyc3p_c + 13 h_c + h2o_c + 7 nadh_c + 20 nadph_c <=> 16 adp_c + akg_c + co2_c + 16 coa_c + 7 nad_c + 20 nadp_c + pe160_c + 15 pi_c + ppi_c	0	0.0278233
LMPD_pe160_c_8_41	3pg_c + 16 accoa_c + 4 atp_c + glu-L_c + glyc3p_c + 27 h_c + 27 nadh_c <=> 2 adp_c + akg_c + 2 amp_c + co2_c + 16 coa_c + 11 h2o_c + 27 nad_c + pe160_c + pi_c + 3 ppi_c	0	0.0278233
LMPD_pe160_c_10_41	3pg_c + 16 accoa_c + 16 atp_c + glu-L_c + glyc3p_c + 13 h_c + h2o_c + 3 nadh_c + 24 nadph_c <=> 16 adp_c + akg_c + co2_c + 16 coa_c + 3 nad_c + 24 nadp_c + pe160_c + 15 pi_c + ppi_c	0	0.0278233
LMPD_pe160_c_16_41	3pg_c + 16 accoa_c + 4 atp_c + glu-L_c + glyc3p_c + 27 h_c + 13 nadh_c + 14 nadph_c <=> 2 adp_c + akg_c + 2 amp_c + co2_c + 16 coa_c + 11 h2o_c + 13 nad_c + 14 nadp_c + pe160_c + pi_c + 3 ppi_c	0	0.0278233
LMPD_pe160_c_19_41	3pg_c + 16 accoa_c + 16 atp_c + glu-L_c + glyc3p_c + 13 h_c + h2o_c + 13 nadh_c + 14 nadph_c <=> 16 adp_c + akg_c + co2_c + 16 coa_c + 13 nad_c + 14 nadp_c + pe160_c + 15 pi_c + ppi_c	0	0.0278233
LMPD_pe161_c_1_41	3pg_c + 16 accoa_c + 16 atp_c + glu-L_c + glyc3p_c + 11 h_c + h2o_c + 9 nadh_c + 16 nadph_c <=> 16 adp_c + akg_c + co2_c + 16 coa_c + 9 nad_c + 16 nadp_c + pe161_c + 15 pi_c + ppi_c	0	0.0216405
LMPD_pe161_c_2_41	3pg_c + 16 accoa_c + 16 atp_c + glu-L_c + glyc3p_c + 11 h_c + h2o_c + 7 nadh_c + 18 nadph_c <=> 16 adp_c + akg_c + co2_c + 16 coa_c + 7 nad_c + 18 nadp_c + pe161_c + 15 pi_c + ppi_c	0	0.0216405
LMPD_pe161_c_4_41	3pg_c + 16 accoa_c + 16 atp_c + glu-L_c + glyc3p_c + 11 h_c + h2o_c + 11 nadh_c + 14 nadph_c <=> 16 adp_c + akg_c + co2_c + 16 coa_c + 11 nad_c + 14 nadp_c + pe161_c + 15 pi_c + ppi_c	0	0.0216405
LMPD_pe161_c_6_41	3pg_c + 16 accoa_c + 16 atp_c + glu-L_c + glyc3p_c + 11 h_c + h2o_c + 5 nadh_c + 20 nadph_c <=> 16 adp_c + akg_c + co2_c + 16 coa_c + 5 nad_c + 20 nadp_c + pe161_c + 15 pi_c + ppi_c	0	0.0216405
LMPD_pe161_c_9_41	3pg_c + 16 accoa_c + 16 atp_c + glu-L_c + glyc3p_c + 11 h_c + h2o_c + nad_c + 26 nadph_c <=> 16 adp_c + akg_c + co2_c + 16 coa_c + nadh_c + 26 nadp_c + pe161_c + 15 pi_c + ppi_c	0	0.0216405
LMPD_pe161_c_10_41	3pg_c + 16 accoa_c + 16 atp_c + glu-L_c + glyc3p_c + 11 h_c + h2o_c + nadh_c + 24 nadph_c <=> 16 adp_c + akg_c + co2_c + 16 coa_c + nad_c + 24 nadp_c + pe161_c + 15 pi_c + ppi_c	0	0.0216405
LMPD_pe161_c_14_41	3pg_c + 16 accoa_c + 16 atp_c + glu-L_c + glyc3p_c + 11 h_c + h2o_c + 3 nadh_c + 22 nadph_c <=> 16 adp_c + akg_c + co2_c + 16 coa_c + 3 nad_c + 22 nadp_c + pe161_c + 15 pi_c + ppi_c	0	0.0216405
LMPD_pe181_c_1_45	3pg_c + 18 accoa_c + 18 atp_c + glu-L_c + glyc3p_c + 13 h_c + h2o_c + 5 nadh_c + 24 nadph_c <=> 18 adp_c + akg_c + co2_c + 18 coa_c + 5 nad_c + 24 nadp_c + pe181_c + 17 pi_c + ppi_c	0	0.0111535
LMPD_pe181_c_2_45	3pg_c + 18 accoa_c + 18 atp_c + glu-L_c + glyc3p_c + 13 h_c + h2o_c + nad_c + 30 nadph_c <=> 18 adp_c + akg_c + co2_c + 18 coa_c + nadh_c + 30 nadp_c + pe181_c + 17 pi_c + ppi_c	0	0.0111535
LMPD_pe181_c_3_45	3pg_c + 18 accoa_c + 4 atp_c + glu-L_c + glyc3p_c + 29 h_c + 29 nadh_c <=> 2 adp_c + akg_c + 2 amp_c + co2_c + 18 coa_c + 13 h2o_c + 29 nad_c + pe181_c + pi_c + 3 ppi_c	0	0.0111535
LMPD_pe181_c_4_45	3pg_c + 18 accoa_c + 18 atp_c + glu-L_c + glyc3p_c + 13 h_c + h2o_c + 7 nadh_c + 22 nadph_c <=> 18 adp_c + akg_c + co2_c + 18 coa_c + 7 nad_c + 22 nadp_c + pe181_c + 17 pi_c + ppi_c	0	0.0111535
LMPD_pe181_c_5_45	3pg_c + 18 accoa_c + 4 atp_c + glu-L_c + glyc3p_c + 29 h_c + 15 nadh_c + 14 nadph_c <=> 2 adp_c + akg_c + 2 amp_c + co2_c + 18 coa_c + 13 h2o_c + 15 nad_c + 14 nadp_c + pe181_c + pi_c + 3 ppi_c	0	0.0111535
LMPD_pe181_c_6_45	3pg_c + 18 accoa_c + 18 atp_c + glu-L_c + glyc3p_c + 13 h_c + h2o_c + 9 nadh_c + 20 nadph_c <=> 18 adp_c + akg_c + co2_c + 18 coa_c + 9 nad_c + 20 nadp_c + pe181_c + 17 pi_c + ppi_c	0	0.0111535
LMPD_pe181_c_7_45	3pg_c + 18 accoa_c + 18 atp_c + glu-L_c + glyc3p_c + 13 h_c + h2o_c + nadh_c + 28 nadph_c <=> 18 adp_c + akg_c + co2_c + 18 coa_c + nad_c + 28 nadp_c + pe181_c + 17 pi_c + ppi_c	0	0.0111535
LMPD_pe181_c_11_45	3pg_c + 18 accoa_c + 18 atp_c + glu-L_c + glyc3p_c + 13 h_c + h2o_c + 3 nadh_c + 26 nadph_c <=> 18 adp_c + akg_c + co2_c + 18 coa_c + 3 nad_c + 26 nadp_c + pe181_c + 17 pi_c + ppi_c	0	0.0111535
LMPD_pe181_c_14_45	3pg_c + 18 accoa_c + 18 atp_c + glu-L_c + glyc3p_c + 13 h_c + h2o_c + 11 nadh_c + 18 nadph_c <=> 18 adp_c + akg_c + co2_c + 18 coa_c + 11 nad_c + 18 nadp_c + pe181_c + 17 pi_c + ppi_c	0	0.0111535
LMPD_pe181_c_23_45	3pg_c + 18 accoa_c + 18 atp_c + glu-L_c + glyc3p_c + 13 h_c + h2o_c + 13 nadh_c + 16 nadph_c <=> 18 adp_c + akg_c + co2_c + 18 coa_c + 13 nad_c + 16 nadp_c + pe181_c + 17 pi_c + ppi_c	0	0.0111535
LMPD_pg160_c_1_37	16 accoa_c + 4 atp_c + cmp_c + glyc3p_c + 27 h_c + 28 nadh_c + pgp160_c <=> 2 adp_c + 2 amp_c + cdpdhdecg_c + 16 coa_c + 11 h2o_c + 28 nad_c + pg160_c + pi_c + 3 ppi_c	0	0.00667737
LMPD_pg160_c_2_37	16 accoa_c + 16 atp_c + cmp_c + glyc3p_c + 13 h_c + h2o_c + 28 nadph_c + pgp160_c <=> 16 adp_c + cdpdhdecg_c + 16 coa_c + 28 nadp_c + pg160_c + 15 pi_c + ppi_c	0	0.00667737
LMPD_pg160_c_3_37	16 accoa_c + 16 atp_c + cmp_c + glyc3p_c + 13 h_c + h2o_c + 12 nadh_c + 16 nadph_c + pgp160_c <=> 16 adp_c + cdpdhdecg_c + 16 coa_c + 12 nad_c + 16 nadp_c + pg160_c + 15 pi_c + ppi_c	0	0.00667737
LMPD_pg160_c_4_37	16 accoa_c + 16 atp_c + cmp_c + glyc3p_c + 13 h_c + h2o_c + 4 nadh_c + 24 nadph_c + pgp160_c <=> 16 adp_c + cdpdhdecg_c + 16 coa_c + 4 nad_c + 24 nadp_c + pg160_c + 15 pi_c + ppi_c	0	0.00667737
LMPD_pg160_c_5_37	16 accoa_c + 16 atp_c + cmp_c + glyc3p_c + 13 h_c + h2o_c + 2 nadh_c + 26 nadph_c + pgp160_c <=> 16 adp_c + cdpdhdecg_c + 16 coa_c + 2 nad_c + 26 nadp_c + pg160_c + 15 pi_c + ppi_c	0	0.00667737
LMPD_pg160_c_6_37	16 accoa_c + 4 atp_c + cmp_c + glyc3p_c + 27 h_c + 14 nadh_c + 14 nadph_c + pgp160_c <=> 2 adp_c + 2 amp_c + cdpdhdecg_c + 16 coa_c + 11 h2o_c + 14 nad_c + 14 nadp_c + pg160_c + pi_c + 3 ppi_c	0	0.00667737
LMPD_pg160_c_8_37	16 accoa_c + 16 atp_c + cmp_c + glyc3p_c + 13 h_c + h2o_c + 6 nadh_c + 22 nadph_c + pgp160_c <=> 16 adp_c + cdpdhdecg_c + 16 coa_c + 6 nad_c + 22 nadp_c + pg160_c + 15 pi_c + ppi_c	0	0.00667737
LMPD_pg160_c_9_37	16 accoa_c + 16 atp_c + cmp_c + glyc3p_c + 13 h_c + h2o_c + 8 nadh_c + 20 nadph_c + pgp160_c <=> 16 adp_c + cdpdhdecg_c + 16 coa_c + 8 nad_c + 20 nadp_c + pg160_c + 15 pi_c + ppi_c	0	0.00667737
LMPD_pg160_c_11_37	16 accoa_c + 16 atp_c + cmp_c + glyc3p_c + 13 h_c + h2o_c + 10 nadh_c + 18 nadph_c + pgp160_c <=> 16 adp_c + cdpdhdecg_c + 16 coa_c + 10 nad_c + 18 nadp_c + pg160_c + 15 pi_c + ppi_c	0	0.00667737
LMPD_pg160_c_16_37	16 accoa_c + 16 atp_c + cmp_c + glyc3p_c + 13 h_c + h2o_c + 14 nadh_c + 14 nadph_c + pgp160_c <=> 16 adp_c + cdpdhdecg_c + 16 coa_c + 14 nad_c + 14 nadp_c + pg160_c + 15 pi_c + ppi_c	0	0.00667737
LMPD_pg161_c_1_37	16 accoa_c + 16 atp_c + cmp_c + glyc3p_c + 11 h_c + h2o_c + 6 nadh_c + 20 nadph_c + pgp161_c <=> 16 adp_c + cdpdhdec9eg_c + 16 coa_c + 6 nad_c + 20 nadp_c + pg161_c + 15 pi_c + ppi_c	0	0.00519372
LMPD_pg161_c_2_37	16 accoa_c + 16 atp_c + cmp_c + glyc3p_c + 11 h_c + h2o_c + 4 nadh_c + 22 nadph_c + pgp161_c <=> 16 adp_c + cdpdhdec9eg_c + 16 coa_c + 4 nad_c + 22 nadp_c + pg161_c + 15 pi_c + ppi_c	0	0.00519372
LMPD_pg161_c_3_37	16 accoa_c + 16 atp_c + cmp_c + glyc3p_c + 11 h_c + h2o_c + 8 nadh_c + 18 nadph_c + pgp161_c <=> 16 adp_c + cdpdhdec9eg_c + 16 coa_c + 8 nad_c + 18 nadp_c + pg161_c + 15 pi_c + ppi_c	0	0.00519372
LMPD_pg161_c_4_37	16 accoa_c + 16 atp_c + cmp_c + glyc3p_c + 11 h_c + h2o_c + 12 nadh_c + 14 nadph_c + pgp161_c <=> 16 adp_c + cdpdhdec9eg_c + 16 coa_c + 12 nad_c + 14 nadp_c + pg161_c + 15 pi_c + ppi_c	0	0.00519372
LMPD_pg161_c_5_37	16 accoa_c + 16 atp_c + cmp_c + glyc3p_c + 11 h_c + h2o_c + 2 nadh_c + 24 nadph_c + pgp161_c <=> 16 adp_c + cdpdhdec9eg_c + 16 coa_c + 2 nad_c + 24 nadp_c + pg161_c + 15 pi_c + ppi_c	0	0.00519372
LMPD_pg161_c_6_37	16 accoa_c + 16 atp_c + cmp_c + glyc3p_c + 11 h_c + h2o_c + 10 nadh_c + 16 nadph_c + pgp161_c <=> 16 adp_c + cdpdhdec9eg_c + 16 coa_c + 10 nad_c + 16 nadp_c + pg161_c + 15 pi_c + ppi_c	0	0.00519372
LMPD_pg161_c_18_37	16 accoa_c + 16 atp_c + cmp_c + glyc3p_c + 11 h_c + h2o_c + 26 nadph_c + pgp161_c <=> 16 adp_c + cdpdhdec9eg_c + 16 coa_c + 26 nadp_c + pg161_c + 15 pi_c + ppi_c	0	0.00519372
LMPD_pg181_c_1_41	18 accoa_c + 18 atp_c + cmp_c + glyc3p_c + 13 h_c + h2o_c + 12 nadh_c + 18 nadph_c + pgp181_c <=> 18 adp_c + cdpdodec11eg_c + 18 coa_c + 12 nad_c + 18 nadp_c + pg181_c + 17 pi_c + ppi_c	0	0.00267687
LMPD_pg181_c_2_41	18 accoa_c + 18 atp_c + cmp_c + glyc3p_c + 13 h_c + h2o_c + 4 nadh_c + 26 nadph_c + pgp181_c <=> 18 adp_c + cdpdodec11eg_c + 18 coa_c + 4 nad_c + 26 nadp_c + pg181_c + 17 pi_c + ppi_c	0	0.00267687
LMPD_pg181_c_5_41	18 accoa_c + 18 atp_c + cmp_c + glyc3p_c + 13 h_c + h2o_c + 2 nadh_c + 28 nadph_c + pgp181_c <=> 18 adp_c + cdpdodec11eg_c + 18 coa_c + 2 nad_c + 28 nadp_c + pg181_c + 17 pi_c + ppi_c	0	0.00267687
LMPD_pg181_c_6_41	18 accoa_c + 18 atp_c + cmp_c + glyc3p_c + 13 h_c + h2o_c + 14 nadh_c + 16 nadph_c + pgp181_c <=> 18 adp_c + cdpdodec11eg_c + 18 coa_c + 14 nad_c + 16 nadp_c + pg181_c + 17 pi_c + ppi_c	0	0.00267687
LMPD_pg181_c_8_41	18 accoa_c + 4 atp_c + cmp_c + glyc3p_c + 29 h_c + 30 nadh_c + pgp181_c <=> 2 adp_c + 2 amp_c + cdpdodec11eg_c + 18 coa_c + 13 h2o_c + 30 nad_c + pg181_c + pi_c + 3 ppi_c	0	0.00267687
LMPD_pg181_c_10_41	18 accoa_c + 4 atp_c + cmp_c + glyc3p_c + 29 h_c + 16 nadh_c + 14 nadph_c + pgp181_c <=> 2 adp_c + 2 amp_c + cdpdodec11eg_c + 18 coa_c + 13 h2o_c + 16 nad_c + 14 nadp_c + pg181_c + pi_c + 3 ppi_c	0	0.00267687
LMPD_pg181_c_11_41	18 accoa_c + 18 atp_c + cmp_c + glyc3p_c + 13 h_c + h2o_c + 8 nadh_c + 22 nadph_c + pgp181_c <=> 18 adp_c + cdpdodec11eg_c + 18 coa_c + 8 nad_c + 22 nadp_c + pg181_c + 17 pi_c + ppi_c	0	0.00267687
LMPD_pg181_c_16_41	18 accoa_c + 18 atp_c + cmp_c + glyc3p_c + 13 h_c + h2o_c + 10 nadh_c + 20 nadph_c + pgp181_c <=> 18 adp_c + cdpdodec11eg_c + 18 coa_c + 10 nad_c + 20 nadp_c + pg181_c + 17 pi_c + ppi_c	0	0.00267687
LMPD_pg181_c_17_41	18 accoa_c + 18 atp_c + cmp_c + glyc3p_c + 13 h_c + h2o_c + 6 nadh_c + 24 nadph_c + pgp181_c <=> 18 adp_c + cdpdodec11eg_c + 18 coa_c + 6 nad_c + 24 nadp_c + pg181_c + 17 pi_c + ppi_c	0	0.00267687
LMPD_phe-L_c_1_8	atp_c + chor_c + e4p_c + glu-L_c + nadph_c + pep_c <=> adp_c + akg_c + co2_c + h2o_c + nadp_c + phe-L_c + 2 pi_c + skm5p_c	0.106212	0.614788
LMPD_pheme_c_1_9	8 atp_c + fe2_c + 8 glu-L_c + 16 h_c + 8 nadph_c + o2_c + ppp9_c <=> 8 amp_c + 6 co2_c + 10 h2o_c + 8 nadp_c + 4 nh4_c + pheme_c + 8 ppi_c + pppg9_c	0.00013157	0.124353
LMPD_pro-L_c_1_4	atp_c + glu-L_c + h_c + 2 nadph_c <=> adp_c + h2o_c + 2 nadp_c + pi_c + pro-L_c	0.126731	1.06649
LMPD_ptrc_c_1_6	accoa_c + atp_c + 2 glu-L_c + h_c + h2o_c + nadph_c <=> ac_c + adp_c + akg_c + co2_c + coa_c + nadp_c + pi_c + ptrc_c	0.0196293	0.929712
LMPD_pydx5p_c_1_6	e4p_c + g3p_c + glu-L_c + 4 nad_c + pyr_c <=> akg_c + 2 co2_c + 5 h_c + h2o_c + 4 nadh_c + pi_c + pydx5p_c	0	0.00014049
LMPD_pydx5p_c_2_6	e4p_c + g3p_c + glu-L_c + 3 nad_c + o2_c + pyr_c <=> akg_c + 2 co2_c + 4 h_c + h2o_c + h2o2_c + 3 nadh_c + pi_c + pydx5p_c	0	0.00014049
LMPD_q8h2_c_1_38	4hbz_c + 34 atp_c + e4p_c + 16 flxr_c + 3 for_c + 8 g3p_c + 27 h_c + 11 nadh_c + 12 nadph_c + 1.5 o2_c + pep_c + 8 pyr_c + 3 r5p_c <=> 28 adp_c + 6 amp_c + 9 co2_c + 16 flxso_c + 10 h2o_c + 3 mththf_c + 11 nad_c + 12 nadp_c + 8 pi_c + 22 ppi_c + q8h2_c + skm5p_c	0	0.00014049
LMPD_q8h2_c_2_38	2 4hbz_c + 76 atp_c + 2 e4p_c + 32 flxr_c + 6 for_c + 16 g3p_c + 42 h_c + 18 nadh_c + 24 nadph_c + o2_c + 2 pep_c + 16 pyr_c + 6 r5p_c <=> 64 adp_c + 12 amp_c + 18 co2_c + 32 flxso_c + 8 h2o_c + 6 mththf_c + 18 nad_c + 24 nadp_c + 24 pi_c + 44 ppi_c + 2 q8h2_c + 2 skm5p_c	0	6.95011e-05
LMPD_q8h2_c_3_38	4hbz_c + 36 atp_c + e4p_c + 16 flxr_c + 3 for_c + 8 g3p_c + 24 h_c + 10 nadh_c + 12 nadph_c + o2_c + pep_c + 8 pyr_c + 3 r5p_c <=> 30 adp_c + 6 amp_c + 9 co2_c + 16 flxso_c + 7 h2o_c + 3 mththf_c + 10 nad_c + 12 nadp_c + 10 pi_c + 22 ppi_c + q8h2_c + skm5p_c	0	0.00014049
LMPD_q8h2_c_6_38	4hbz_c + 40 atp_c + e4p_c + 16 flxr_c + 3 for_c + 8 g3p_c + 18 h_c + 8 nadh_c + 12 nadph_c + pep_c + 8 pyr_c + 3 r5p_c <=> 34 adp_c + 6 amp_c + 9 co2_c + 16 flxso_c + h2o_c + 3 mththf_c + 8 nad_c + 12 nadp_c + 14 pi_c + 22 ppi_c + q8h2_c + skm5p_c	0	0.00014049
LMPD_ribflv_c_1_26	3pg_c + aicar_c + 8 atp_c + co2_c + 2 db4p_c + 3 gln-L_c + gtp_c + 6 h2o_c + 2 nad_c + r5p_c <=> 5aizc_c + 6 adp_c + akg_c + 2 amp_c + gdp_c + 2 glu-L_c + 13 h_c + 2 nadh_c + nh4_c + 9 pi_c + 3 ppi_c + ribflv_c	0	0.255919
LMPD_ribflv_c_2_26	2 3pg_c + aicar_c + 7 atp_c + co2_c + 2 db4p_c + 3 gln-L_c + gtp_c + 7 h2o_c + 3 nad_c + nadp_c + r5p_c <=> 5aizc_c + 5 adp_c + 2 akg_c + 2 amp_c + for_c + gdp_c + glu-L_c + gly_c + 16 h_c + 3 nadh_c + nadph_c + nh4_c + 9 pi_c + 3 ppi_c + ribflv_c	0	0.256046
LMPD_ser-L_c_1_3	3pg_c + glu-L_c + h2o_c + nad_c <=> akg_c + 2 h_c + nadh_c + pi_c + ser-L_c	0.123714	2.17788
LMPD_sheme_c_1_21	14 atp_c + fe2_c + 2 for_c + 8 glu-L_c + 11 h_c + nadh_c + 10 nadph_c + 2 r5p_c <=> 2 adp_c + 12 amp_c + 4 h2o_c + 2 mththf_c + nad_c + 10 nadp_c + 4 nh4_c + 4 pi_c + 12 ppi_c + sheme_c	0.00013157	0.0906633
LMPD_spmd_c_1_31	2 3pg_c + 2 accoa_c + asp-L_c + 6 atp_c + 4 glu-L_c + gtp_c + 3 h_c + 3 h2o_c + nad_c + 6 nadph_c + r5p_c + so4_c + succoa_c + trdrd_c <=> 2 ac_c + 3 adp_c + 3 akg_c + 2 amp_c + 2 co2_c + 3 coa_c + gdp_c + gly_c + nadh_c + 6 nadp_c + nh4_c + pap_c + 6 pi_c + 3 ppi_c + pyr_c + spmd_c + succ_c + trdox_c + 5mtr_p + h_p	0.00397896	0.251119
LMPD_thf_c_1_36	3pg_c + aicar_c + 11 atp_c + chor_c + co2_c + e4p_c + 4 gln-L_c + gtp_c + 9 h2o_c + 3 nad_c + nadph_c + pep_c + r5p_c <=> 5aizc_c + 8 adp_c + akg_c + 3 amp_c + gdp_c + 2 glu-L_c + glyclt_c + 17 h_c + 3 nadh_c + nadp_c + 10 pi_c + 4 ppi_c + pyr_c + skm5p_c + thf_c	0	0.00014049
LMPD_thf_c_2_36	2 3pg_c + aicar_c + 10 atp_c + chor_c + co2_c + e4p_c + 4 gln-L_c + gtp_c + 10 h2o_c + 4 nad_c + pep_c + r5p_c <=> 5aizc_c + 7 adp_c + 2 akg_c + 3 amp_c + for_c + gdp_c + glu-L_c + gly_c + glyclt_c + 20 h_c + 4 nadh_c + 10 pi_c + 4 ppi_c + pyr_c + skm5p_c + thf_c	0	0.00014049
LMPD_thmpp_c_1_37	2 3pg_c + accoa_c + 12 atp_c + chor_c + e4p_c + g3p_c + 2 gln-L_c + glu-L_c + gtp_c + 3 h2o_c + 4 nad_c + 5 nadph_c + pep_c + pyr_c + 2 r5p_c + so4_c + trdrd_c <=> 4crsol_c + 5drib_c + ac_c + 7 adp_c + 3 akg_c + ala-L_c + 4 amp_c + 3 co2_c + coa_c + 2 for_c + gdp_c + 8 h_c + 4 nadh_c + 5 nadp_c + pap_c + 9 pi_c + 6 ppi_c + skm5p_c + thmpp_c + trdox_c	0.00013157	0.00014049
LMPD_thr-L_c_1_5	asp-L_c + 2 atp_c + h_c + h2o_c + 2 nadph_c <=> 2 adp_c + 2 nadp_c + 2 pi_c + thr-L_c	0.145439	1.29821
LMPD_trp-L_c_1_11	anth_c + 2 atp_c + e4p_c + nadph_c + nh4_c + pep_c + pyr_c + r5p_c <=> adp_c + amp_c + co2_c + g3p_c + 2 h2o_c + nadp_c + 2 pi_c + ppi_c + skm5p_c + trp-L_c	0.0325881	0.450259
LMPD_tyr-L_c_1_8	atp_c + chor_c + e4p_c + glu-L_c + nad_c + nadph_c + pep_c <=> adp_c + akg_c + co2_c + h_c + nadh_c + nadp_c + 2 pi_c + skm5p_c + tyr-L_c	0.0790559	0.609472
LMPD_udcpdp_c_1_13	33 atp_c + 22 flxr_c + 11 g3p_c + 33 h_c + 11 nadh_c + 11 nadph_c + 11 pyr_c <=> 33 adp_c + 11 co2_c + 22 flxso_c + 22 h2o_c + 11 nad_c + 11 nadp_c + 21 ppi_c + udcpdp_c	3.245e-05	3.465e-05
LMPD_utp_c_1_5	3 atp_c + h_c + orot_c + r5p_c <=> 2 adp_c + amp_c + co2_c + ppi_c + utp_c	0.0826596	0.0882636
LMPD_val-L_c_1_4	glu-L_c + 2 h_c + nadph_c + 2 pyr_c <=> akg_c + co2_c + h2o_c + nadp_c + val-L_c	0.242599	1.20324
LMPD_colipa_e_1_72	43 accoa_c + 60 atp_c + 2 f6p_c + 5 g1p_c + 2 gln-L_c + 18 h_c + 16 h2o_c + 13 nadh_c + 54 nadph_c + 3 pep_c + 3 ru5p-D_c + 4 s7p_c <=> 2 ac_c + 60 adp_c + 43 coa_c + colipa_c + 2 glu-L_c + 13 nad_c + 54 nadp_c + 45 pi_c + 14 ppi_c	0	0.0290639
LMPD_colipa_e_2_72	43 accoa_c + 60 atp_c + 2 f6p_c + 5 g1p_c + 2 gln-L_c + 18 h_c + 16 h2o_c + 24 nadh_c + 43 nadph_c + 3 pep_c + 3 ru5p-D_c + 4 s7p_c <=> 2 ac_c + 60 adp_c + 43 coa_c + colipa_c + 2 glu-L_c + 24 nad_c + 43 nadp_c + 45 pi_c + 14 ppi_c	0	0.0291539
LMPD_colipa_e_5_72	43 accoa_c + 60 atp_c + 2 f6p_c + 5 g1p_c + 2 gln-L_c + 18 h_c + 16 h2o_c + 18 nadh_c + 49 nadph_c + 3 pep_c + 3 ru5p-D_c + 4 s7p_c <=> 2 ac_c + 60 adp_c + 43 coa_c + colipa_c + 2 glu-L_c + 18 nad_c + 49 nadp_c + 45 pi_c + 14 ppi_c	0	0.0291047
LMPD_colipa_e_6_72	43 accoa_c + 60 atp_c + 2 f6p_c + 5 g1p_c + 2 gln-L_c + 18 h_c + 16 h2o_c + 6 nadh_c + 61 nadph_c + 3 pep_c + 3 ru5p-D_c + 4 s7p_c <=> 2 ac_c + 60 adp_c + 43 coa_c + colipa_c + 2 glu-L_c + 6 nad_c + 61 nadp_c + 45 pi_c + 14 ppi_c	0	0.028997
LMPD_colipa_e_7_72	43 accoa_c + 60 atp_c + 2 f6p_c + 5 g1p_c + 2 gln-L_c + 18 h_c + 16 h2o_c + nadh_c + 66 nadph_c + 3 pep_c + 3 ru5p-D_c + 4 s7p_c <=> 2 ac_c + 60 adp_c + 43 coa_c + colipa_c + 2 glu-L_c + nad_c + 66 nadp_c + 45 pi_c + 14 ppi_c	0	0.0289663
LMPD_colipa_e_9_72	43 accoa_c + 60 atp_c + 2 f6p_c + 5 g1p_c + 2 gln-L_c + 18 h_c + 16 h2o_c + 7 nadh_c + 60 nadph_c + 3 pep_c + 3 ru5p-D_c + 4 s7p_c <=> 2 ac_c + 60 adp_c + 43 coa_c + colipa_c + 2 glu-L_c + 7 nad_c + 60 nadp_c + 45 pi_c + 14 ppi_c	0	0.029015
LMPD_colipa_e_10_72	43 accoa_c + 60 atp_c + 2 f6p_c + 5 g1p_c + 2 gln-L_c + 18 h_c + 16 h2o_c + 19 nadh_c + 48 nadph_c + 3 pep_c + 3 ru5p-D_c + 4 s7p_c <=> 2 ac_c + 60 adp_c + 43 coa_c + colipa_c + 2 glu-L_c + 19 nad_c + 48 nadp_c + 45 pi_c + 14 ppi_c	0	0.0291129
LMPD_colipa_e_11_72	43 accoa_c + 60 atp_c + 2 f6p_c + 5 g1p_c + 2 gln-L_c + 18 h_c + 16 h2o_c + 12 nadh_c + 55 nadph_c + 3 pep_c + 3 ru5p-D_c + 4 s7p_c <=> 2 ac_c + 60 adp_c + 43 coa_c + colipa_c + 2 glu-L_c + 12 nad_c + 55 nadp_c + 45 pi_c + 14 ppi_c	0	0.0290557
LMPD_colipa_e_13_72	43 accoa_c + 60 atp_c + 2 f6p_c + 5 g1p_c + 2 gln-L_c + 18 h_c + 16 h2o_c + 25 nadh_c + 42 nadph_c + 3 pep_c + 3 ru5p-D_c + 4 s7p_c <=> 2 ac_c + 60 adp_c + 43 coa_c + colipa_c + 2 glu-L_c + 25 nad_c + 42 nadp_c + 45 pi_c + 14 ppi_c	0	0.0291621
LMPD_colipa_e_16_72	43 accoa_c + 60 atp_c + 2 f6p_c + 5 g1p_c + 2 gln-L_c + 18 h_c + 16 h2o_c + 67 nadph_c + 3 pep_c + 3 ru5p-D_c + 4 s7p_c <=> 2 ac_c + 60 adp_c + 43 coa_c + colipa_c + 2 glu-L_c + 67 nadp_c + 45 pi_c + 14 ppi_c	0	0.0289581
LMPD_colipa_e_30_72	43 accoa_c + 60 atp_c + 2 f6p_c + 5 g1p_c + 2 gln-L_c + 18 h_c + 16 h2o_c + 31 nadh_c + 36 nadph_c + 3 pep_c + 3 ru5p-D_c + 4 s7p_c <=> 2 ac_c + 60 adp_c + 43 coa_c + colipa_c + 2 glu-L_c + 31 nad_c + 36 nadp_c + 45 pi_c + 14 ppi_c	0	0.0292115
LMPD_colipa_e_33_72	43 accoa_c + 60 atp_c + 2 f6p_c + 5 g1p_c + 2 gln-L_c + 18 h_c + 16 h2o_c + 30 nadh_c + 37 nadph_c + 3 pep_c + 3 ru5p-D_c + 4 s7p_c <=> 2 ac_c + 60 adp_c + 43 coa_c + colipa_c + 2 glu-L_c + 30 nad_c + 37 nadp_c + 45 pi_c + 14 ppi_c	0	0.0292033
LMPD_clpn160_p_1_38	32 accoa_c + 32 atp_c + 2 cmp_c + 2 glyc3p_c + 28 h_c + 12 nadh_c + 44 nadph_c + 2 h2o_p + 2 pgp160_p <=> 32 adp_c + 2 cdpdhdecg_c + 32 coa_c + 12 nad_c + 44 nadp_c + 28 pi_c + 2 ppi_c + clpn160_p + glyc_p + 2 h_p + 2 pi_p	0	0.00185472
LMPD_clpn160_p_2_38	32 accoa_c + 8 atp_c + 2 cmp_c + 2 glyc3p_c + 56 h_c + 56 nadh_c + 2 h2o_p + 2 pgp160_p <=> 4 adp_c + 4 amp_c + 2 cdpdhdecg_c + 32 coa_c + 24 h2o_c + 56 nad_c + 6 ppi_c + clpn160_p + glyc_p + 2 h_p + 2 pi_p	0	0.00185472
LMPD_clpn160_p_3_38	32 accoa_c + 32 atp_c + 2 cmp_c + 2 glyc3p_c + 28 h_c + 16 nadh_c + 40 nadph_c + 2 h2o_p + 2 pgp160_p <=> 32 adp_c + 2 cdpdhdecg_c + 32 coa_c + 16 nad_c + 40 nadp_c + 28 pi_c + 2 ppi_c + clpn160_p + glyc_p + 2 h_p + 2 pi_p	0	0.00185472
LMPD_clpn160_p_4_38	32 accoa_c + 32 atp_c + 2 cmp_c + 2 glyc3p_c + 28 h_c + 8 nadh_c + 48 nadph_c + 2 h2o_p + 2 pgp160_p <=> 32 adp_c + 2 cdpdhdecg_c + 32 coa_c + 8 nad_c + 48 nadp_c + 28 pi_c + 2 ppi_c + clpn160_p + glyc_p + 2 h_p + 2 pi_p	0	0.00185472
LMPD_clpn160_p_6_38	32 accoa_c + 8 atp_c + 2 cmp_c + 2 glyc3p_c + 56 h_c + 28 nadh_c + 28 nadph_c + 2 h2o_p + 2 pgp160_p <=> 4 adp_c + 4 amp_c + 2 cdpdhdecg_c + 32 coa_c + 24 h2o_c + 28 nad_c + 28 nadp_c + 6 ppi_c + clpn160_p + glyc_p + 2 h_p + 2 pi_p	0	0.00185472
LMPD_clpn160_p_7_38	32 accoa_c + 32 atp_c + 2 cmp_c + 2 glyc3p_c + 28 h_c + 28 nadh_c + 28 nadph_c + 2 h2o_p + 2 pgp160_p <=> 32 adp_c + 2 cdpdhdecg_c + 32 coa_c + 28 nad_c + 28 nadp_c + 28 pi_c + 2 ppi_c + clpn160_p + glyc_p + 2 h_p + 2 pi_p	0	0.00185472
LMPD_clpn160_p_8_38	32 accoa_c + 8 atp_c + 2 cmp_c + 2 glyc3p_c + 54 h_c + 56 nadh_c + 2 pgp160_c + 2 pg160_p <=> 4 adp_c + 4 amp_c + 2 cdpdhdecg_c + 32 coa_c + 22 h2o_c + 56 nad_c + 2 pg160_c + 2 pi_c + 6 ppi_c + clpn160_p + glyc_p	0	0.00185472
LMPD_clpn160_p_11_38	32 accoa_c + 8 atp_c + 2 cmp_c + 2 glyc3p_c + 54 h_c + 28 nadh_c + 28 nadph_c + 2 pgp160_c + 2 pg160_p <=> 4 adp_c + 4 amp_c + 2 cdpdhdecg_c + 32 coa_c + 22 h2o_c + 28 nad_c + 28 nadp_c + 2 pg160_c + 2 pi_c + 6 ppi_c + clpn160_p + glyc_p	0	0.00185472
LMPD_clpn160_p_12_38	32 accoa_c + 32 atp_c + 2 cmp_c + 2 glyc3p_c + 26 h_c + 2 h2o_c + 24 nadh_c + 32 nadph_c + 2 pgp160_c + 2 pg160_p <=> 32 adp_c + 2 cdpdhdecg_c + 32 coa_c + 24 nad_c + 32 nadp_c + 2 pg160_c + 30 pi_c + 2 ppi_c + clpn160_p + glyc_p	0	0.00185472
LMPD_clpn161_p_1_38	32 accoa_c + 32 atp_c + 2 cmp_c + 2 glyc3p_c + 22 h_c + 2 h2o_c + 16 nadh_c + 36 nadph_c + 2 pgp161_c + 2 pg161_p <=> 32 adp_c + 2 cdpdhdec9eg_c + 32 coa_c + 16 nad_c + 36 nadp_c + 2 pg161_c + 30 pi_c + 2 ppi_c + clpn161_p + glyc_p	0	0.0014427
LMPD_clpn161_p_2_38	32 accoa_c + 32 atp_c + 2 cmp_c + 2 glyc3p_c + 24 h_c + 16 nadh_c + 36 nadph_c + 2 h2o_p + 2 pgp161_p <=> 32 adp_c + 2 cdpdhdec9eg_c + 32 coa_c + 16 nad_c + 36 nadp_c + 28 pi_c + 2 ppi_c + clpn161_p + glyc_p + 2 h_p + 2 pi_p	0	0.0014427
LMPD_clpn161_p_4_38	32 accoa_c + 32 atp_c + 2 cmp_c + 2 glyc3p_c + 24 h_c + 12 nadh_c + 40 nadph_c + 2 h2o_p + 2 pgp161_p <=> 32 adp_c + 2 cdpdhdec9eg_c + 32 coa_c + 12 nad_c + 40 nadp_c + 28 pi_c + 2 ppi_c + clpn161_p + glyc_p + 2 h_p + 2 pi_p	0	0.0014427
LMPD_clpn161_p_8_38	32 accoa_c + 32 atp_c + 2 cmp_c + 2 glyc3p_c + 24 h_c + 8 nadh_c + 44 nadph_c + 2 h2o_p + 2 pgp161_p <=> 32 adp_c + 2 cdpdhdec9eg_c + 32 coa_c + 8 nad_c + 44 nadp_c + 28 pi_c + 2 ppi_c + clpn161_p + glyc_p + 2 h_p + 2 pi_p	0	0.0014427
LMPD_clpn161_p_9_38	32 accoa_c + 32 atp_c + 2 cmp_c + 2 glyc3p_c + 24 h_c + 24 nadh_c + 28 nadph_c + 2 h2o_p + 2 pgp161_p <=> 32 adp_c + 2 cdpdhdec9eg_c + 32 coa_c + 24 nad_c + 28 nadp_c + 28 pi_c + 2 ppi_c + clpn161_p + glyc_p + 2 h_p + 2 pi_p	0	0.0014427
LMPD_clpn161_p_10_38	32 accoa_c + 32 atp_c + 2 cmp_c + 2 glyc3p_c + 24 h_c + 4 nadh_c + 48 nadph_c + 2 h2o_p + 2 pgp161_p <=> 32 adp_c + 2 cdpdhdec9eg_c + 32 coa_c + 4 nad_c + 48 nadp_c + 28 pi_c + 2 ppi_c + clpn161_p + glyc_p + 2 h_p + 2 pi_p	0	0.0014427
LMPD_clpn161_p_12_38	32 accoa_c + 32 atp_c + 2 cmp_c + 2 glyc3p_c + 22 h_c + 2 h2o_c + 4 nadh_c + 48 nadph_c + 2 pgp161_c + 2 pg161_p <=> 32 adp_c + 2 cdpdhdec9eg_c + 32 coa_c + 4 nad_c + 48 nadp_c + 2 pg161_c + 30 pi_c + 2 ppi_c + clpn161_p + glyc_p	0	0.0014427
LMPD_clpn161_p_16_38	32 accoa_c + 32 atp_c + 2 cmp_c + 2 glyc3p_c + 24 h_c + 20 nadh_c + 32 nadph_c + 2 h2o_p + 2 pgp161_p <=> 32 adp_c + 2 cdpdhdec9eg_c + 32 coa_c + 20 nad_c + 32 nadp_c + 28 pi_c + 2 ppi_c + clpn161_p + glyc_p + 2 h_p + 2 pi_p	0	0.0014427
LMPD_clpn161_p_17_38	32 accoa_c + 32 atp_c + 2 cmp_c + 2 glyc3p_c + 22 h_c + 2 h2o_c + 20 nadh_c + 32 nadph_c + 2 pgp161_c + 2 pg161_p <=> 32 adp_c + 2 cdpdhdec9eg_c + 32 coa_c + 20 nad_c + 32 nadp_c + 2 pg161_c + 30 pi_c + 2 ppi_c + clpn161_p + glyc_p	0	0.0014427
LMPD_clpn161_p_19_38	32 accoa_c + 32 atp_c + 2 cmp_c + 2 glyc3p_c + 22 h_c + 2 h2o_c + 24 nadh_c + 28 nadph_c + 2 pgp161_c + 2 pg161_p <=> 32 adp_c + 2 cdpdhdec9eg_c + 32 coa_c + 24 nad_c + 28 nadp_c + 2 pg161_c + 30 pi_c + 2 ppi_c + clpn161_p + glyc_p	0	0.0014427
LMPD_clpn161_p_20_38	32 accoa_c + 32 atp_c + 2 cmp_c + 2 glyc3p_c + 22 h_c + 2 h2o_c + 12 nadh_c + 40 nadph_c + 2 pgp161_c + 2 pg161_p <=> 32 adp_c + 2 cdpdhdec9eg_c + 32 coa_c + 12 nad_c + 40 nadp_c + 2 pg161_c + 30 pi_c + 2 ppi_c + clpn161_p + glyc_p	0	0.0014427
LMPD_clpn161_p_44_38	32 accoa_c + 32 atp_c + 2 cmp_c + 2 glyc3p_c + 22 h_c + 2 h2o_c + 52 nadph_c + 2 pgp161_c + 2 pg161_p <=> 32 adp_c + 2 cdpdhdec9eg_c + 32 coa_c + 52 nadp_c + 2 pg161_c + 30 pi_c + 2 ppi_c + clpn161_p + glyc_p	0	0.0014427
LMPD_clpn161_p_51_38	32 accoa_c + 32 atp_c + 2 cmp_c + 2 glyc3p_c + 22 h_c + 2 h2o_c + 8 nadh_c + 44 nadph_c + 2 pgp161_c + 2 pg161_p <=> 32 adp_c + 2 cdpdhdec9eg_c + 32 coa_c + 8 nad_c + 44 nadp_c + 2 pg161_c + 30 pi_c + 2 ppi_c + clpn161_p + glyc_p	0	0.00144183
LMPD_clpn161_p_54_38	32 accoa_c + 32 atp_c + 2 cmp_c + 2 glyc3p_c + 24 h_c + 52 nadph_c + 2 h2o_p + 2 pgp161_p <=> 32 adp_c + 2 cdpdhdec9eg_c + 32 coa_c + 52 nadp_c + 28 pi_c + 2 ppi_c + clpn161_p + glyc_p + 2 h_p + 2 pi_p	0	0.0014427
LMPD_clpn181_p_1_42	36 accoa_c + 8 atp_c + 2 cmp_c + 2 glyc3p_c + 58 h_c + 32 nadh_c + 28 nadph_c + 2 h2o_p + 2 pgp181_p <=> 4 adp_c + 4 amp_c + 2 cdpdodec11eg_c + 36 coa_c + 28 h2o_c + 32 nad_c + 28 nadp_c + 6 ppi_c + clpn181_p + glyc_p + 2 h_p + 2 pi_p	0	0.0007434
LMPD_clpn181_p_2_42	36 accoa_c + 36 atp_c + 2 cmp_c + 2 glyc3p_c + 28 h_c + 4 nadh_c + 56 nadph_c + 2 h2o_p + 2 pgp181_p <=> 36 adp_c + 2 cdpdodec11eg_c + 36 coa_c + 4 nad_c + 56 nadp_c + 32 pi_c + 2 ppi_c + clpn181_p + glyc_p + 2 h_p + 2 pi_p	0	0.0007434
LMPD_clpn181_p_3_42	36 accoa_c + 36 atp_c + 2 cmp_c + 2 glyc3p_c + 28 h_c + 28 nadh_c + 32 nadph_c + 2 h2o_p + 2 pgp181_p <=> 36 adp_c + 2 cdpdodec11eg_c + 36 coa_c + 28 nad_c + 32 nadp_c + 32 pi_c + 2 ppi_c + clpn181_p + glyc_p + 2 h_p + 2 pi_p	0	0.0007434
LMPD_clpn181_p_4_42	36 accoa_c + 36 atp_c + 2 cmp_c + 2 glyc3p_c + 26 h_c + 2 h2o_c + 24 nadh_c + 36 nadph_c + 2 pgp181_c + 2 pg181_p <=> 36 adp_c + 2 cdpdodec11eg_c + 36 coa_c + 24 nad_c + 36 nadp_c + 2 pg181_c + 34 pi_c + 2 ppi_c + clpn181_p + glyc_p	0	0.0007434
LMPD_clpn181_p_5_42	36 accoa_c + 8 atp_c + 2 cmp_c + 2 glyc3p_c + 58 h_c + 60 nadh_c + 2 h2o_p + 2 pgp181_p <=> 4 adp_c + 4 amp_c + 2 cdpdodec11eg_c + 36 coa_c + 28 h2o_c + 60 nad_c + 6 ppi_c + clpn181_p + glyc_p + 2 h_p + 2 pi_p	0	0.0007434
LMPD_clpn181_p_6_42	36 accoa_c + 36 atp_c + 2 cmp_c + 2 glyc3p_c + 26 h_c + 2 h2o_c + 16 nadh_c + 44 nadph_c + 2 pgp181_c + 2 pg181_p <=> 36 adp_c + 2 cdpdodec11eg_c + 36 coa_c + 16 nad_c + 44 nadp_c + 2 pg181_c + 34 pi_c + 2 ppi_c + clpn181_p + glyc_p	0	0.0007434
LMPD_clpn181_p_7_42	36 accoa_c + 36 atp_c + 2 cmp_c + 2 glyc3p_c + 26 h_c + 2 h2o_c + 12 nadh_c + 48 nadph_c + 2 pgp181_c + 2 pg181_p <=> 36 adp_c + 2 cdpdodec11eg_c + 36 coa_c + 12 nad_c + 48 nadp_c + 2 pg181_c + 34 pi_c + 2 ppi_c + clpn181_p + glyc_p	0	0.0007434
LMPD_clpn181_p_8_42	36 accoa_c + 8 atp_c + 2 cmp_c + 2 glyc3p_c + 58 h_c + 60 nadh_c + 2 pgp181_c + 2 pg181_p <=> 4 adp_c + 4 amp_c + 2 cdpdodec11eg_c + 36 coa_c + 26 h2o_c + 60 nad_c + 2 pg181_c + 2 pi_c + 6 ppi_c + clpn181_p + glyc_p	0	0.0007434
LMPD_clpn181_p_10_42	36 accoa_c + 8 atp_c + 2 cmp_c + 2 glyc3p_c + 58 h_c + 32 nadh_c + 28 nadph_c + 2 pgp181_c + 2 pg181_p <=> 4 adp_c + 4 amp_c + 2 cdpdodec11eg_c + 36 coa_c + 26 h2o_c + 32 nad_c + 28 nadp_c + 2 pg181_c + 2 pi_c + 6 ppi_c + clpn181_p + glyc_p	0	0.0007434
LMPD_clpn181_p_11_42	36 accoa_c + 36 atp_c + 2 cmp_c + 2 glyc3p_c + 28 h_c + 20 nadh_c + 40 nadph_c + 2 h2o_p + 2 pgp181_p <=> 36 adp_c + 2 cdpdodec11eg_c + 36 coa_c + 20 nad_c + 40 nadp_c + 32 pi_c + 2 ppi_c + clpn181_p + glyc_p + 2 h_p + 2 pi_p	0	0.0007434
LMPD_clpn181_p_14_42	36 accoa_c + 36 atp_c + 2 cmp_c + 2 glyc3p_c + 26 h_c + 2 h2o_c + 28 nadh_c + 32 nadph_c + 2 pgp181_c + 2 pg181_p <=> 36 adp_c + 2 cdpdodec11eg_c + 36 coa_c + 28 nad_c + 32 nadp_c + 2 pg181_c + 34 pi_c + 2 ppi_c + clpn181_p + glyc_p	0	0.0007434
LMPD_clpn181_p_15_42	36 accoa_c + 36 atp_c + 2 cmp_c + 2 glyc3p_c + 28 h_c + 24 nadh_c + 36 nadph_c + 2 h2o_p + 2 pgp181_p <=> 36 adp_c + 2 cdpdodec11eg_c + 36 coa_c + 24 nad_c + 36 nadp_c + 32 pi_c + 2 ppi_c + clpn181_p + glyc_p + 2 h_p + 2 pi_p	0	0.0007434
LMPD_clpn181_p_17_42	36 accoa_c + 36 atp_c + 2 cmp_c + 2 glyc3p_c + 28 h_c + 12 nadh_c + 48 nadph_c + 2 h2o_p + 2 pgp181_p <=> 36 adp_c + 2 cdpdodec11eg_c + 36 coa_c + 12 nad_c + 48 nadp_c + 32 pi_c + 2 ppi_c + clpn181_p + glyc_p + 2 h_p + 2 pi_p	0	0.0007434
LMPD_clpn181_p_21_42	36 accoa_c + 36 atp_c + 2 cmp_c + 2 glyc3p_c + 26 h_c + 2 h2o_c + 4 nadh_c + 56 nadph_c + 2 pgp181_c + 2 pg181_p <=> 36 adp_c + 2 cdpdodec11eg_c + 36 coa_c + 4 nad_c + 56 nadp_c + 2 pg181_c + 34 pi_c + 2 ppi_c + clpn181_p + glyc_p	0	0.0007434
LMPD_clpn181_p_22_42	36 accoa_c + 36 atp_c + 2 cmp_c + 2 glyc3p_c + 28 h_c + 8 nadh_c + 52 nadph_c + 2 h2o_p + 2 pgp181_p <=> 36 adp_c + 2 cdpdodec11eg_c + 36 coa_c + 8 nad_c + 52 nadp_c + 32 pi_c + 2 ppi_c + clpn181_p + glyc_p + 2 h_p + 2 pi_p	0	0.0007434
LMPD_clpn181_p_23_42	36 accoa_c + 36 atp_c + 2 cmp_c + 2 glyc3p_c + 26 h_c + 2 h2o_c + 20 nadh_c + 40 nadph_c + 2 pgp181_c + 2 pg181_p <=> 36 adp_c + 2 cdpdodec11eg_c + 36 coa_c + 20 nad_c + 40 nadp_c + 2 pg181_c + 34 pi_c + 2 ppi_c + clpn181_p + glyc_p	0	0.0007434
LMPD_clpn181_p_26_42	36 accoa_c + 36 atp_c + 2 cmp_c + 2 glyc3p_c + 26 h_c + 2 h2o_c + 8 nadh_c + 52 nadph_c + 2 pgp181_c + 2 pg181_p <=> 36 adp_c + 2 cdpdodec11eg_c + 36 coa_c + 8 nad_c + 52 nadp_c + 2 pg181_c + 34 pi_c + 2 ppi_c + clpn181_p + glyc_p	0	0.0007434
LMPD_clpn181_p_27_42	36 accoa_c + 36 atp_c + 2 cmp_c + 2 glyc3p_c + 28 h_c + 60 nadph_c + 2 h2o_p + 2 pgp181_p <=> 36 adp_c + 2 cdpdodec11eg_c + 36 coa_c + 60 nadp_c + 32 pi_c + 2 ppi_c + clpn181_p + glyc_p + 2 h_p + 2 pi_p	0	0.0007434
LMPD_murein3p3p_p_1_30	4 accoa_c + 2 asp-L_c + 18 atp_c + 4 f6p_c + 4 gln-L_c + 2 glu-L_c + 4 h2o_c + 6 nadph_c + 2 pep_c + 4 pyr_c + 2 succoa_c + 2 h2o_p <=> 18 adp_c + 4 akg_c + 6 coa_c + 14 h_c + 6 nadp_c + 16 pi_c + 4 ppi_c + 2 succ_c + murein3p3p_p	0.00079355	0.00084735
LMPD_murein3px4p_p_1_30	4 accoa_c + 2 asp-L_c + 18 atp_c + 4 f6p_c + 4 gln-L_c + 6 glu-L_c + 2 h2o_c + 6 nadph_c + 2 pep_c + 8 pyr_c + 2 succoa_c + h2o_p <=> 18 adp_c + 8 akg_c + 6 coa_c + 14 h_c + 6 nadp_c + 16 pi_c + 4 ppi_c + 2 succ_c + ala-D_p + alaala_p + murein3px4p_p	0.00035695	0.00038115
LMPD_murein4p4p_p_1_30	4 accoa_c + 2 asp-L_c + 18 atp_c + 4 f6p_c + 4 gln-L_c + 6 glu-L_c + 2 h2o_c + 6 nadph_c + 2 pep_c + 8 pyr_c + 2 succoa_c + 2 h2o_p <=> 18 adp_c + 8 akg_c + 6 coa_c + 14 h_c + 6 nadp_c + 16 pi_c + 4 ppi_c + 2 succ_c + 2 ala-D_p + murein4p4p_p	0.00317479	0.00339003
LMPD_murein4px4p_p_1_30	4 accoa_c + 2 asp-L_c + 18 atp_c + 4 f6p_c + 4 gln-L_c + 6 glu-L_c + 2 h2o_c + 6 nadph_c + 2 pep_c + 8 pyr_c + 2 succoa_c + h2o_p <=> 18 adp_c + 8 akg_c + 6 coa_c + 14 h_c + 6 nadp_c + 16 pi_c + 4 ppi_c + 2 succ_c + 2 ala-D_p + murein4px4p_p	0.00321432	0.00343224
LMPD_murein4px4px4p_p_1_40	6 accoa_c + 3 asp-L_c + 27 atp_c + 6 f6p_c + 6 gln-L_c + 9 glu-L_c + 3 h2o_c + 9 nadph_c + 3 pep_c + 12 pyr_c + 3 succoa_c + h2o_p <=> 27 adp_c + 12 akg_c + 9 coa_c + 21 h_c + 9 nadp_c + 24 pi_c + 6 ppi_c + 3 succ_c + 3 ala-D_p + murein4px4px4p_p	0.00039707	0.00042399
LMPD_GAM_c_1_17	2 3pg_c + aicar_c + 5 atp_c + co2_c + 2 gln-L_c + 4 h2o_c + 2 nad_c + 2 nadp_c + r5p_c <=> 5aizc_c + 4 adp_c + 2 akg_c + amp_c + gly_c + 12 h_c + imp_c + 2 nadh_c + 2 nadph_c + 6 pi_c + ppi_c	0	0.891072
LMPD_GAM_c_2_17	3pg_c + aicar_c + 6 atp_c + co2_c + for_c + 2 gln-L_c + 3 h2o_c + nad_c + nadp_c + r5p_c <=> 5aizc_c + 5 adp_c + akg_c + amp_c + glu-L_c + 9 h_c + imp_c + nadh_c + nadph_c + 6 pi_c + ppi_c	0	1.03604
TransFlux_4crsol_cTOe	4crsol_c <=> 4crsol_e	0.00013157	0.00014049
TransFlux_4crsol_e_DM	4crsol_e <=>	0.00013157	0.00014049
TransFlux_5drib_cTOe	5drib_c <=> 5drib_e	0.00013629	0.263107
TransFlux_5drib_e_DM	5drib_e <=>	0.00013629	0.263107
TransFlux_amob_cTOe	amob_c <=> amob_e	1.18e-06	0.0883661
TransFlux_amob_e_DM	amob_e <=>	1.18e-06	0.0883661
TransFlux_glycogenn1_cTOe	glycogenn1_c <=> glycogenn1_e	-0.922296	-0.0909703
TransFlux_glycogenn1_e_DM	glycogenn1_e <=>	-0.922296	-0.0909703
TransFlux_mththf_cTOe	mththf_c <=> mththf_e	0.0007906	0.181854
TransFlux_mththf_e_DM	mththf_e <=>	0.0007906	0.181854
TransFlux_colipa_EpTOe	colipaE_p <=> colipa_e	0	0.0244024
TransFlux_2dmmq8_cTOe	2dmmq8_c <=> 2dmmq8_e	0	0.0735186
TransFlux_2dmmq8_DM	2dmmq8_e <=>	0	0.0735186
TransFlux_2dmmql8_cTOe	2dmmql8_c <=> 2dmmql8_e	0	0.0732693
TransFlux_2dmmql8_DM	2dmmql8_e <=>	0	0.0732693
TransFlux_2fe2s_cTOe	2fe2s_c <=> 2fe2s_e	0	0.511094
TransFlux_2fe2s_DM	2fe2s_e <=>	0	0.511094
TransFlux_2h3oppan_cTOe	2h3oppan_c <=> 2h3oppan_e	0	2.04359
TransFlux_2h3oppan_DM	2h3oppan_e <=>	0	2.04359
TransFlux_2shchc_cTOe	2shchc_c <=> 2shchc_e	0	0.455041
TransFlux_2shchc_DM	2shchc_e <=>	0	0.455041
TransFlux_3psme_cTOe	3psme_c <=> 3psme_e	0	0.527182
TransFlux_3psme_DM	3psme_e <=>	0	0.527182
TransFlux_4fe4s_cTOe	4fe4s_c <=> 4fe4s_e	0	0.249783
TransFlux_4fe4s_DM	4fe4s_e <=>	0	0.249783
TransFlux_acon-C_cTOe	acon-C_c <=> acon-C_e	0	1.16835
TransFlux_acon-C_DM	acon-C_e <=>	0	1.16835
TransFlux_adocbl_cTOe	adocbl_c <=> adocbl_e	0	0.00986843
TransFlux_adocbl_DM	adocbl_e <=>	0	0.00986843
TransFlux_amet_cTOe	amet_c <=> amet_e	0	0.255038
TransFlux_amet_DM	amet_e <=>	0	0.255038
TransFlux_anth_cTOe	anth_c <=> anth_e	0	0.659983
TransFlux_anth_DM	anth_e <=>	0	0.659983
TransFlux_argsuc_cTOe	argsuc_c <=> argsuc_e	0	0.537005
TransFlux_argsuc_DM	argsuc_e <=>	0	0.537005
TransFlux_bglycogen_cTOe	bglycogen_c <=> bglycogen_e	0	0.831325
TransFlux_bglycogen_DM	bglycogen_e <=>	0	0.831325
TransFlux_bmocogdp_cTOe	bmocogdp_c <=> bmocogdp_e	0	0.0836449
TransFlux_bmocogdp_DM	bmocogdp_e <=>	0	0.0836449
TransFlux_btn_cTOe	btn_c <=> btn_e	0	0.088365
TransFlux_btn_DM	btn_e <=>	0	0.088365
TransFlux_cbasp_cTOe	cbasp_c <=> cbasp_e	0	1.5168
TransFlux_cbasp_DM	cbasp_e <=>	0	1.5168
TransFlux_cbp_cTOe	cbp_c <=> cbp_e	0	17.2916
TransFlux_cbp_DM	cbp_e <=>	0	17.2916
TransFlux_chor_cTOe	chor_c <=> chor_e	0	0.527182
TransFlux_chor_DM	chor_e <=>	0	0.527182
TransFlux_dcamp_cTOe	dcamp_c <=> dcamp_e	0	0.382739
TransFlux_dcamp_DM	dcamp_e <=>	0	0.382739
TransFlux_fru_cTOe	fru_c <=> fru_e	0	0.891318
TransFlux_fru_DM	fru_e <=>	0	0.891318
TransFlux_fum_cTOe	fum_c <=> fum_e	0	1.72916
TransFlux_fum_DM	fum_e <=>	0	1.72916
TransFlux_gdp_cTOe	gdp_c <=> gdp_e	0	0.480551
TransFlux_gdp_DM	gdp_e <=>	0	0.480551
TransFlux_gln-L_cTOe	gln-L_c <=> gln-L_e	0	1.12283
TransFlux_gln-L_DM	gln-L_e <=>	0	1.12283
TransFlux_glx_cTOe	glx_c <=> glx_e	0	4.00859
TransFlux_glx_DM	glx_e <=>	0	4.00859
TransFlux_glyc3p_cTOe	glyc3p_c <=> glyc3p_e	0	1.44096
TransFlux_glyc3p_DM	glyc3p_e <=>	0	1.44096
TransFlux_hpyr_cTOe	hpyr_c <=> hpyr_e	0	2.04359
TransFlux_hpyr_DM	hpyr_e <=>	0	2.04359
TransFlux_iasp_cTOe	iasp_c <=> iasp_e	0	1.8012
TransFlux_iasp_DM	iasp_e <=>	0	1.8012
TransFlux_icit_cTOe	icit_c <=> icit_e	0	1.16835
TransFlux_icit_DM	icit_e <=>	0	1.16835
TransFlux_imp_cTOe	imp_c <=> imp_e	0	0.508818
TransFlux_imp_DM	imp_e <=>	0	0.508818
TransFlux_lald-L_cTOe	lald-L_c <=> lald-L_e	0	1.44096
TransFlux_lald-L_DM	lald-L_e <=>	0	1.44096
TransFlux_lgt-S_cTOe	lgt-S_c <=> lgt-S_e	0	0.33905
TransFlux_lgt-S_DM	lgt-S_e <=>	0	0.33905
TransFlux_lipopb_cTOe	lipopb_c <=> lipopb_e	0	0.131485
TransFlux_lipopb_DM	lipopb_e <=>	0	0.131485
TransFlux_met-L_cTOe	met-L_c <=> met-L_e	0	0.516515
TransFlux_met-L_DM	met-L_e <=>	0	0.516515
TransFlux_mococdp_cTOe	mococdp_c <=> mococdp_e	0	0.174005
TransFlux_mococdp_DM	mococdp_e <=>	0	0.174005
TransFlux_mocogdp_cTOe	mocogdp_c <=> mocogdp_e	0	0.16701
TransFlux_mocogdp_DM	mocogdp_e <=>	0	0.16701
TransFlux_mthgxl_cTOe	mthgxl_c <=> mthgxl_e	0	1.66265
TransFlux_mthgxl_DM	mthgxl_e <=>	0	1.66265
TransFlux_oaa_cTOe	oaa_c <=> oaa_e	0	2.01065
TransFlux_oaa_DM	oaa_e <=>	0	2.01065
TransFlux_pap_cTOe	pap_c <=> pap_e	0	0.412151
TransFlux_pap_DM	pap_e <=>	0	0.412151
TransFlux_ptrc_cTOe	ptrc_c <=> ptrc_e	0	0.910082
TransFlux_ptrc_DM	ptrc_e <=>	0	0.910082
TransFlux_ribflv_cTOe	ribflv_c <=> ribflv_e	0	0.255914
TransFlux_ribflv_DM	ribflv_e <=>	0	0.255914
TransFlux_sheme_cTOe	sheme_c <=> sheme_e	0	0.0905317
TransFlux_sheme_DM	sheme_e <=>	0	0.0905317
TransFlux_skm5p_cTOe	skm5p_c <=> skm5p_e	0	0.708671
TransFlux_skm5p_DM	skm5p_e <=>	0	0.708671

## Sheet: BBBs
Biomass Building Block Name	Metabolite
10-Formyltetrahydrofolate	10fthf_c
2-Demethylmenaquinol 8	2dmmql8_c
[2Fe-2S] iron-sulfur cluster	2fe2s_c
[4Fe-4S] iron-sulfur cluster	4fe4s_c
5-Methyltetrahydrofolate	5mthf_c
Acetyl-CoA	accoa_c
Adenosylcobalamin	adocbl_c
L-Alanine	ala-L_c
S-Adenosyl-L-methionine	amet_c
L-Arginine	arg-L_c
L-Asparagine	asn-L_c
L-Aspartate	asp-L_c
ATP	atp_c
bis-molybdopterin guanine dinucleotide	bmocogdp_c
Biotin	btn_c
Calcium	ca2_c
chorismate	chor_c
Chloride	cl_c
Coenzyme A	coa_c
Co2+	cobalt2_c
CTP	ctp_c
Cu2+	cu2_c
L-Cysteine	cys-L_c
dATP	datp_c
dCTP	dctp_c
dGTP	dgtp_c
dTTP	dttp_c
Enterochelin	enter_c
Flavin adenine dinucleotide oxidized	fad_c
Fe2+	fe2_c
Fe3+	fe3_c
L-Glutamine	gln-L_c
L-Glutamate	glu-L_c
Glycine	gly_c
glycogen	glycogen_c
Reduced glutathione	gthrd_c
GTP	gtp_c
H2O	h2o_c
Heme O	hemeO_c
L-Histidine	his-L_c
L-Isoleucine	ile-L_c
potassium	k_c
L-Leucine	leu-L_c
lipoate (protein bound)	lipopb_c
L-Lysine	lys-L_c
Malonyl-CoA	malcoa_c
L-Methionine	met-L_c
magnesium	mg2_c
5,10-Methylenetetrahydrofolate	mlthf_c
Mn2+	mn2_c
Molybdate	mobd_c
molybdopterin cytosine dinucleotide	mococdp_c
molybdopterin guanine dinucleotide	mocogdp_c
Menaquinol 8	mql8_c
Nicotinamide adenine dinucleotide	nad_c
Nicotinamide adenine dinucleotide - reduced	nadh_c
Nicotinamide adenine dinucleotide phosphate	nadp_c
Nicotinamide adenine dinucleotide phosphate - reduced	nadph_c
Ammonium	nh4_c
nickel	ni2_c
phosphatidylethanolamine (dihexadecanoyl, n-C16:0)	pe160_c
phosphatidylethanolamine (dihexadec-9enoyl, n-C16:1)	pe161_c
phosphatidylethanolamine (dioctadec-11-enoyl, n-C18:1)	pe181_c
Phosphatidylglycerol (dihexadecanoyl, n-C16:0)	pg160_c
Phosphatidylglycerol (dihexadec-9-enoyl, n-C16:1)	pg161_c
Phosphatidylglycerol (dioctadec-11-enoyl, n-C18:1)	pg181_c
L-Phenylalanine	phe-L_c
Protoheme	pheme_c
L-Proline	pro-L_c
Putrescine	ptrc_c
Pyridoxal 5-phosphate	pydx5p_c
Ubiquinol-8	q8h2_c
Riboflavin	ribflv_c
L-Serine	ser-L_c
Siroheme	sheme_c
Sulfate	so4_c
Spermidine	spmd_c
Succinyl-CoA	succoa_c
5,6,7,8-Tetrahydrofolate	thf_c
Thiamine diphosphate	thmpp_c
L-Threonine	thr-L_c
L-Tryptophan	trp-L_c
L-Tyrosine	tyr-L_c
Undecaprenyl diphosphate	udcpdp_c
UTP	utp_c
L-Valine	val-L_c
Zinc	zn2_c
cardiolipin (tetrahexadecanoyl, n-C16:0)	clpn160_p
cardiolipin (tetrahexadec-9-enoyl, n-C16:1)	clpn161_p
cardiolipin (tetraoctadec-11-enoyl, n-C18:1)	clpn181_p
two linked disacharide tripeptide murein units (uncrosslinked, middle of chain)	murein3p3p_p
two disacharide linked murein units, tripeptide crosslinked tetrapeptide (A2pm->D-ala) (middle of chain)	murein3px4p_p
two linked disacharide tetrapeptide murein units (uncrosslinked, middle of chain)	murein4p4p_p
two disacharide linked murein units, tetrapeptide corsslinked tetrapeptide (A2pm->D-ala) (middle of chain)	murein4px4p_p
three disacharide linked murein units (tetrapeptide crosslinked tetrapeptide (A2pm->D-ala) & tetrapeptide corsslinked tetrapeptide (A2pm->D-ala)) (middle of chain)	murein4px4px4p_p
phosphatidylethanolamine (dihexadecanoyl, n-C16:0)	pe160_p
phosphatidylethanolamine (dihexadec-9enoyl, n-C16:1)	pe161_p
phosphatidylethanolamine (dioctadec-11-enoyl, n-C18:1)	pe181_p
Phosphatidylglycerol (dihexadecanoyl, n-C16:0)	pg160_p
Phosphatidylglycerol (dihexadec-9-enoyl, n-C16:1)	pg161_p
Phosphatidylglycerol (dioctadec-11-enoyl, n-C18:1)	pg181_p
core oligosaccharide lipid A	colipaE_p
