# Supplementary material for: The effects of model complexity and size on metabolic flux distribution and control: case study in Escherichia coli
Source: BMC Bioinformatics. 2021 Mar 20;22:134. doi: 10.1186/s12859-021-04066-y (PMC7981984; doi:10.1186/s12859-021-04066-y)
Supplement: Supplementary file 5 — Additional file 5. Flux and concentration steady states. Spreadsheet providing metabolic flux and concentration reference steady-states across the models with a comparative study of these steady states between pairs of models. [file 12859_2021_4066_MOESM5_ESM.xlsx]

## Sheet: Flux Rep
	D1			D2			D3
	Reaction	Flux [mmol/gDW/h]		Reaction	Flux [mmol/gDW/h]		Reaction	Flux [mmol/gDW/h]
	Ec_biomass_iJO1366_WT_53p95M	0.591712		Ec_biomass_iJO1366_WT_53p95M	0.590058		Ec_biomass_iJO1366_WT_53p95M	0.590424
	DM_5mtr_e	0.00435421		DM_5mtr_e	0.00434546		DM_5mtr_e	0.00434344
	DM_ac_e	2.91375		DM_ac_e	2.91541		DM_ac_e	2.90158
	DM_acald_e	0.00251217		DM_acald_e	0.00252732		DM_acald_e	0.00250385
	DM_akg_e	0.0128755		DM_akg_e	0.0127914		DM_ade_e	0.00134902
	DM_ala-D_e	0.0132441		DM_ala-D_e	0.0143278		DM_akg_e	0.0127402
	DM_ala-L_e	0.0042694		DM_ala-L_e	0.00430547		DM_ala-D_e	0.0143367
	DM_alaala_e	0.000357986		DM_alaala_e	0.000356985		DM_ala-L_e	0.00428759
	DM_arg-L_e	0.00880233		DM_arg-L_e	0.00875158		DM_alaala_e	0.000357207
	DM_asn-L_e	0.0105772		DM_asn-L_e	0.0106402		DM_arg-L_e	0.00871737
	DM_asp-L_e	0.00795777		DM_asp-L_e	0.00795726		DM_asn-L_e	0.0105483
	DM_ca2_e	-0.00293016		DM_ca2_e	-0.00292197		DM_asp-L_e	0.00797564
	DM_cbl1_e	-0.00126948		DM_cbl1_e	-0.00127738		DM_ca2_e	-0.00292378
	DM_cit_e	7.55461e-05		DM_cit_e	7.51776e-05		DM_cbl1_e	-0.00126612
	DM_cl_e	-0.00293016		DM_cl_e	-0.00292197		DM_cit_e	7.5222e-05
	DM_co2_e	15.3641		DM_co2_e	15.3842		DM_cl_e	-0.00292378
	DM_cobalt2_e	-1.42011e-05		DM_cobalt2_e	-1.41614e-05		DM_co2_e	15.4315
	DM_colipa_e	0.000818314		DM_colipa_e	0.000779099		DM_cobalt2_e	-1.41702e-05
	DM_cu2_e	-0.000398814		DM_cu2_e	-0.000397699		DM_colipa_e	0.000746515
	DM_cys-L_e	0.0133102		DM_cys-L_e	0.0133775		DM_cu2_e	-0.000397946
	DM_dha_e	0.0463356		DM_dha_e	0.0459892		DM_cys-L_e	0.0133761
	DM_enter_e	0.000988655		DM_enter_e	0.000985549		DM_dha_e	0.0461428
	DM_etoh_e	0.0255192		DM_etoh_e	0.025742		DM_enter_e	0.000995389
	DM_fe2_e	-0.165775		DM_fe2_e	-0.165447		DM_etoh_e	0.0259615
	DM_fe3_e	-0.00439524		DM_fe3_e	-0.00438295		DM_fe2_e	-0.164759
	DM_for_e	0.494494		DM_for_e	0.49635		DM_fe3_e	-0.00438567
	DM_glc_e	-8.0956		DM_glc_e	-8.09404		DM_for_e	0.49664
	DM_glcn_e	0.0181978		DM_glcn_e	0.0181493		DM_glc_e	-8.09955
	DM_glu-L_e	0.000701851		DM_glu-L_e	0.000706193		DM_glcn_e	0.0180256
	DM_gly_e	0.0124588		DM_gly_e	0.0124698		DM_glu-L_e	0.000708861
	DM_glyc_e	0.00684524		DM_glyc_e	0.00686463		DM_gly_e	0.0125301
	DM_glyc-R_e	0.0511946		DM_glyc-R_e	0.0509113		DM_glyc_e	0.00685528
	DM_glyclt_e	0.00370657		DM_glyclt_e	0.00373688		DM_glyc-R_e	0.0513857
	DM_gthrd_e	0.00436088		DM_gthrd_e	0.00437079		DM_glyclt_e	0.00373488
	DM_h_e	9.40479		DM_h_e	9.37806		DM_gthrd_e	0.00440105
	DM_h2o_e	31.8744		DM_h2o_e	31.8594		DM_h_e	9.32016
	DM_his-L_e	0.0083981		DM_his-L_e	0.00838185		DM_h2o_e	31.8951
	DM_ile-L_e	0.00206578		DM_ile-L_e	0.00207593		DM_his-L_e	0.00839136
	DM_k_e	-0.109875		DM_k_e	-0.109568		DM_ile-L_e	0.00206581
	DM_lac-D_e	0.0241665		DM_lac-D_e	0.0241151		DM_k_e	-0.109636
	DM_leu-L_e	0.00152722		DM_leu-L_e	0.00151855		DM_lac-D_e	0.0242871
	DM_lys-L_e	0.00158336		DM_lys-L_e	0.00157248		DM_lac-L_e	0.000529763
	DM_mal-L_e	0.00923655		DM_mal-L_e	0.00929946		DM_leu-L_e	0.00151555
	DM_meoh_e	0.000332295		DM_meoh_e	0.00033043		DM_lys-L_e	0.00157066
	DM_mg2_e	-0.0048834		DM_mg2_e	-0.00486975		DM_mal-L_e	0.00931698
	DM_mn2_e	-0.000389347		DM_mn2_e	-0.000388258		DM_meoh_e	0.000330194
	DM_mobd_e	-0.00918122		DM_mobd_e	-0.00916509		DM_mg2_e	-0.00487277
	DM_nh4_e	-6.60113		DM_nh4_e	-6.6107		DM_mn2_e	-0.000388499
	DM_ni2_e	-0.000181656		DM_ni2_e	-0.000181148		DM_mobd_e	-0.00923376
	DM_o2_e	-14.3168		DM_o2_e	-14.3296		DM_nh4_e	-6.6189
	DM_phe-L_e	0.00499394		DM_phe-L_e	0.00503716		DM_ni2_e	-0.00018126
	DM_pheme_e	0.0018431		DM_pheme_e	0.00185673		DM_o2_e	-14.3474
	DM_pi_e	-0.579374		DM_pi_e	-0.583557		DM_phe-L_e	0.00508157
	DM_pro-L_e	0.0131611		DM_pro-L_e	0.0132776		DM_pheme_e	0.00186108
	DM_pyr_e	0.0239313		DM_pyr_e	0.0239712		DM_pi_e	-0.585145
	DM_ser-L_e	0.000357552		DM_ser-L_e	0.000359142		DM_pro-L_e	0.013242
	DM_so4_e	-0.356944		DM_so4_e	-0.356097		DM_pyr_e	0.0239512
	DM_spmd_e	0.000363709		DM_spmd_e	0.000366113		DM_ser-L_e	0.0102256
	DM_succ_e	5.06783e-05		DM_succ_e	5.08035e-05		DM_so4_e	-0.352528
	DM_thr-L_e	0.00199117		DM_thr-L_e	0.00200891		DM_spmd_e	0.000361625
	DM_trp-L_e	0.00240732		DM_trp-L_e	0.00240383		DM_succ_e	0.000286591
	DM_tyr-L_e	0.000564064		DM_tyr-L_e	0.000569275		DM_thr-L_e	0.00200387
	DM_val-L_e	0.000621351		DM_val-L_e	0.000620002		DM_trp-L_e	0.000539173
	DM_zn2_e	-0.000191715		DM_zn2_e	-0.000191179		DM_tyr-L_e	0.00410288
	5MTRtex	-0.00435421		5MTRtex	-0.00434546		DM_val-L_e	0.00267424
	ACALD	-0.387167		ACALD	-0.389002		DM_zn2_e	-0.000191297
	ACALDtex	-0.00251217		ACALDtex	-0.00252732		5MTRtex	-0.00434344
	ACALDtpp	-0.00251217		ACALDtpp	-0.00252732		ACALD	-0.390391
	ACKr	-1.77957		ACKr	-1.77235		ACALDtex	-0.00250385
	ACONTa	3.15097		ACONTa	3.14067		ACALDtpp	-0.00250385
	ACONTb	3.14276		ACONTb	3.13679		ACKr	-1.76189
	ACS	0.00999088		ACS	0.0100104		ACONTa	3.1473
	ACt2rpp	-2.91375		ACt2rpp	-2.91541		ACONTb	3.13814
	ACtex	-2.91375		ACtex	-2.91541		ACS	0.0100583
	ADK1	2.09757		ADK1	2.09766		ACt2rpp	-2.90158
	AKGDH	1.73836		ADK3	-0.326855		ACtex	-2.90158
	AKGt2rpp	-0.0128755		ADSL1r	0.182284		ADEt2rpp	-0.00134902
	AKGtex	-0.0128755		ADSL2r	0.279504		ADEtex	-0.00134902
	ALAALAtex	-0.000357986		ADSS	0.182959		ADK1	2.09044
	ALAt2rpp	-0.0042694		AKGDH	1.73784		ADK3	-0.325721
	ALAtex	-0.0042694		AKGt2rpp	-0.0127914		ADSL1r	0.183563
	ALCD2x	-0.0255192		AKGtex	-0.0127914		ADSL2r	0.277297
	ALDD2x	0.115834		ALAALAtex	-0.000356985		ADSS	0.184118
	ALDD2y	0.297743		ALAt2rpp	-0.00430547		AKGDH	1.74455
	ARGt3pp	0.00880233		ALAtex	-0.00430547		AKGt2rpp	-0.0127402
	ARGtex	-0.00880233		ALCD2x	-0.025742		AKGtex	-0.0127402
	ASNt2rpp	-0.0105772		ALDD2x	0.115346		ALAALAtex	-0.000357207
	ASNtex	-0.0105772		ALDD2y	0.298617		ALAt2rpp	-0.00428759
	ASPO3	0.00768424		ARGSL	0.178346		ALAtex	-0.00428759
	ASPO4	0.00870209		ARGSS	0.178543		ALCD2x	-0.0259615
	ASPO5	0.0142469		ARGt3pp	0.00875158		ALDD2x	0.115888
	ASPO6	0.00524534		ARGtex	-0.00875158		ALDD2y	0.295973
	ASPT	0.37856		ASNt2rpp	-0.0106402		AMPN	0.000688628
	ASPTA	-2.24059		ASNtex	-0.0106402		ANS	0.035771
	ASPt2rpp	-0.00795777		ASPCT	0.201415		ARGSL	0.178417
	ASPtex	-0.00795777		ASPO3	0.00771724		ARGSS	0.180015
	ATPM	8.49811		ASPO4	0.0087429		ARGt3pp	0.00871737
	ATPS4rpp	43.217		ASPO5	0.0141883		ARGtex	-0.00871737
	CA2tex	0.00293016		ASPO6	0.00528255		ASNt2rpp	-0.0105483
	CAt6pp	-0.00293016		ASPT	0.378805		ASNtex	-0.0105483
	CBL1tonex	0.00126948		ASPTA	-2.23337		ASPCT	0.200861
	CITL	0.0316781		ASPt2rpp	-0.00795726		ASPO3	0.00773306
	CITt3pp	0.480666		ASPtex	-0.00795726		ASPO4	0.00867511
	CITt7pp	0.48059		ATPM	8.44193		ASPO5	0.0142464
	CITtex	-7.55461e-05		ATPS4rpp	43.2731		ASPO6	0.00532036
	CLt3_2pp	0.00146508		CA2tex	0.00292197		ASPT	0.381394
	CLtex	0.00293016		CAt6pp	-0.00292197		ASPTA	-2.23137
	CO2tex	-15.3641		CBL1tonex	0.00127738		ASPt2rpp	-0.00797564
	CO2tpp	-15.2672		CBMKr	0.380423		ASPtex	-0.00797564
	COBALT2tex	1.42011e-05		CITL	0.0316951		ATPM	8.38829
	COBALT2tpp	1.42011e-05		CITt3pp	0.477625		ATPS4rpp	43.241
	COLIPAabcpp	0.00564136		CITt7pp	0.47755		BPNT	0.349923
	COLIPAabctex	0.00564136		CITtex	-7.51776e-05		CA2tex	0.00292378
	CRNDabcpp	0.0357079		CLt3_2pp	0.00146098		CAt6pp	-0.00292378
	CRNDt2rpp	2.36664		CLtex	0.00292197		CBL1tonex	0.00126612
	CRNt2rpp	-2.40235		CO2tex	-15.3842		CBMKr	0.381827
	CRNt8pp	2.40235		CO2tpp	-15.2876		CHORS	0.237768
	CS	3.18273		COBALT2tex	1.41614e-05		CHRPL	0.000131665
	CU2tex	0.000398814		COBALT2tpp	1.41614e-05		CITL	0.0317427
	CU2tpp	0.000398814		COLIPAabcpp	0.00558866		CITt3pp	0.47902
	CYSabc2pp	0.0111654		COLIPAabctex	0.00558866		CITt7pp	0.478945
	CYStex	-0.0133102		CRNDabcpp	0.0354707		CITtex	-7.5222e-05
	CYStpp	0.00214486		CRNDt2rpp	2.34852		CLt3_2pp	0.00146189
	CYTBD2pp	1.0637		CRNt2rpp	-2.38399		CLtex	0.00292378
	CYTBDpp	0.111599		CRNt8pp	2.38399		CO2tex	-15.4315
	CYTBO3_4pp	27.3854		CS	3.17244		CO2tpp	-15.3349
	D-LACt2pp	-0.0241665		CU2tex	0.000397699		COBALT2tex	1.41702e-05
	D-LACtex	-0.0241665		CU2tpp	0.000397699		COBALT2tpp	1.41702e-05
	DALAtex	-0.0132441		CYSabc2pp	0.0112244		COLIPAabcpp	0.00555906
	DB4PS	0.00594967		CYStex	-0.0133775		COLIPAabctex	0.00555906
	DHAPT	0.411583		CYStpp	0.00215306		CRNDabcpp	0.0358021
	DHAtex	-0.0463356		CYTBD2pp	1.06365		CRNDt2rpp	2.33868
	DHAtpp	-0.0463356		CYTBDpp	0.112632		CRNt2rpp	-2.37449
	DHORD2	0.00420718		CYTBO3_4pp	27.4098		CRNt8pp	2.37449
	DHORD5	0.0239296		D-LACt2pp	-0.0241151		CS	3.17912
	DHORDfum	0.166641		D-LACtex	-0.0241151		CU2tex	0.000397946
	EDA	0.10609		DALAtex	-0.0143278		CU2tpp	0.000397946
	EDD	0.10609		DB4PS	0.00591857		CYSabc2pp	0.0112121
	ENO	11.7442		DHAPT	0.412464		CYStex	-0.0133761
	ETOHtex	-0.0255192		DHAtex	-0.0459892		CYStpp	0.00216394
	ETOHtrpp	-0.0255192		DHAtpp	-0.0459892		CYTBD2pp	1.0625
	F6PA	0.408196		DHORD2	0.00418329		CYTBDpp	0.111957
	FBA	4.23535		DHORD5	0.0237142		CYTBO3_4pp	27.4474
	FBA3	1.1428		DHORDfum	0.166568		D-LACt2pp	-0.0242871
	FBP	0.0345549		DHORTS	-0.194466		D-LACtex	-0.0242871
	FDH4pp	0.0579135		EDA	0.105526		DALAtex	-0.0143367
	FDH5pp	0.0389254		EDD	0.105526		DB4PS	0.00587781
	FE2abcpp	0.0527666		ENO	11.7341		DHAPT	0.412844
	FE2t2pp	0.00742976		ETOHtex	-0.025742		DHAtex	-0.0461428
	FE2tex	0.165775		ETOHtrpp	-0.025742		DHAtpp	-0.0461428
	FE2tpp	0.105579		F6PA	0.408563		DHORD2	0.00419526
	FE3abcpp	0.00439524		F6PP	0.0617434		DHORD5	0.0237719
	FE3tex	0.00439524		FBA	4.22375		DHORDfum	0.16715
	FEENTERtex	0.000988655		FBA3	1.14751		DHORTS	-0.195117
	FEENTERtpp	0.000988655		FBP	0.0343629		EDA	0.105078
	FLDR2	0.0272773		FDH4pp	0.0580081		EDD	0.105078
	FORtex	-0.494494		FDH5pp	0.0386746		ENO	11.7271
	FORtppi	0.591333		FE2abcpp	0.0524803		ETOHtex	-0.0259615
	FRD3	3.91166		FE2t2pp	0.00738344		ETOHtrpp	-0.0259615
	FUM	3.43083		FE2tex	0.165447		F6PA	0.409028
	G3PD2	-0.267603		FE2tpp	0.105584		F6PP	0.062118
	G3PD5	0.059405		FE3abcpp	0.00438295		FBA	4.23381
	G3PD6	0.0396226		FE3tex	0.00438295		FBA3	1.14116
	G3PD7	0.00891266		FEENTERtex	0.000985549		FBP	0.0342797
	G3PT	0.100005		FEENTERtpp	0.000985549		FDH4pp	0.0580428
	G6PDH2r	4.57699		FLDR2	0.0274576		FDH5pp	0.0385708
	G6PP	0.172952		FORtex	-0.49635		FE2abcpp	0.0522648
	GAPD	12.6886		FORtppi	0.593033		FE2t2pp	0.00745428
	GLBRAN2	7.87704		FRD3	3.90996		FE2tex	0.164759
	GLCDpp	0.0181978		FUM	3.4267		FE2tpp	0.105039
	GLCNtex	-0.0181978		G3PD2	-0.269364		FE3abcpp	0.00438567
	GLCP	0.30822		G3PD5	0.0595703		FE3tex	0.00438567
	GLCS1	0.419436		G3PD6	0.0392495		FEENTERtex	0.000995389
	GLCabcpp	0.203159		G3PD7	0.00882426		FEENTERtpp	0.000995389
	GLCptspp	7.38382		G3PT	0.0998784		FLDR2	0.0275194
	GLCt2pp	0.490423		G6PDH2r	4.59081		FORtex	-0.49664
	GLCtex	8.0956		G6PP	0.172275		FORtppi	0.593253
	GLDBRAN2	7.85706		GAPD	12.6726		FRD3	3.89547
	GLGC	0.419436		GLBRAN2	7.80224		FUM	3.43369
	GLUDy	-5.58999		GLCDpp	0.018323		G3PD2	-0.270939
	GLUt2rpp	-0.000701851		GLCNt2rpp	0.000173689		G3PD5	0.0601324
	GLUtex	-0.000701851		GLCNtex	-0.0181493		G3PD6	0.0393459
	GLXCL	0.248486		GLCP	0.309476		G3PD7	0.00886396
	GLYCAt2rpp	-0.0511946		GLCS1	0.415538		G3PT	0.0998145
	GLYCAtex	-0.0511946		GLCabcpp	0.203234		G6PDH2r	4.58746
	GLYCDx	0.0497223		GLCptspp	7.38204		G6PP	0.172584
	GLYCK	0.134204		GLCt2pp	0.490442		GAPD	12.6731
	GLYCK2	0.0587485		GLCtex	8.09404		GLBRAN2	7.79112
	GLYCLTDx	0.409196		GLDBRAN2	7.78716		GLCDpp	0.0181977
	GLYCLTDy	0.125323		GLGC	0.415538		GLCNt2rpp	0.000172086
	GLYCLTt2rpp	-0.00370657		GLUDy	-5.57989		GLCNtex	-0.0180256
	GLYCLTtex	-0.00370657		GLUt2rpp	-0.000706193		GLCP	0.308428
	GLYCTO2	0.00834031		GLUtex	-0.000706193		GLCS1	0.41513
	GLYCTO3	0.264736		GLXCL	0.247694		GLCabcpp	0.204878
	GLYCTO4	0.258264		GLYCAt2rpp	-0.0509113		GLCptspp	7.38724
	GLYCtex	-0.00684524		GLYCAtex	-0.0509113		GLCt2pp	0.48924
	GLYCtpp	0.00304999		GLYCDx	0.0498901		GLCtex	8.09955
	GLYK	0.0472331		GLYCK	0.134984		GLDBRAN2	7.77545
	GLYt2rpp	-0.0124588		GLYCK2	0.0590222		GLGC	0.41513
	GLYtex	-0.0124588		GLYCLTDx	0.405171		GLNS	1.19572
	GND	4.4709		GLYCLTDy	0.125412		GLUDy	-5.59627
	GTHRDabc2pp	0.00436088		GLYCLTt2rpp	-0.00373688		GLUN	0.0106626
	GTHRDtex	-0.00436088		GLYCLTtex	-0.00373688		GLUSy	0.00395414
	H2Otex	-31.8744		GLYCTO2	0.00830321		GLUt2rpp	-0.000708861
	H2Otpp	-31.9045		GLYCTO3	0.263269		GLUtex	-0.000708861
	HEX1	0.866534		GLYCTO4	0.25736		GLXCL	0.248085
	HISt2rpp	-0.0083981		GLYCtex	-0.00686463		GLYCAt2rpp	-0.0513857
	HIStex	-0.0083981		GLYCtpp	0.00308		GLYCAtex	-0.0513857
	Htex	-9.40479		GLYK	0.0469082		GLYCDx	0.0499583
	ICDHyr	2.45229		GLYOX3	0.000267594		GLYCK	0.135844
	ICL	0.678374		GLYt2rpp	-0.0124698		GLYCK2	0.0589525
	ILEt2rpp	-0.00206578		GLYtex	-0.0124698		GLYCLTDx	0.403959
	ILEtex	-0.00206578		GND	4.48546		GLYCLTDy	0.12635
	Kabcpp	0.0035149		GNK	0.000173689		GLYCLTt2rpp	-0.00373488
	Kt2pp	0.10636		GTHRDabc2pp	0.00437079		GLYCLTtex	-0.00373488
	Ktex	0.109875		GTHRDtex	-0.00437079		GLYCTO2	0.00835998
	LDH_D	-0.278671		H2Otex	-31.8594		GLYCTO3	0.261561
	LDH_D2	0.254505		H2Otpp	-31.8897		GLYCTO4	0.25718
	LEUt2rpp	-0.00152722		HEX1	0.863041		GLYCtex	-0.00685528
	LEUtex	-0.00152722		HEX7	0.0667541		GLYCtpp	0.0030683
	LYSt3pp	0.00158336		HISt2rpp	-0.00838185		GLYK	0.0467879
	LYStex	-0.00158336		HIStex	-0.00838185		GLYOX	0.000857515
	MALS	0.112865		HPYRI	-0.00161897		GLYOX3	0.000265719
	MALt3pp	0.00923655		HPYRRx	0.000540102		GLYt2rpp	-0.0125301
	MALtex	-0.00923655		HPYRRy	0.000608802		GLYtex	-0.0125301
	MDH	3.10445		Htex	-9.37806		GND	4.48256
	MDH2	0.0454043		ICDHyr	2.45291		GNK	0.000172086
	MDH3	0.0680661		ICL	0.673744		GTHRDabc2pp	0.00440105
	ME1	0.00483315		ILEt2rpp	-0.00207593		GTHRDtex	-0.00440105
	ME2	0.283539		ILEtex	-0.00207593		H2Otex	-31.8951
	MEOHtex	-0.000332295		Kabcpp	0.00348731		H2Otpp	-31.9253
	MG2t3_2pp	0.00293793		Kt2pp	0.106081		HEX1	0.860746
	MG2tex	0.0048834		Ktex	0.109568		HEX7	0.0663492
	MG2tpp	0.0013497		LDH_D	-0.278896		HISt2rpp	-0.00839136
	MG2uabcpp	0.000595768		LDH_D2	0.255048		HIStex	-0.00839136
	MN2tpp	0.000375308		LEUt2rpp	-0.00151855		HPYRI	-0.00160961
	MNt2pp	1.40386e-05		LEUtex	-0.00151855		HPYRRx	0.000539939
	MNtex	0.000389347		LYSt3pp	0.00157248		HPYRRy	0.000604548
	MOBDabcpp	0.00918122		LYStex	-0.00157248		Htex	-9.32016
	MOBDtex	0.00918122		MALS	0.11317		ICDHyr	2.46469
	MOX	0.0281642		MALt3pp	0.00929946		ICHORS	0.00645194
	NADH10	0.0871706		MALtex	-0.00929946		ICL	0.671822
	NADH16pp	19.9743		MDH	3.10114		ILEt2rpp	-0.00206581
	NADH17pp	0.469978		MDH2	0.0451674		ILEtex	-0.00206581
	NADH18pp	3.60633		MDH3	0.0683592		Kabcpp	0.00349993
	NADH5	0.157306		ME1	0.00482017		Kt2pp	0.106136
	NADH9	0.00564606		ME2	0.282902		Ktex	0.109636
	NADK	0.277226		MEOHtex	-0.00033043		L-LACD2	0.00111512
	NADPHQR2	0.266284		MG2t3_2pp	0.00292502		L-LACD3	0.000339996
	NADPHQR3	0.0625732		MG2tex	0.00486975		L-LACt2rpp	-0.000529763
	NADPHQR4	0.0320281		MG2tpp	0.00135444		L-LACtex	-0.000529763
	NADPPPS	0.276962		MG2uabcpp	0.000590297		LALDO3	0.0023169
	NADTRHD	1.24161		MGSA	0.00401109		LCADi	0.00198488
	NAt3_1p5pp	0.119124		MLTG3	0.00101403		LDH_D	-0.279327
	NAt3_2pp	0.0250838		MLTG4	0.00133987		LDH_D2	0.256163
	NAt3pp	0.0432491		MLTG5	0.00392369		LEUt2rpp	-0.00151555
	NH4tex	6.60113		MLTP1	-0.00101403		LEUtex	-0.00151555
	NH4tpp	6.60113		MLTP2	-0.00133987		LGTHL	0.00126223
	NI2tex	0.000181656		MLTP3	-0.00392369		LYSt3pp	0.00157066
	NI2tpp	0.000176128		MN2tpp	0.000374348		LYStex	-0.00157066
	NI2uabcpp	5.52742e-06		MNt2pp	1.39102e-05		MALS	0.113653
	NTPP6	0.0128219		MNtex	0.000388258		MALt3pp	0.00931698
	O2tex	14.3168		MOBDabcpp	0.00916509		MALtex	-0.00931698
	O2tpp	14.3168		MOBDtex	0.00916509		MDH	3.10546
	OAADC	0.216501		MOX	0.0281782		MDH2	0.0455869
	PDH	7.06577		NADH10	0.0874622		MDH3	0.0684173
	PE160abcpp	0.0188153		NADH16pp	20.0034		ME1	0.00483311
	PE161abcpp	0.0146342		NADH17pp	0.471872		ME2	0.285649
	PE181abcpp	0.00754255		NADH18pp	3.60628		MEOHtex	-0.000330194
	PFK	4.2699		NADH5	0.158192		MG2t3_2pp	0.00292019
	PFK_3	1.1428		NADH9	0.00559007		MG2tex	0.00487277
	PFL	0.726465		NADK	0.274879		MG2tpp	0.00136163
	PG160abcpp	0.00637866		NADPHQR2	0.268443		MG2uabcpp	0.000590947
	PG161abcpp	0.00496151		NADPHQR3	0.0623031		MGSA	0.00398244
	PG181abcpp	0.00255679		NADPHQR4	0.0318593		MLTG3	0.00102338
	PGI	3.36099		NADPPPS	0.274615		MLTG4	0.00134095
	PGK	-12.6886		NADTRHD	1.24185		MLTG5	0.00392105
	PGL	4.57699		NAt3_1p5pp	0.118288		MLTP1	-0.00102338
	PGM	-11.6855		NAt3_2pp	0.0248693		MLTP2	-0.00134095
	PGMT	-0.139423		NAt3pp	0.0428714		MLTP3	-0.00392105
	PHEMEabcpp	0.0018431		NDPK1	0.478709		MN2tpp	0.000374609
	PHEMEtiex	0.0018431		NH4tex	6.6107		MNt2pp	1.38899e-05
	PHEt2rpp	-0.00499394		NH4tpp	6.6107		MNtex	0.000388499
	PHEtex	-0.00499394		NI2tex	0.000181148		MOBDabcpp	0.00923376
	PIt2rpp	0.579374		NI2tpp	0.000175667		MOBDtex	0.00923376
	PItex	0.579374		NI2uabcpp	5.48078e-06		MOX	0.0280783
	POR5	0.03526		NTP3	0.111504		NADH10	0.0871153
	POX	0.129504		NTPP6	0.0127138		NADH16pp	20.0441
	PPA	2.83822		O2tex	14.3296		NADH17pp	0.472758
	PPA2	0.502217		O2tpp	14.3296		NADH18pp	3.59189
	PPC	2.58585		OAADC	0.216182		NADH5	0.159374
	PPCK	0.193083		PDH	7.06839		NADH9	0.00557944
	PPK2r	0.500948		PE160abcpp	0.0187627		NADK	0.272889
	PPKr	0.0705352		PE161abcpp	0.0145933		NADPHQR2	0.269493
	PPPGO	0.000492963		PE181abcpp	0.00752147		NADPHQR3	0.0619461
	PPPGO3	0.00161404		PFK	4.25811		NADPHQR4	0.0317464
	PPS	0.00756974		PFK_3	1.14751		NADPPPS	0.272625
	PROt2rpp	-0.0131611		PFL	0.724044		NADTRHD	1.23203
	PROtex	-0.0131611		PG160abcpp	0.0063156		NAt3_1p5pp	0.118858
	PTAr	1.77957		PG161abcpp	0.00491778		NAt3_2pp	0.024634
	PYK	1.06473		PG181abcpp	0.00254657		NAt3pp	0.0428014
	PYRt2rpp	-0.0239313		PGI	3.34172		NDPK1	0.474143
	PYRtex	-0.0239313		PGK	-12.6726		NH4tex	6.6189
	RPE	2.49183		PGL	4.59081		NH4tpp	6.6189
	RPI	-1.95619		PGM	-11.6751		NI2tex	0.00018126
	SERt2rpp	-0.000357552		PGMT	-0.140283		NI2tpp	0.000175807
	SERtex	-0.000357552		PGP160abcpp	4.52277e-05		NI2uabcpp	5.45335e-06
	SO4t2pp	0.271524		PGP161abcpp	2.98578e-05		NTP3	0.110733
	SO4tex	0.356944		PGP181abcpp	3.07158e-06		NTPP6	0.01269
	SPMDt3pp	0.000363709		PGSA160	0.00972829		O2tex	14.3474
	SPMDtex	-0.000363709		PGSA161	0.0075669		O2tpp	14.3474
	SUCCt2_2pp	0.404242		PGSA181	0.00389969		OAADC	0.21505
	SUCCt2_3pp	0.0762983		PHEMEabcpp	0.00185673		PDH	7.06971
	SUCCtex	-5.06783e-05		PHEMEtiex	0.00185673		PE160abcpp	0.0187743
	SUCDi	6.51402		PHEt2rpp	-0.00503716		PE161abcpp	0.0146024
	SUCOAS	-1.41911		PHEtex	-0.00503716		PE181abcpp	0.00752613
	SULabcpp	0.08542		PIt2rpp	0.583635		PFK	4.26809
	TALA	0.208315		PItex	0.583557		PFK_3	1.14116
	THD2pp	0.636756		POR5	0.0354066		PFL	0.71718
	THIORDXi	0.0334115		POX	0.129045		PG160abcpp	0.00631962
	THRt2pp	0.311503		PPA	2.82081		PG161abcpp	0.0049211
	THRt4pp	0.309511		PPA2	0.497256		PG181abcpp	0.00254813
	THRtex	-0.00199117		PPC	2.57585		PGI	3.34715
	TKT1	1.37368		PPCK	0.191255		PGK	-12.6731
	TKT2	1.11816		PPK2r	0.495978		PGL	4.58746
	TPI	5.62872		PPKr	0.0702955		PGM	-11.6682
	TRDR	0.392951		PPPGO	0.000494651		PGMT	-0.140783
	TRPt2rpp	-0.00240732		PPPGO3	0.00162524		PGP160abcpp	4.51467e-05
	TRPtex	-0.00240732		PPS	0.00759119		PGP161abcpp	2.96027e-05
	TRSARr	0.244147		PRASCSi	0.279504		PGP181abcpp	3.08841e-06
	TYRt2rpp	-0.000564064		PROt2rpp	-0.0132776		PGSA160	0.00973432
	TYRtex	-0.000564064		PROtex	-0.0132776		PGSA161	0.0075716
	VALt2rpp	-0.000621351		PTAr	1.77235		PGSA181	0.00390211
	VALtex	-0.000621351		PYK	1.06224		PHEMEabcpp	0.00186108
	ZN2tpp	0.000189786		PYRt2rpp	-0.0239712		PHEMEtiex	0.00186108
	ZNabcpp	1.9291e-06		PYRtex	-0.0239712		PHEt2rpp	-0.00508157
	Zn2tex	0.000191715		RPE	2.49917		PHEtex	-0.00508157
	LMPD_10fthf_c_1_42	1.22143e-05		RPI	-1.9636		PIt2rpp	0.585223
	LMPD_10fthf_c_2_42	7.43193e-06		SEPHCHCS	0.000776163		PItex	0.585145
	LMPD_10fthf_c_3_42	4.21278e-05		SERt2rpp	-0.000359142		POR5	0.0355917
	LMPD_10fthf_c_4_42	7.01777e-05		SERtex	-0.000359142		POX	0.129082
	LMPD_2dmmql8_c_1_28	0.000653557		SHCHCS3	0.000776163		PPA	2.81364
	LMPD_2fe2s_c_1_15	0.0013176		SO4t2pp	0.271289		PPA2	0.496972
	LMPD_2fe2s_c_2_15	0.00377384		SO4tex	0.356097		PPC	2.55701
	LMPD_2fe2s_c_3_15	0.0074846		SPMDt3pp	0.000366113		PPCK	0.190201
	LMPD_2fe2s_c_4_15	0.000356685		SPMDtex	-0.000366113		PPK2r	0.495705
	LMPD_2fe2s_c_5_15	0.000278441		SUCCt2_2pp	0.40107		PPKr	0.0698254
	LMPD_2fe2s_c_6_15	0.00439161		SUCCt2_3pp	0.0764292		PPPGO	0.000492607
	LMPD_2fe2s_c_7_15	3.80403e-05		SUCCtex	-5.08035e-05		PPPGO3	0.0016318
	LMPD_2fe2s_c_8_15	0.00932767		SUCDi	6.50707		PPS	0.00762141
	LMPD_4fe4s_c_1_17	0.0026026		SUCOAS	-1.42626		PRASCSi	0.277297
	LMPD_4fe4s_c_2_17	0.000820476		SULabcpp	0.0848082		PROt2rpp	-0.013242
	LMPD_4fe4s_c_3_17	0.00145749		TALA	0.207786		PROtex	-0.013242
	LMPD_4fe4s_c_4_17	0.000484406		THD2pp	0.640669		PSCVT	0.239903
	LMPD_4fe4s_c_5_17	0.000948866		THIORDXi	0.0335745		PTAr	1.76189
	LMPD_4fe4s_c_6_17	0.00683268		THRt2pp	0.309248		PYK	1.05485
	LMPD_4fe4s_c_7_17	0.0119857		THRt4pp	0.307239		PYRt2rpp	-0.0239512
	LMPD_4fe4s_c_8_17	0.00103902		THRtex	-0.00200891		PYRtex	-0.0239512
	LMPD_5mthf_c_1_42	0.000102542		TKT1	1.37765		RPE	2.49853
	LMPD_5mthf_c_3_42	2.94098e-05		TKT2	1.12152		RPI	-1.96147
	LMPD_accoa_c_1_43	7.82385e-07		TPI	5.61664		SEPHCHCS	0.00307078
	LMPD_accoa_c_3_43	4.19256e-06		TRDR	0.391884		SERt2rpp	-0.0102256
	LMPD_adocbl_c_1_25	0.000216839		TRPt2rpp	-0.00240383		SERtex	-0.0102256
	LMPD_adocbl_c_2_25	0.000343045		TRPtex	-0.00240383		SHCHCS3	0.00307078
	LMPD_adocbl_c_3_25	0.000301533		TRSARr	0.243769		SO4t2pp	0.332483
	LMPD_adocbl_c_4_25	0.000408063		TYRt2rpp	-0.000569275		SO4tex	0.352528
	LMPD_ala-L_c_1_1	0.120231		TYRtex	-0.000569275		SPMDt3pp	0.000361625
	LMPD_amet_c_1_38	0.00233249		VALt2rpp	-0.000620002		SPMDtex	-0.000361625
	LMPD_amet_c_2_38	0.000245869		VALtex	-0.000620002		SUCCt2_2pp	0.0989587
	LMPD_amet_c_7_39	0.0014823		XYLI2	0.00918782		SUCCt2_3pp	0.379699
	LMPD_arg-L_c_1_9	0.178872		ZN2tpp	0.000189268		SUCCtex	-0.000286591
	LMPD_asn-L_c_1_1	0.149175		ZNabcpp	1.91101e-06		SUCDi	6.49779
	LMPD_bmocogdp_c_1_41	0.000354779		Zn2tex	0.000191179		SUCOAS	-1.43446
	LMPD_bmocogdp_c_2_41	7.40089e-05		LMPD_10fthf_c_1_39	0.000107024		SULabcpp	0.0200456
	LMPD_bmocogdp_c_3_41	0.000257636		LMPD_10fthf_c_2_39	2.45589e-05		TALA	0.217124
	LMPD_bmocogdp_c_4_41	0.000306319		LMPD_2dmmql8_c_1_26	0.00064458		THD2pp	0.663829
	LMPD_btn_c_2_64	0.000332295		LMPD_2fe2s_c_1_14	0.00485746		THIORDXi	0.0334843
	LMPD_chor_c_1_7	0.00142896		LMPD_2fe2s_c_2_14	0.00192437		THRt2pp	0.310079
	LMPD_coa_c_1_47	9.67422e-06		LMPD_2fe2s_c_3_14	0.021576		THRt4pp	0.308075
	LMPD_coa_c_8_44	2.64632e-05		LMPD_2fe2s_c_4_14	0.00254477		THRtex	-0.00200387
	LMPD_coa_c_9_44	4.42727e-06		LMPD_4fe4s_c_1_16	0.00648584		TKT1	1.38052
	LMPD_coa_c_10_44	7.62611e-06		LMPD_4fe4s_c_2_16	0.000695673		TKT2	1.11801
	LMPD_coa_c_11_45	1.40876e-05		LMPD_4fe4s_c_3_16	0.0139827		TPI	5.61989
	LMPD_coa_c_12_44	2.35247e-06		LMPD_4fe4s_c_4_16	0.00152824		TRDR	0.389032
	LMPD_coa_c_13_45	1.61691e-05		LMPD_5mthf_c_1_39	0.00169112		TRPt2rpp	-0.000539173
	LMPD_coa_c_14_45	1.69688e-05		LMPD_accoa_c_1_38	0.000321582		TRPtex	-0.000539173
	LMPD_coa_c_15_45	6.06828e-07		LMPD_adocbl_c_1_20	0.00126558		TRSARr	0.245037
	LMPD_coa_c_23_46	2.3403e-05		LMPD_adocbl_c_2_20	1.18047e-05		TYRt2rpp	-0.00410288
	LMPD_coa_c_25_46	2.10268e-06		LMPD_ala-L_c_1_1	0.113144		TYRtex	-0.00410288
	LMPD_coa_c_26_46	1.82575e-05		LMPD_amet_c_1_33	0.00122782		VALt2rpp	-0.00267424
	LMPD_coa_c_27_46	2.01551e-06		LMPD_arg-L_c_1_6	0.178543		VALtex	-0.00267424
	LMPD_coa_c_28_46	3.83055e-05		LMPD_asn-L_c_1_1	0.148851		XYLI2	0.012242
	LMPD_coa_c_29_46	3.16567e-05		LMPD_bmocogdp_c_1_38	0.000264989		ZN2tpp	0.000180241
	LMPD_coa_c_30_46	3.71313e-06		LMPD_bmocogdp_c_2_38	0.000247703		ZNabcpp	1.1056e-05
	LMPD_coa_c_31_47	3.64157e-06		LMPD_btn_c_3_59	0.00033043		Zn2tex	0.000191297
	LMPD_coa_c_32_46	5.69198e-06		LMPD_chor_c_1_7	0.00127748		LMPD_10fthf_c_1_36	2.27292e-05
	LMPD_coa_c_33_47	1.69571e-05		LMPD_ctp_c_1_7	0.0765889		LMPD_10fthf_c_2_36	0.000108935
	LMPD_coa_c_36_47	1.12402e-06		LMPD_cys-L_c_1_10	0.0658855		LMPD_2dmmql8_c_1_23	0.000771628
	LMPD_coa_c_37_47	4.96996e-06		LMPD_datp_c_1_19	0.00210723		LMPD_2fe2s_c_1_13	0.0143034
	LMPD_coa_c_38_47	3.56861e-05		LMPD_datp_c_2_19	0.0125292		LMPD_2fe2s_c_2_13	0.0169329
	LMPD_coa_c_42_47	2.17377e-05		LMPD_dctp_c_1_8	0.0151126		LMPD_2fe2s_c_3_13	0.00749797
	LMPD_coa_c_46_47	9.87029e-06		LMPD_dgtp_c_1_22	0.0009237		LMPD_2fe2s_c_4_13	0.00731854
	LMPD_ctp_c_1_10	0.0768036		LMPD_dgtp_c_2_22	0.0141889		LMPD_4fe4s_c_1_15	0.000358957
	LMPD_cys-L_c_1_11	0.0517693		LMPD_dttp_c_1_14	0.00998893		LMPD_4fe4s_c_2_15	0.00367812
	LMPD_cys-L_c_2_11	0.0141962		LMPD_dttp_c_2_14	0.00464745		LMPD_4fe4s_c_3_15	0.0102179
	LMPD_datp_c_1_24	0.000489077		LMPD_enter_c_1_16	0.00111713		LMPD_4fe4s_c_4_15	0.00083993
	LMPD_datp_c_2_24	0.000944377		LMPD_fad_c_1_29	1.8476e-05		LMPD_5mthf_c_1_36	0.000131665
	LMPD_datp_c_3_24	0.010425		LMPD_fad_c_2_29	0.000113107		LMPD_accoa_c_1_36	0.000321781
	LMPD_datp_c_4_24	0.00281899		LMPD_gln-L_c_1_1	0.155209		LMPD_adocbl_c_1_19	0.00124353
	LMPD_dctp_c_1_11	0.0151549		LMPD_gly_c_1_6	0.0532305		LMPD_adocbl_c_2_19	2.25902e-05
	LMPD_dgtp_c_1_25	0.000436595		LMPD_gthrd_c_1_16	0.00450237		LMPD_ala-L_c_1_1	0.115732
	LMPD_dgtp_c_2_25	0.00126623		LMPD_gtp_c_1_21	0.0246307		LMPD_amet_c_1_31	0.000884493
	LMPD_dgtp_c_3_25	0.00227373		LMPD_gtp_c_2_21	0.100542		LMPD_arg-L_c_1_6	0.180015
	LMPD_dgtp_c_4_25	0.00706774		LMPD_hemeO_c_1_22	0.000131583		LMPD_asn-L_c_1_1	0.07609
	LMPD_dgtp_c_5_25	0.0035826		LMPD_his-L_c_1_14	0.0627002		LMPD_asn-L_c_2_1	0.0727545
	LMPD_dgtp_c_6_25	0.000528027		LMPD_ile-L_c_1_10	0.168653		LMPD_bmocogdp_c_1_36	4.81625e-05
	LMPD_dttp_c_1_17	0.0104211		LMPD_leu-L_c_1_9	0.259833		LMPD_bmocogdp_c_2_36	0.000150824
	LMPD_dttp_c_2_17	0.00425628		LMPD_lipopb_c_1_36	0.000274433		LMPD_btn_c_1_56	0.000330194
	LMPD_enter_c_1_16	0.00112061		LMPD_lipopb_c_2_35	0.000127057		LMPD_chor_c_1_5	0.00732346
	LMPD_fad_c_1_34	5.66249e-06		LMPD_lipopb_c_3_35	0.000279957		LMPD_ctp_c_1_6	0.0766364
	LMPD_fad_c_2_34	1.42637e-05		LMPD_lipopb_c_4_35	0.00272721		LMPD_cys-L_c_1_9	0.0659167
	LMPD_fad_c_3_34	7.02248e-05		LMPD_lys-L_c_1_9	0.198326		LMPD_datp_c_1_18	0.00241866
	LMPD_fad_c_4_34	4.18008e-05		LMPD_malcoa_c_1_39	1.82918e-05		LMPD_datp_c_2_18	0.0122268
	LMPD_gln-L_c_1_1	0.157234		LMPD_met-L_c_1_19	0.0910117		LMPD_dctp_c_1_7	0.0151219
	LMPD_gly_c_1_6	0.0484527		LMPD_mlthf_c_1_38	0.000131583		LMPD_dgtp_c_1_21	0.00168301
	LMPD_gthrd_c_1_17	0.00131666		LMPD_mococdp_c_1_41	0.00133563		LMPD_dgtp_c_2_21	0.0134389
	LMPD_gthrd_c_2_17	0.00317617		LMPD_mococdp_c_2_41	0.00412444		LMPD_dttp_c_1_14	0.00545553
	LMPD_gtp_c_1_24	0.0363188		LMPD_mocogdp_c_1_36	0.000477546		LMPD_dttp_c_2_14	0.00918993
	LMPD_gtp_c_2_24	0.0216233		LMPD_mocogdp_c_2_36	0.00271065		LMPD_enter_c_1_13	0.00112705
	LMPD_gtp_c_3_24	0.0603001		LMPD_mql8_c_1_39	0.000131583		LMPD_fad_c_1_28	8.57182e-05
	LMPD_gtp_c_4_24	0.00549719		LMPD_nad_c_1_22	8.38155e-05		LMPD_fad_c_2_28	4.59463e-05
	LMPD_hemeO_c_1_22	0.000131952		LMPD_nad_c_2_22	0.00126093		LMPD_gly_c_1_6	0.0499355
	LMPD_his-L_c_1_17	0.0499487		LMPD_pe160_c_1_41	0.000585802		LMPD_gthrd_c_1_15	0.00493743
	LMPD_his-L_c_2_17	0.01292		LMPD_pe160_c_2_41	0.000805539		LMPD_gtp_c_1_20	0.0927339
	LMPD_ile-L_c_1_10	0.16911		LMPD_pe160_c_3_41	9.39866e-05		LMPD_gtp_c_2_20	0.0313623
	LMPD_leu-L_c_1_9	0.260566		LMPD_pe160_c_5_41	0.00202571		LMPD_hemeO_c_1_22	0.000131665
	LMPD_lipopb_c_1_36	7.42058e-05		LMPD_pe160_c_6_41	0.00044864		LMPD_his-L_c_1_13	0.0627434
	LMPD_lys-L_c_1_9	0.198889		LMPD_pe160_c_8_41	0.0163218		LMPD_ile-L_c_1_10	0.168746
	LMPD_malcoa_c_2_44	1.83431e-05		LMPD_pe160_c_11_41	4.86757e-05		LMPD_leu-L_c_1_9	0.25999
	LMPD_met-L_c_1_20	0.0696158		LMPD_pe160_c_13_41	0.00366523		LMPD_lipopb_c_1_34	0.00119792
	LMPD_met-L_c_2_20	0.0256177		LMPD_pe160_c_17_41	0.000610011		LMPD_lipopb_c_2_34	0.000251387
	LMPD_mlthf_c_1_41	6.06082e-05		LMPD_pe160_c_24_41	0.00145389		LMPD_lipopb_c_3_34	0.000638266
	LMPD_mlthf_c_3_41	7.13436e-05		LMPD_pe161_c_1_41	0.00467077		LMPD_lipopb_c_4_34	0.000860189
	LMPD_mococdp_c_1_48	0.000283045		LMPD_pe161_c_2_41	0.0032465		LMPD_lys-L_c_1_9	0.198446
	LMPD_mococdp_c_2_47	0.000846908		LMPD_pe161_c_3_41	0.00477253		LMPD_malcoa_c_1_37	1.83031e-05
	LMPD_mococdp_c_3_47	0.00112091		LMPD_pe161_c_4_41	0.00384346		LMPD_met-L_c_1_18	0.0894141
	LMPD_mococdp_c_4_48	7.19123e-06		LMPD_pe161_c_7_41	0.00129725		LMPD_mlthf_c_1_35	0.000131665
	LMPD_mococdp_c_5_47	0.000526508		LMPD_pe161_c_9_41	0.00190928		LMPD_mococdp_c_1_39	0.00367504
	LMPD_mococdp_c_6_47	0.000157901		LMPD_pe161_c_12_41	0.000528703		LMPD_mococdp_c_2_39	0.002319
	LMPD_mococdp_c_7_47	0.000795107		LMPD_pe181_c_1_45	0.000693449		LMPD_mocogdp_c_1_34	0.00262116
	LMPD_mococdp_c_8_47	0.00101581		LMPD_pe181_c_2_45	0.000984504		LMPD_mocogdp_c_2_34	0.000415441
	LMPD_mococdp_c_9_47	0.000488594		LMPD_pe181_c_3_45	0.00728604		LMPD_mql8_c_1_36	0.000131665
	LMPD_mocogdp_c_1_39	0.000119316		LMPD_pe181_c_4_45	0.000145975		LMPD_nad_c_1_21	0.000469562
	LMPD_mocogdp_c_2_39	0.00256275		LMPD_pe181_c_6_45	0.000119378		LMPD_nad_c_2_21	0.000876014
	LMPD_mocogdp_c_3_39	0.000260297		LMPD_pe181_c_7_45	0.000591074		LMPD_pe160_c_1_41	0.00124827
	LMPD_mql8_c_1_41	0.000131952		LMPD_pe181_c_8_45	0.000399655		LMPD_pe160_c_2_41	0.000359159
	LMPD_nad_c_1_27	7.76249e-05		LMPD_pe181_c_9_45	0.000226315		LMPD_pe160_c_3_41	0.000716377
	LMPD_nad_c_2_27	0.00049768		LMPD_pg160_c_1_37	0.000277415		LMPD_pe160_c_4_41	0.00316425
	LMPD_nad_c_3_27	0.000671031		LMPD_pg160_c_2_37	0.000864086		LMPD_pe160_c_5_41	0.00063467
	LMPD_nadh_c_3_27	0.000102175		LMPD_pg160_c_3_37	0.0013508		LMPD_pe160_c_7_41	0.00122356
	LMPD_pe160_c_1_41	0.00258478		LMPD_pg160_c_4_37	0.000616169		LMPD_pe160_c_8_41	0.0138569
	LMPD_pe160_c_2_41	0.000619502		LMPD_pg160_c_6_37	5.51486e-05		LMPD_pe160_c_10_41	5.63531e-05
	LMPD_pe160_c_3_41	0.000134949		LMPD_pg160_c_8_37	0.0011782		LMPD_pe160_c_16_41	0.00347294
	LMPD_pe160_c_4_41	0.00362398		LMPD_pg160_c_9_37	0.00191221		LMPD_pe160_c_19_41	0.00134301
	LMPD_pe160_c_5_41	0.000257776		LMPD_pg161_c_1_37	0.000240501		LMPD_pe161_c_1_41	0.00753409
	LMPD_pe160_c_7_41	0.0159984		LMPD_pg161_c_2_37	0.00109557		LMPD_pe161_c_2_41	0.00078674
	LMPD_pe160_c_8_41	0.00082055		LMPD_pg161_c_3_37	3.19952e-07		LMPD_pe161_c_4_41	0.00411487
	LMPD_pe160_c_9_41	0.00165305		LMPD_pg161_c_4_37	0.000215472		LMPD_pe161_c_6_41	0.00123566
	LMPD_pe160_c_10_41	0.000358798		LMPD_pg161_c_5_37	6.34184e-05		LMPD_pe161_c_9_41	0.00382059
	LMPD_pe160_c_13_41	8.05799e-05		LMPD_pg161_c_6_37	0.00168422		LMPD_pe161_c_10_41	0.00121563
	LMPD_pe161_c_1_41	0.000525481		LMPD_pg161_c_13_37	0.00156493		LMPD_pe161_c_14_41	0.00157348
	LMPD_pe161_c_2_41	9.38491e-06		LMPD_pg181_c_1_41	8.26879e-05		LMPD_pe181_c_1_45	5.16802e-05
	LMPD_pe161_c_6_41	0.00127888		LMPD_pg181_c_2_41	0.000453703		LMPD_pe181_c_2_45	5.20444e-05
	LMPD_pe161_c_8_41	0.00226207		LMPD_pg181_c_3_41	0.000192742		LMPD_pe181_c_3_45	0.00255818
	LMPD_pe161_c_9_41	0.000708527		LMPD_pg181_c_4_41	9.53849e-06		LMPD_pe181_c_4_45	0.00188389
	LMPD_pe161_c_10_41	0.0091101		LMPD_pg181_c_5_41	0.000575801		LMPD_pe181_c_5_45	0.00282393
	LMPD_pe161_c_12_41	0.00643086		LMPD_pg181_c_9_41	0.000167408		LMPD_pe181_c_6_45	0.000104824
	LMPD_pe181_c_1_45	0.00022837		LMPD_pg181_c_12_41	0.000350065		LMPD_pe181_c_7_45	0.000225684
	LMPD_pe181_c_2_45	0.000713277		LMPD_pg181_c_14_41	0.000126433		LMPD_pe181_c_11_45	0.0003357
	LMPD_pe181_c_3_45	0.00013257		LMPD_pg181_c_16_41	4.04054e-05		LMPD_pe181_c_14_45	0.0010234
	LMPD_pe181_c_4_45	0.000893138		LMPD_pg181_c_19_41	0.000508372		LMPD_pe181_c_23_45	0.00139354
	LMPD_pe181_c_5_45	0.00443685		LMPD_phe-L_c_1_10	0.11126		LMPD_pg160_c_1_37	0.0014739
	LMPD_pe181_c_6_45	0.00204059		LMPD_pheme_c_1_9	0.00198831		LMPD_pg160_c_2_37	8.21089e-05
	LMPD_pe181_c_8_45	0.000481941		LMPD_pro-L_c_1_4	0.140021		LMPD_pg160_c_3_37	0.00168729
	LMPD_pe181_c_10_45	0.000779013		LMPD_ptrc_c_1_6	0.0306478		LMPD_pg160_c_4_37	8.29452e-05
	LMPD_pe181_c_11_45	3.40731e-05		LMPD_pydx5p_c_1_6	1.78445e-05		LMPD_pg160_c_5_37	0.000221398
	LMPD_pe181_c_13_45	0.000735856		LMPD_pydx5p_c_2_6	0.000113738		LMPD_pg160_c_6_37	0.00177432
	LMPD_pg160_c_1_38	0.000343644		LMPD_q8h2_c_1_41	3.71674e-06		LMPD_pg160_c_8_37	0.000190954
	LMPD_pg160_c_2_38	0.00219505		LMPD_q8h2_c_2_41	4.33071e-05		LMPD_pg160_c_9_37	7.98531e-05
	LMPD_pg160_c_3_38	0.000128784		LMPD_q8h2_c_6_41	3.48775e-05		LMPD_pg160_c_11_37	0.000635738
	LMPD_pg160_c_4_38	0.000690955		LMPD_q8h2_c_10_41	6.37439e-06		LMPD_pg160_c_16_37	2.93897e-05
	LMPD_pg160_c_5_38	0.000498752		LMPD_ribflv_c_1_27	0.00222889		LMPD_pg161_c_1_37	0.000289315
	LMPD_pg160_c_6_38	0.000482251		LMPD_ribflv_c_2_27	0.000598807		LMPD_pg161_c_2_37	0.000339389
	LMPD_pg160_c_7_38	0.000208566		LMPD_ser-L_c_1_3	0.124085		LMPD_pg161_c_3_37	0.000700232
	LMPD_pg160_c_11_38	0.000808452		LMPD_sheme_c_1_21	0.000165727		LMPD_pg161_c_4_37	0.00249106
	LMPD_pg160_c_15_38	0.000569249		LMPD_spmd_c_1_32	0.00434546		LMPD_pg161_c_5_37	0.000311044
	LMPD_pg160_c_18_38	0.000345856		LMPD_thf_c_1_39	0.000103705		LMPD_pg161_c_6_37	0.000251607
	LMPD_pg161_c_1_38	0.000318377		LMPD_thf_c_2_39	2.78784e-05		LMPD_pg161_c_18_37	0.000484806
	LMPD_pg161_c_2_38	7.64913e-05		LMPD_thmpp_c_1_41	0.000131583		LMPD_pg181_c_1_41	2.21192e-05
	LMPD_pg161_c_3_38	0.000867797		LMPD_thr-L_c_1_5	0.147462		LMPD_pg181_c_2_41	7.90626e-05
	LMPD_pg161_c_4_38	0.000159066		LMPD_trp-L_c_1_15	0.0349951		LMPD_pg181_c_5_41	0.000170688
	LMPD_pg161_c_5_38	5.13528e-05		LMPD_tyr-L_c_1_10	0.0796329		LMPD_pg181_c_6_41	0.000563514
	LMPD_pg161_c_6_38	0.000860003		LMPD_udcpdp_c_1_13	3.24532e-05		LMPD_pg181_c_8_41	0.000630701
	LMPD_pg161_c_22_38	0.00254499		LMPD_utp_c_1_5	0.0826677		LMPD_pg181_c_10_41	0.00063521
	LMPD_pg181_c_1_42	0.00010933		LMPD_val-L_c_1_4	0.243242		LMPD_pg181_c_11_41	0.000329828
	LMPD_pg181_c_2_42	8.70096e-05		LMPD_colipa_e_1_73	1.69148e-05		LMPD_pg181_c_16_41	7.22093e-05
	LMPD_pg181_c_3_42	0.00022924		LMPD_colipa_e_2_73	0.00012555		LMPD_pg181_c_17_41	5.37949e-06
	LMPD_pg181_c_6_42	0.000536024		LMPD_colipa_e_3_73	5.2139e-05		LMPD_phe-L_c_1_8	0.11137
	LMPD_pg181_c_7_42	0.00127033		LMPD_colipa_e_4_73	0.000784062		LMPD_pheme_c_1_9	0.00199275
	LMPD_pg181_c_8_42	2.49189e-05		LMPD_colipa_e_5_73	0.000531639		LMPD_pro-L_c_1_4	0.140064
	LMPD_pg181_c_9_42	1.94001e-05		LMPD_colipa_e_8_73	0.000380632		LMPD_ptrc_c_1_6	0.0314965
	LMPD_pg181_c_13_42	9.80601e-05		LMPD_colipa_e_10_73	0.000584994		LMPD_pydx5p_c_1_6	4.59802e-05
	LMPD_pg181_c_30_42	0.000101734		LMPD_colipa_e_12_73	0.000967646		LMPD_pydx5p_c_2_6	8.56844e-05
	LMPD_pg181_c_44_42	3.81342e-05		LMPD_colipa_e_14_73	4.90576e-05		LMPD_q8h2_c_1_38	4.44198e-05
	LMPD_phe-L_c_1_10	0.111515		LMPD_colipa_e_15_73	0.00129183		LMPD_q8h2_c_2_38	1.72672e-05
	LMPD_pheme_c_1_9	0.00197505		LMPD_colipa_e_16_73	0.00047867		LMPD_q8h2_c_3_38	3.40766e-05
	LMPD_pro-L_c_1_4	0.14026		LMPD_colipa_e_27_73	0.000325531		LMPD_q8h2_c_6_38	1.86338e-05
	LMPD_ptrc_c_1_6	0.0203972		LMPD_clpn160_p_1_38	2.12304e-06		LMPD_ribflv_c_1_26	0.00058667
	LMPD_pydx5p_c_1_6	0.000129995		LMPD_clpn160_p_2_38	2.2446e-07		LMPD_ribflv_c_2_26	0.00222057
	LMPD_pydx5p_c_2_6	1.95661e-06		LMPD_clpn160_p_3_38	1.60573e-06		LMPD_ser-L_c_1_3	0.134028
	LMPD_q8h2_c_1_41	8.31011e-05		LMPD_clpn160_p_4_38	1.94554e-06		LMPD_sheme_c_1_21	0.000481567
	LMPD_q8h2_c_2_41	2.09969e-05		LMPD_clpn160_p_7_38	3.09177e-07		LMPD_spmd_c_1_31	0.00434344
	LMPD_q8h2_c_4_41	5.64107e-06		LMPD_clpn160_p_8_38	4.68968e-06		LMPD_thf_c_1_36	3.00515e-06
	LMPD_q8h2_c_18_41	1.65717e-05		LMPD_clpn160_p_9_38	6.778e-07		LMPD_thf_c_2_36	0.000128659
	LMPD_ribflv_c_1_30	0.00072844		LMPD_clpn160_p_10_38	0.000962887		LMPD_thmpp_c_1_37	0.000131665
	LMPD_ribflv_c_2_30	0.00103589		LMPD_clpn160_p_12_38	3.04815e-06		LMPD_thr-L_c_1_5	0.147547
	LMPD_ribflv_c_3_30	0.000538879		LMPD_clpn160_p_15_38	7.31095e-06		LMPD_trp-L_c_1_11	0.0331507
	LMPD_ribflv_c_4_30	0.000539673		LMPD_clpn160_p_19_38	6.55671e-05		LMPD_tyr-L_c_1_8	0.0832156
	LMPD_ser-L_c_1_3	0.12443		LMPD_clpn160_p_20_38	6.79344e-07		LMPD_udcpdp_c_1_13	3.24733e-05
	LMPD_sheme_c_1_21	0.0011181		LMPD_clpn160_p_21_38	0.000472931		LMPD_utp_c_1_5	0.082719
	LMPD_spmd_c_1_33	0.00303568		LMPD_clpn160_p_25_38	9.60285e-05		LMPD_val-L_c_1_4	0.245447
	LMPD_spmd_c_2_33	0.00131854		LMPD_clpn160_p_27_38	0.000117104		LMPD_colipa_e_1_72	0.000183935
	LMPD_thf_c_1_42	7.66384e-07		LMPD_clpn161_p_1_38	6.29252e-07		LMPD_colipa_e_2_72	0.000360232
	LMPD_thf_c_2_42	5.87628e-05		LMPD_clpn161_p_2_38	7.24948e-07		LMPD_colipa_e_5_72	5.61892e-06
	LMPD_thf_c_3_42	5.99266e-06		LMPD_clpn161_p_3_38	1.15332e-06		LMPD_colipa_e_6_72	7.69373e-05
	LMPD_thf_c_4_42	6.64299e-05		LMPD_clpn161_p_4_38	9.94616e-06		LMPD_colipa_e_7_72	0.000327174
	LMPD_thmpp_c_1_42	6.7498e-06		LMPD_clpn161_p_8_38	0.0002329		LMPD_colipa_e_9_72	0.000144626
	LMPD_thmpp_c_2_42	0.000125202		LMPD_clpn161_p_11_38	7.64055e-07		LMPD_colipa_e_10_72	0.00228108
	LMPD_thr-L_c_1_5	0.147852		LMPD_clpn161_p_13_38	0.000175518		LMPD_colipa_e_11_72	0.000396808
	LMPD_trp-L_c_1_15	0.0350899		LMPD_clpn161_p_14_38	0.000128902		LMPD_colipa_e_13_72	7.95463e-06
	LMPD_tyr-L_c_1_10	0.0798493		LMPD_clpn161_p_16_38	9.15921e-07		LMPD_colipa_e_16_72	0.000836743
	LMPD_udcpdp_c_1_13	3.25442e-05		LMPD_clpn161_p_17_38	2.70039e-05		LMPD_colipa_e_30_72	0.000481822
	LMPD_utp_c_1_8	0.0828994		LMPD_clpn161_p_23_38	0.000124295		LMPD_colipa_e_33_72	0.000456132
	LMPD_val-L_c_1_4	0.243924		LMPD_clpn161_p_26_38	7.9526e-07		LMPD_clpn160_p_1_38	2.91534e-06
	LMPD_colipa_e_1_73	0.000963512		LMPD_clpn161_p_32_38	0.000113612		LMPD_clpn160_p_2_38	5.59319e-06
	LMPD_colipa_e_2_73	2.89196e-05		LMPD_clpn161_p_40_38	0.000534073		LMPD_clpn160_p_3_38	1.48611e-06
	LMPD_colipa_e_3_73	0.000784243		LMPD_clpn181_p_1_42	1.22698e-07		LMPD_clpn160_p_4_38	1.08414e-06
	LMPD_colipa_e_4_73	8.74566e-05		LMPD_clpn181_p_2_42	3.82182e-07		LMPD_clpn160_p_6_38	6.49412e-06
	LMPD_colipa_e_5_73	0.0020842		LMPD_clpn181_p_3_42	5.481e-07		LMPD_clpn160_p_7_38	5.00046e-06
	LMPD_colipa_e_6_73	0.000892058		LMPD_clpn181_p_6_42	9.54379e-05		LMPD_clpn160_p_8_38	0.000643626
	LMPD_colipa_e_10_73	0.000348742		LMPD_clpn181_p_7_42	0.000271182		LMPD_clpn160_p_11_38	0.000851187
	LMPD_colipa_e_12_73	0.000452229		LMPD_clpn181_p_8_42	1.06316e-05		LMPD_clpn160_p_12_38	0.000220823
	LMPD_clpn160_p_1_39	3.09318e-06		LMPD_clpn181_p_9_42	5.70632e-05		LMPD_clpn161_p_1_38	7.58784e-06
	LMPD_clpn160_p_2_39	0.000420568		LMPD_clpn181_p_11_42	0.000260418		LMPD_clpn161_p_2_38	2.16615e-06
	LMPD_clpn160_p_3_39	8.93072e-05		LMPD_clpn181_p_12_42	4.82808e-07		LMPD_clpn161_p_4_38	4.31703e-07
	LMPD_clpn160_p_4_39	2.98536e-05		LMPD_murein3p3p_p_1_31	0.000793628		LMPD_clpn161_p_8_38	1.21212e-06
	LMPD_clpn160_p_5_39	0.000950415		LMPD_murein3px4p_p_1_31	0.000356985		LMPD_clpn161_p_9_38	5.09029e-06
	LMPD_clpn160_p_7_39	9.36976e-05		LMPD_murein4p4p_p_1_31	0.0031751		LMPD_clpn161_p_10_38	9.63758e-07
	LMPD_clpn160_p_10_39	0.000154822		LMPD_murein4px4p_p_1_31	0.00321464		LMPD_clpn161_p_12_38	4.07619e-05
	LMPD_clpn160_p_17_39	2.44196e-07		LMPD_murein4px4px4p_p_1_32	0.000397109		LMPD_clpn161_p_16_38	2.00934e-06
	LMPD_clpn161_p_1_39	7.78207e-06		LMPD_GAM_c_1_18	0.0217992		LMPD_clpn161_p_17_38	4.88936e-05
	LMPD_clpn161_p_2_39	9.82865e-06		LMPD_GAM_c_2_18	0.079199		LMPD_clpn161_p_19_38	0.000469487
	LMPD_clpn161_p_3_39	1.24e-05		TransFlux_4crsol_cTOe	0.000131583		LMPD_clpn161_p_20_38	0.000141816
	LMPD_clpn161_p_4_39	9.17832e-05		TransFlux_4crsol_e_DM	0.000131583		LMPD_clpn161_p_44_38	0.000505595
	LMPD_clpn161_p_5_39	0.000247276		TransFlux_5drib_cTOe	0.00727933		LMPD_clpn161_p_51_38	0.000123128
	LMPD_clpn161_p_9_39	0.000979288		TransFlux_5drib_e_DM	0.00727933		LMPD_clpn161_p_54_38	2.928e-06
	LMPD_clpn161_p_11_39	6.66301e-06		TransFlux_amob_cTOe	0.00033043		LMPD_clpn181_p_1_42	2.20924e-07
	LMPD_clpn181_p_1_43	0.000512147		TransFlux_amob_e_DM	0.00033043		LMPD_clpn181_p_2_42	5.79576e-09
	LMPD_clpn181_p_2_43	5.493e-05		TransFlux_glycogenn1_cTOe	-0.106063		LMPD_clpn181_p_3_42	8.64894e-07
	LMPD_clpn181_p_3_43	6.89902e-06		TransFlux_glycogenn1_e_DM	-0.106063		LMPD_clpn181_p_4_42	4.0229e-05
	LMPD_clpn181_p_4_43	4.84546e-05		TransFlux_mththf_cTOe	0.00118822		LMPD_clpn181_p_5_42	5.27644e-08
	LMPD_clpn181_p_5_43	2.73927e-05		TransFlux_mththf_e_DM	0.00118822		LMPD_clpn181_p_6_42	1.34261e-05
	LMPD_clpn181_p_8_43	4.50923e-05		TransFlux_colipa_EpTOe	0.000779099		LMPD_clpn181_p_7_42	8.67915e-05
	LMPD_clpn181_p_9_43	3.30494e-06		TransFlux_2dmmq8_cTOe	5.08628e-05		LMPD_clpn181_p_8_42	1.57442e-05
	LMPD_murein3p3p_p_1_31	0.000795853		TransFlux_2dmmq8_DM	5.08628e-05		LMPD_clpn181_p_10_42	0.000250256
	LMPD_murein3px4p_p_1_31	0.000357986		TransFlux_2dmmql8_cTOe	0.000462135		LMPD_clpn181_p_11_42	1.99727e-07
	LMPD_murein4p4p_p_1_31	0.003184		TransFlux_2dmmql8_DM	0.000462135		LMPD_clpn181_p_14_42	0.00017153
	LMPD_murein4px4p_p_1_31	0.00322365		TransFlux_2fe2s_cTOe	0.0342965		LMPD_clpn181_p_15_42	5.16037e-08
	LMPD_murein4px4px4p_p_1_44	0.000374629		TransFlux_2fe2s_DM	0.0342965		LMPD_clpn181_p_17_42	2.7489e-08
	LMPD_murein4px4px4p_p_2_32	2.35929e-05		TransFlux_2h3oppan_cTOe	0.0023058		LMPD_clpn181_p_21_42	5.55401e-05
	LMPD_GAM_c_1_23	0.00209212		TransFlux_2h3oppan_DM	0.0023058		LMPD_clpn181_p_22_42	1.07783e-07
	LMPD_GAM_c_2_23	0.0618757		TransFlux_4fe4s_cTOe	0.0225461		LMPD_clpn181_p_23_42	9.03652e-06
	LMPD_GAM_c_3_23	0.0169831		TransFlux_4fe4s_DM	0.0225461		LMPD_clpn181_p_26_42	5.26025e-05
	LMPD_GAM_c_4_23	0.0196253		TransFlux_5mthf_cTOe	0.00155954		LMPD_clpn181_p_27_42	1.32245e-08
	TransFlux_4crsol_cTOe	0.000131952		TransFlux_5mthf_DM	0.00155954		LMPD_murein3p3p_p_1_30	0.00079412
	TransFlux_4crsol_e_DM	0.000131952		TransFlux_acon-C_cTOe	0.00388221		LMPD_murein3px4p_p_1_30	0.000357207
	TransFlux_5drib_cTOe	0.000612658		TransFlux_acon-C_DM	0.00388221		LMPD_murein4p4p_p_1_30	0.00317707
	TransFlux_5drib_e_DM	0.000612658		TransFlux_adocbl_cTOe	0.0011458		LMPD_murein4px4p_p_1_30	0.00321663
	TransFlux_amob_cTOe	0.000332295		TransFlux_adocbl_DM	0.0011458		LMPD_murein4px4px4p_p_1_40	0.000397355
	TransFlux_amob_e_DM	0.000332295		TransFlux_amet_cTOe	0.00109624		LMPD_GAM_c_1_17	0.0931459
	TransFlux_glycogenn1_cTOe	-0.111216		TransFlux_amet_DM	0.00109624		LMPD_GAM_c_2_17	0.00899978
	TransFlux_glycogenn1_e_DM	-0.111216		TransFlux_argsuc_cTOe	0.000196986		TransFlux_4crsol_cTOe	0.000131665
	TransFlux_mththf_cTOe	0.0030963		TransFlux_argsuc_DM	0.000196986		TransFlux_4crsol_e_DM	0.000131665
	TransFlux_mththf_e_DM	0.0030963		TransFlux_bglycogen_cTOe	0.0150832		TransFlux_5drib_cTOe	0.00635739
	TransFlux_colipa_EpTOe	0.000818314		TransFlux_bglycogen_DM	0.0150832		TransFlux_5drib_e_DM	0.00635739
	TransFlux_2dmmq8_cTOe	0.0004856		TransFlux_bmocogdp_cTOe	0.000444246		TransFlux_amob_cTOe	0.000330194
	TransFlux_2dmmq8_DM	0.0004856		TransFlux_bmocogdp_DM	0.000444246		TransFlux_amob_e_DM	0.000330194
	TransFlux_2dmmql8_cTOe	3.60056e-05		TransFlux_btn_cTOe	0.00032925		TransFlux_glycogenn1_cTOe	-0.106703
	TransFlux_2dmmql8_DM	3.60056e-05		TransFlux_btn_DM	0.00032925		TransFlux_glycogenn1_e_DM	-0.106703
	TransFlux_2fe2s_cTOe	0.0270279		TransFlux_cbasp_cTOe	0.00694899		TransFlux_mththf_cTOe	0.00181999
	TransFlux_2fe2s_DM	0.0270279		TransFlux_cbasp_DM	0.00694899		TransFlux_mththf_e_DM	0.00181999
	TransFlux_2h3oppan_cTOe	0.00433926		TransFlux_cbp_cTOe	0.000465805		TransFlux_colipa_EpTOe	0.000746515
	TransFlux_2h3oppan_DM	0.00433926		TransFlux_cbp_DM	0.000465805		TransFlux_2dmmq8_cTOe	0.000211736
	TransFlux_4fe4s_cTOe	0.0260245		TransFlux_chor_cTOe	0.0011459		TransFlux_2dmmq8_DM	0.000211736
	TransFlux_4fe4s_DM	0.0260245		TransFlux_chor_DM	0.0011459		TransFlux_2dmmql8_cTOe	0.000428228
	TransFlux_acon-C_cTOe	0.00821304		TransFlux_dcamp_cTOe	0.000675402		TransFlux_2dmmql8_DM	0.000428228
	TransFlux_acon-C_DM	0.00821304		TransFlux_dcamp_DM	0.000675402		TransFlux_2fe2s_cTOe	0.0489858
	TransFlux_adocbl_cTOe	0.00113753		TransFlux_fru_cTOe	0.00417716		TransFlux_2fe2s_DM	0.0489858
	TransFlux_adocbl_DM	0.00113753		TransFlux_fru_DM	0.00417716		TransFlux_2h3oppan_cTOe	0.00143826
	TransFlux_amet_cTOe	0.0039287		TransFlux_fum_cTOe	0.00371536		TransFlux_2h3oppan_DM	0.00143826
	TransFlux_amet_DM	0.0039287		TransFlux_fum_DM	0.00371536		TransFlux_2shchc_cTOe	0.00216748
	TransFlux_bglycogen_cTOe	0.0199816		TransFlux_gdp_cTOe	0.00177961		TransFlux_2shchc_DM	0.00216748
	TransFlux_bglycogen_DM	0.0199816		TransFlux_gdp_DM	0.00177961		TransFlux_3psme_cTOe	0.00213431
	TransFlux_bmocogdp_cTOe	0.000924104		TransFlux_gln-L_cTOe	0.00432405		TransFlux_3psme_DM	0.00213431
	TransFlux_bmocogdp_DM	0.000924104		TransFlux_gln-L_DM	0.00432405		TransFlux_4fe4s_cTOe	0.0149485
	TransFlux_btn_cTOe	0.000331112		TransFlux_glx_cTOe	0.0635362		TransFlux_4fe4s_DM	0.0149485
	TransFlux_btn_DM	0.000331112		TransFlux_glx_DM	0.0635362		TransFlux_acon-C_cTOe	0.00916175
	TransFlux_chor_cTOe	0.001297		TransFlux_glyc3p_cTOe	0.00958546		TransFlux_acon-C_DM	0.00916175
	TransFlux_chor_DM	0.001297		TransFlux_glyc3p_DM	0.00958546		TransFlux_adocbl_cTOe	0.00113446
	TransFlux_fum_cTOe	0.00906207		TransFlux_hpyr_cTOe	0.000470066		TransFlux_adocbl_DM	0.00113446
	TransFlux_fum_DM	0.00906207		TransFlux_hpyr_DM	0.000470066		TransFlux_amet_cTOe	0.000752828
	TransFlux_gln-L_cTOe	0.00592568		TransFlux_iasp_cTOe	0.0345862		TransFlux_amet_DM	0.000752828
	TransFlux_gln-L_DM	0.00592568		TransFlux_iasp_DM	0.0345862		TransFlux_anth_cTOe	0.00262036
	TransFlux_glx_cTOe	0.0653569		TransFlux_icit_cTOe	0.0101397		TransFlux_anth_DM	0.00262036
	TransFlux_glx_DM	0.0653569		TransFlux_icit_DM	0.0101397		TransFlux_argsuc_cTOe	0.00159839
	TransFlux_glyc3p_cTOe	0.0074487		TransFlux_imp_cTOe	2.76235e-05		TransFlux_argsuc_DM	0.00159839
	TransFlux_glyc3p_DM	0.0074487		TransFlux_imp_DM	2.76235e-05		TransFlux_bglycogen_cTOe	0.0156668
	TransFlux_iasp_cTOe	0.0345301		TransFlux_lipopb_cTOe	0.00340689		TransFlux_bglycogen_DM	0.0156668
	TransFlux_iasp_DM	0.0345301		TransFlux_lipopb_DM	0.00340689		TransFlux_bmocogdp_cTOe	0.000130497
	TransFlux_icit_cTOe	0.0121013		TransFlux_met-L_cTOe	0.00289477		TransFlux_bmocogdp_DM	0.000130497
	TransFlux_icit_DM	0.0121013		TransFlux_met-L_DM	0.00289477		TransFlux_btn_cTOe	0.000329013
	TransFlux_lipopb_cTOe	7.24306e-05		TransFlux_mococdp_cTOe	0.00545594		TransFlux_btn_DM	0.000329013
	TransFlux_lipopb_DM	7.24306e-05		TransFlux_mococdp_DM	0.00545594		TransFlux_cbasp_cTOe	0.00574369
	TransFlux_met-L_cTOe	0.00686951		TransFlux_mocogdp_cTOe	0.00318406		TransFlux_cbasp_DM	0.00574369
	TransFlux_met-L_DM	0.00686951		TransFlux_mocogdp_DM	0.00318406		TransFlux_cbp_cTOe	0.000951108
	TransFlux_mococdp_cTOe	0.00523783		TransFlux_mthgxl_cTOe	0.0037435		TransFlux_cbp_DM	0.000951108
	TransFlux_mococdp_DM	0.00523783		TransFlux_mthgxl_DM	0.0037435		TransFlux_chor_cTOe	3.77428e-05
	TransFlux_mocogdp_cTOe	0.00293822		TransFlux_oaa_cTOe	0.0371374		TransFlux_chor_DM	3.77428e-05
	TransFlux_mocogdp_DM	0.00293822		TransFlux_oaa_DM	0.0371374		TransFlux_dcamp_cTOe	0.000554792
	TransFlux_oaa_cTOe	0.0307199		TransFlux_ptrc_cTOe	0.0110165		TransFlux_dcamp_DM	0.000554792
	TransFlux_oaa_DM	0.0307199		TransFlux_ptrc_DM	0.0110165		TransFlux_fru_cTOe	0.00801082
	TransFlux_ptrc_cTOe	0.00071093		TransFlux_ribflv_cTOe	0.00269612		TransFlux_fru_DM	0.00801082
	TransFlux_ptrc_DM	0.00071093		TransFlux_ribflv_DM	0.00269612		TransFlux_fum_cTOe	0.00300647
	TransFlux_ribflv_cTOe	0.00271093		TransFlux_sheme_cTOe	3.41439e-05		TransFlux_fum_DM	0.00300647
	TransFlux_ribflv_DM	0.00271093		TransFlux_sheme_DM	3.41439e-05		TransFlux_gdp_cTOe	0.000626159
	TransFlux_sheme_cTOe	0.000986146					TransFlux_gdp_DM	0.000626159
	TransFlux_sheme_DM	0.000986146					TransFlux_gln-L_cTOe	0.00315552
							TransFlux_gln-L_DM	0.00315552
							TransFlux_glx_cTOe	0.0587896
							TransFlux_glx_DM	0.0587896
							TransFlux_glyc3p_cTOe	0.0103442
							TransFlux_glyc3p_DM	0.0103442
							TransFlux_hpyr_cTOe	0.000465119
							TransFlux_hpyr_DM	0.000465119
							TransFlux_iasp_cTOe	0.0346294
							TransFlux_iasp_DM	0.0346294
							TransFlux_icit_cTOe	0.00162488
							TransFlux_icit_DM	0.00162488
							TransFlux_imp_cTOe	0.000375323
							TransFlux_imp_DM	0.000375323
							TransFlux_lald-L_cTOe	0.00033202
							TransFlux_lald-L_DM	0.00033202
							TransFlux_lgt-S_cTOe	0.000404714
							TransFlux_lgt-S_DM	0.000404714
							TransFlux_lipopb_cTOe	0.00294599
							TransFlux_lipopb_DM	0.00294599
							TransFlux_met-L_cTOe	0.00157277
							TransFlux_met-L_DM	0.00157277
							TransFlux_mococdp_cTOe	0.00598991
							TransFlux_mococdp_DM	0.00598991
							TransFlux_mocogdp_cTOe	0.00303247
							TransFlux_mocogdp_DM	0.00303247
							TransFlux_mthgxl_cTOe	0.000137586
							TransFlux_mthgxl_DM	0.000137586
							TransFlux_oaa_cTOe	0.0205462
							TransFlux_oaa_DM	0.0205462
							TransFlux_pap_cTOe	0.000169574
							TransFlux_pap_DM	0.000169574
							TransFlux_ptrc_cTOe	0.0118531
							TransFlux_ptrc_DM	0.0118531
							TransFlux_ribflv_cTOe	0.00267558
							TransFlux_ribflv_DM	0.00267558
							TransFlux_sheme_cTOe	0.000349903
							TransFlux_sheme_DM	0.000349903
							TransFlux_skm5p_cTOe	0.000231897
							TransFlux_skm5p_DM	0.000231897

## Sheet: Concentration Rep
	D1			D2			D3
	Metabolite	Concentration [log(M)]		Metabolite	Concentration [log(M)]		Metabolite	Concentration [log(M)]
	10fthf_c	-11.1505		10fthf_c	-11.2533		10fthf_c	-11.3568
	13dpg_c	-8.09372		13dpg_c	-8.01388		13dpg_c	-8.08526
	2ddg6p_c	-3.21499		25aics_c	-11.9766		25aics_c	-11.8594
	2dmmq8_c	-13.063		2ddg6p_c	-3.24336		2ddg6p_c	-3.27369
	2dmmql8_c	-8.38247		2dmmq8_c	-13.1816		2dmmq8_c	-13.2991
	2fe2s_c	-12.3714		2dmmql8_c	-8.45805		2dmmql8_c	-8.53316
	2h3oppan_c	-12.7046		2fe2s_c	-12.4276		2fe2s_c	-12.5506
	2pg_c	-8.78258		2h3oppan_c	-12.5876		2h3oppan_c	-12.4875
	3pg_c	-9.3371		2pg_c	-8.84104		2pg_c	-8.92805
	4crsol_c	-3.86318		2sephchc_c	-12.2984		2sephchc_c	-12.408
	4fe4s_c	-13.1058		2shchc_c	-10.2632		2shchc_c	-10.1789
	5drib_c	-3.76904		3pg_c	-9.42251		3pg_c	-9.47216
	5mthf_c	-12.927		4crsol_c	-3.8948		3psme_c	-13.2883
	6pgc_c	-9.41023		4fe4s_c	-13.232		4crsol_c	-3.93331
	6pgl_c	-13.241		5aizc_c	-3.67352		4fe4s_c	-13.3577
	ac_c	-13.1398		5drib_c	-3.7352		4hbz_c	-13.1496
	acald_c	-13.7474		5mthf_c	-12.8018		5aizc_c	-3.68011
	accoa_c	-7.83213		6pgc_c	-9.50347		5drib_c	-3.71576
	acon-C_c	-10.1815		6pgl_c	-13.3612		5mthf_c	-12.9292
	actp_c	-13.7857		ac_c	-13.1961		6pgc_c	-9.57827
	adocbl_c	-13.6293		acald_c	-13.8696		6pgl_c	-13.4679
	adp_c	-9.99999		accoa_c	-7.79686		ac_c	-13.1627
	adpglc_c	-12.411		acon-C_c	-10.2539		acald_c	-14.0043
	akg_c	-9.7974		actp_c	-13.9223		accoa_c	-7.78748
	ala-L_c	-6.93748		adocbl_c	-13.7622		acon-C_c	-10.3364
	amet_c	-3.3176		adp_c	-8.38754		actp_c	-14.0471
	amob_c	-4.41227		adpglc_c	-12.3097		ade_c	-3.05552
	amp_c	-11.6652		aicar_c	-12.5787		adocbl_c	-13.8927
	arg-L_c	-13.5506		akg_c	-9.71584		adp_c	-8.32386
	asn-L_c	-11.8285		ala-L_c	-6.92837		adpglc_c	-12.4156
	asp-L_c	-8.7528		amet_c	-3.34887		aicar_c	-12.7031
	atp_c	-7.64864		amob_c	-4.44838		akg_c	-9.68094
	bglycogen_c	-13.0584		amp_c	-11.6192		ala-L_c	-6.97722
	bmocogdp_c	-11.8737		arg-L_c	-13.6694		amet_c	-3.37986
	btn_c	-6.40446		argsuc_c	-3.00453		amob_c	-4.48963
	ca2_c	-6.16001		asn-L_c	-11.7284		amp_c	-11.5326
	chor_c	-3.04634		asp-L_c	-8.79295		anth_c	-3.83042
	cit_c	-7.1829		atp_c	-7.69004		arg-L_c	-13.7966
	cl_c	-13.5531		bglycogen_c	-13.177		argsuc_c	-2.97667
	co2_c	-7.02885		bmocogdp_c	-11.9347		asn-L_c	-11.6264
	coa_c	-8.21237		btn_c	-6.45401		asp-L_c	-8.84447
	cobalt2_c	-13.8094		ca2_c	-6.16456		atp_c	-7.69403
	colipa_c	-4.11239		cbasp_c	-4.6184		bglycogen_c	-13.3059
	crn_c	-12.0618		cbp_c	-10.8593		bmocogdp_c	-12.0493
	crn-D_c	-7.25107		cdpdhdec9eg_c	-4.48806		btn_c	-6.51783
	ctp_c	-9.70751		cdpdhdecg_c	-12.8388		ca2_c	-6.21158
	cu2_c	-13.26		cdpdodec11eg_c	-11.7049		cbasp_c	-4.66129
	cys-L_c	-3.75048		chor_c	-3.0174		cbp_c	-10.7515
	datp_c	-10.1977		cit_c	-7.23835		cdpdhdec9eg_c	-4.50714
	db4p_c	-13.4095		citr-L_c	-12.7578		cdpdhdecg_c	-12.9093
	dctp_c	-10.6551		cl_c	-13.6883		cdpdodec11eg_c	-11.7498
	dgtp_c	-12.8111		cmp_c	-6.67012		chor_c	-2.99467
	dha_c	-13.1094		co2_c	-6.96823		cit_c	-7.29582
	dhap_c	-4.35873		coa_c	-11.9251		citr-L_c	-12.8758
	dhor-S_c	-3.41089		cobalt2_c	-13.9384		cl_c	-13.8246
	dttp_c	-10.3598		colipa_c	-4.07889		cmp_c	-6.7007
	e4p_c	-10.6316		crn_c	-11.9914		co2_c	-6.91998
	enter_c	-12.0034		crn-D_c	-7.31934		coa_c	-12.0204
	etoh_c	-12.4776		ctp_c	-9.80311		cobalt2_c	-14.0733
	f6p_c	-12.163		cu2_c	-13.3883		colipa_c	-4.04086
	fad_c	-7.66148		cys-L_c	-3.78032		crn_c	-11.8823
	fdp_c	-5.11622		datp_c	-10.2982		crn-D_c	-7.38649
	fe2_c	-13.7894		db4p_c	-13.5038		ctp_c	-9.88695
	fe3_c	-13.1301		dcamp_c	-9.3426		cu2_c	-13.5216
	flxr_c	-12.3401		dctp_c	-10.7417		cys-L_c	-3.81596
	flxso_c	-3.93919		dgtp_c	-12.9264		datp_c	-10.3962
	for_c	-11.9199		dha_c	-13.2048		db4p_c	-13.6198
	fum_c	-12.9571		dhap_c	-4.38337		dcamp_c	-9.25157
	g1p_c	-8.07765		dhor-S_c	-13.7537		dctp_c	-10.8432
	g3p_c	-10.4189		dttp_c	-10.4562		dgtp_c	-13.0536
	g6p_c	-7.35953		e4p_c	-10.7128		dha_c	-13.3347
	glc-D_c	-13.5821		enter_c	-12.1118		dhap_c	-4.42265
	gln-L_c	-6.71746		etoh_c	-12.3752		dhor-S_c	-13.8323
	glu-L_c	-4.92818		f6p_c	-12.2402		dttp_c	-10.5559
	glx_c	-10.4209		fad_c	-7.72866		e4p_c	-10.8018
	gly_c	-9.67933		fdp_c	-5.16321		enter_c	-12.2231
	glyc_c	-11.9567		fe2_c	-13.7952		etoh_c	-12.2541
	glyc-R_c	-12.1519		fe3_c	-13.2558		f6p_c	-12.3262
	glyc3p_c	-13.0584		flxr_c	-12.443		fad_c	-7.80548
	glyclt_c	-6.22568		flxso_c	-3.90891		fdp_c	-5.20096
	glycogen_c	-13.2887		for_c	-12.0174		fe2_c	-13.9053
	glycogenn1_c	-12.9574		fru_c	-13.2939		fe3_c	-13.3843
	gthrd_c	-12.3467		fum_c	-13.0016		flxr_c	-12.4859
	gtp_c	-9.17028		g1p_c	-8.10934		flxso_c	-3.89063
	h_c	-17.2694		g3p_c	-10.3668		for_c	-11.9645
	h2o_c	0		g6p_c	-7.43129		fru_c	-13.1629
	h2o2_c	-11.1566		gdp_c	-12.2226		fum_c	-12.9199
	hemeO_c	-13.6604		glc-D_c	-13.4605		g1p_c	-8.17529
	his-L_c	-3.56293		glcn_c	-13.6832		g3p_c	-10.2636
	iasp_c	-3.06558		gln-L_c	-13.0373		g6p_c	-7.49648
	icit_c	-10.1562		glu-L_c	-4.97536		gdp_c	-12.1897
	ile-L_c	-3.77841		glx_c	-10.3194		glc-D_c	-13.5721
	k_c	-13.1723		gly_c	-9.74481		glcn_c	-13.784
	lac-D_c	-13.2169		glyc_c	-11.8797		gln-L_c	-13.1343
	leu-L_c	-12.6211		glyc-R_c	-12.238		glu-L_c	-4.96973
	lipopb_c	-12.412		glyc3p_c	-13.1368		glx_c	-10.2335
	lys-L_c	-12.0896		glyclt_c	-6.21051		gly_c	-9.67637
	mal-L_c	-10.4959		glycogen_c	-13.4196		glyc_c	-11.7755
	malcoa_c	-13.7916		glycogenn1_c	-12.8403		glyc-R_c	-12.3327
	met-L_c	-3.20581		gthrd_c	-12.4667		glyc3p_c	-13.2418
	mg2_c	-9.4473		gtp_c	-9.2589		glyclt_c	-6.24967
	mlthf_c	-10.6857		h_c	-17.2747		glycogen_c	-13.5334
	mn2_c	-12.6642		h2o_c	0		glycogenn1_c	-12.9333
	mobd_c	-12.573		h2o2_c	-11.2518		gthrd_c	-12.3577
	mococdp_c	-13.4906		hemeO_c	-13.7683		gtp_c	-9.27554
	mocogdp_c	-9.53144		his-L_c	-3.52743		h_c	-17.1994
	mql8_c	-13.394		hpyr_c	-13.7063		h2o_c	0
	mqn8_c	-3.86001		iasp_c	-3.03641		h2o2_c	-11.3554
	mththf_c	-6.29894		ichor_c	-4.7344		hemeO_c	-13.9006
	na1_c	-3.32502		icit_c	-10.2491		his-L_c	-3.49717
	nad_c	-10.4725		ile-L_c	-3.80923		hpyr_c	-13.6048
	nadh_c	-13.4484		imp_c	-3.39755		iasp_c	-3.00821
	nadp_c	-7.39619		k_c	-13.2722		ichor_c	-4.77178
	nadph_c	-13.0443		lac-D_c	-13.2122		icit_c	-10.3369
	nh4_c	-5.54481		leu-L_c	-12.518		ile-L_c	-3.847
	ni2_c	-12.0488		lipopb_c	-12.5116		imp_c	-3.42857
	o2_c	-11.0966		lys-L_c	-12.2095		k_c	-13.4012
	oaa_c	-13.8021		mal-L_c	-10.5175		lac-D_c	-13.0963
	orot_c	-13.111		malcoa_c	-13.924		lac-L_c	-4.35806
	pe160_c	-10.3134		malthp_c	-3.98125		lald-L_c	-12.4264
	pe161_c	-9.77177		malthx_c	-13.8026		leu-L_c	-12.3951
	pe181_c	-13.4613		maltpt_c	-8.67818		lgt-S_c	-8.72266
	pep_c	-5.2113		maltttr_c	-3.0638		lipopb_c	-12.6296
	pg160_c	-8.95487		met-L_c	-3.19684		lys-L_c	-12.3171
	pg161_c	-11.4253		mg2_c	-9.525		mal-L_c	-10.6209
	pg181_c	-12.0951		mlthf_c	-10.7671		malcoa_c	-14.0546
	phe-L_c	-10.7279		mn2_c	-12.7621		malthp_c	-3.9453
	pheme_c	-13.4091		mobd_c	-12.6899		malthx_c	-13.9332
	pi_c	-4.19565		mococdp_c	-13.582		maltpt_c	-8.60396
	ppi_c	-8.10801		mocogdp_c	-9.61006		maltttr_c	-3.03328
	ppp9_c	-10.3702		mql8_c	-13.4881		met-L_c	-3.22043
	pppg9_c	-5.93426		mqn8_c	-3.87769		mg2_c	-9.59768
	pppi_c	-13.3555		mthgxl_c	-3.38327		mlthf_c	-10.8619
	pro-L_c	-13.172		mththf_c	-6.24371		mn2_c	-12.8701
	ptrc_c	-12.7678		na1_c	-3.30231		mobd_c	-12.7985
	pydx5p_c	-11.3125		nad_c	-10.4657		mococdp_c	-13.716
	pyr_c	-4.27925		nadh_c	-13.5274		mocogdp_c	-9.70593
	q8_c	-7.53629		nadp_c	-7.41522		mql8_c	-13.5466
	q8h2_c	-12.764		nadph_c	-13.0049		mqn8_c	-3.90931
	r5p_c	-10.9296		nh4_c	-5.54515		mthgxl_c	-3.35119
	ribflv_c	-5.01159		ni2_c	-12.1621		mththf_c	-6.18205
	ru5p-D_c	-9.86167		o2_c	-11.2018		na1_c	-3.33237
	s17bp_c	-5.44154		oaa_c	-13.9396		nad_c	-10.5345
	s7p_c	-13.4315		orot_c	-13.1896		nadh_c	-13.6045
	ser-L_c	-9.30478		pe160_c	-10.3858		nadp_c	-7.36058
	sheme_c	-13.2242		pe161_c	-9.86541		nadph_c	-13.0441
	so4_c	-11.0035		pe181_c	-13.5884		nh4_c	-5.57361
	spmd_c	-3.24342		pep_c	-5.24226		ni2_c	-12.276
	succ_c	-13.6501		pg160_c	-9.03862		o2_c	-11.3085
	succoa_c	-8.52814		pg161_c	-11.5313		oaa_c	-14.0422
	thf_c	-13.4459		pg181_c	-12.153		orot_c	-13.3037
	thmpp_c	-3.1419		pgp160_c	-13.2804		pap_c	-6.62916
	thr-L_c	-7.97766		pgp161_c	-12.4311		pe160_c	-10.4888
	trdox_c	-5.77695		pgp181_c	-6.04939		pe161_c	-9.95483
	trdrd_c	-13.5925		phe-L_c	-10.6332		pe181_c	-13.7199
	trp-L_c	-3.14615		pheme_c	-13.5278		pep_c	-5.20207
	tyr-L_c	-3.14447		pi_c	-4.22171		pg160_c	-9.12621
	udcpdp_c	-13.7109		ppi_c	-8.16036		pg161_c	-11.6421
	utp_c	-13.4874		ppp9_c	-10.3371		pg181_c	-12.2623
	val-L_c	-12.0109		pppg9_c	-5.98507		pgp160_c	-13.3324
	xu5p-D_c	-8.49728		pppi_c	-13.4792		pgp161_c	-12.5532
	zn2_c	-11.9325		pro-L_c	-13.2991		pgp181_c	-6.10672
	5mtr_e	-8.21123		ptrc_c	-12.669		phe-L_c	-10.5458
	ac_e	-15.9705		pydx5p_c	-11.3179		pheme_c	-13.6621
	acald_e	-16.3442		pyr_c	-4.30925		pi_c	-4.18146
	akg_e	-16.6618		q8_c	-7.4947		ppi_c	-8.19472
	ala-D_e	-7.33842		q8h2_c	-12.8362		ppp9_c	-10.2383
	ala-L_e	-11.9023		r5p_c	-10.9552		pppg9_c	-6.04432
	alaala_e	-8.03958		ribflv_c	-5.05609		pppi_c	-13.6022
	arg-L_e	-16.5585		ru5p-D_c	-9.93341		pro-L_c	-13.1821
	asn-L_e	-18.0615		s17bp_c	-5.49186		ptrc_c	-12.5551
	asp-L_e	-11.9001		s7p_c	-13.5503		pydx5p_c	-11.4301
	ca2_e	-10.2218		ser-L_c	-9.21496		pyr_c	-4.31551
	cbl1_e	-11.9998		sheme_c	-13.3329		q8_c	-7.51054
	cit_e	-7.8395		so4_c	-10.9531		q8h2_c	-12.8051
	cl_e	-4.46731		spmd_c	-3.21575		r5p_c	-11.0258
	co2_e	-16.0762		succ_c	-13.6955		ribflv_c	-5.10185
	cobalt2_e	-13.1761		succoa_c	-8.48171		ru5p-D_c	-10.0291
	colipa_e	-17.0861		thf_c	-13.5571		s17bp_c	-5.46759
	cu2_e	-5.21523		thmpp_c	-3.1726		s7p_c	-13.6468
	cys-L_e	-16.7469		thr-L_c	-8.04806		ser-L_c	-9.30528
	dha_e	-9.93488		trdox_c	-5.80249		sheme_c	-13.4454
	enter_e	-17.9799		trdrd_c	-13.5281		skm5p_c	-4.40199
	etoh_e	-16.3163		trp-L_c	-3.17622		so4_c	-10.9835
	fe2_e	-15.3323		tyr-L_c	-3.11477		spmd_c	-3.19039
	fe3_e	-2.60445		udcpdp_c	-13.8309		succ_c	-13.7271
	for_e	-15.187		utp_c	-13.6179		succoa_c	-8.50731
	glc-D_e	-5.52442		val-L_c	-11.9011		thf_c	-13.6835
	glcn_e	-7.36002		xu5p-D_c	-8.58083		thmpp_c	-3.20329
	glu-L_e	-16.8189		zn2_c	-12.0493		thr-L_c	-8.12065
	gly_e	-15.6215		5mtr_e	-8.1685		trdox_c	-5.80441
	glyc_e	-16.8222		ac_e	-16.0077		trdrd_c	-13.52
	glyc-R_e	-10.3473		acald_e	-16.5001		trp-L_c	-3.20208
	glyclt_e	-16.1043		akg_e	-16.5852		tyr-L_c	-3.08378
	gthrd_e	-17.8277		ala-D_e	-7.35887		udcpdp_c	-13.9654
	h_e	-16.1181		ala-L_e	-12.0191		utp_c	-13.7397
	h2o_e	0		alaala_e	-8.06211		val-L_c	-11.789
	his-L_e	-8.23522		arg-L_e	-16.5345		xu5p-D_c	-8.66658
	ile-L_e	-16.2238		asn-L_e	-17.9032		zn2_c	-12.1495
	k_e	-14.2757		asp-L_e	-12.015		5mtr_e	-8.09082
	lac-D_e	-17.3491		ca2_e	-10.2963		ac_e	-15.8905
	leu-L_e	-18.0879		cbl1_e	-11.9092		acald_e	-16.6631
	lys-L_e	-16.688		cit_e	-7.87932		ade_e	-8.66591
	mal-L_e	-8.43948		cl_e	-4.44758		akg_e	-16.6105
	meoh_e	-6.73451		co2_e	-16.2172		ala-D_e	-7.40867
	mg2_e	-16.6521		cobalt2_e	-13.2922		ala-L_e	-12.1371
	mn2_e	-4.96032		colipa_e	-17.2505		alaala_e	-8.11706
	mobd_e	-5.19583		cu2_e	-5.20539		arg-L_e	-16.514
	nh4_e	-6.46002		cys-L_e	-16.8558		asn-L_e	-18.0725
	ni2_e	-15.472		dha_e	-10.0253		asp-L_e	-12.0871
	o2_e	-10.9788		enter_e	-18.1153		ca2_e	-10.3686
	phe-L_e	-15.557		etoh_e	-16.3711		cbl1_e	-11.9468
	pheme_e	-18.2803		fe2_e	-15.1905		cit_e	-7.94026
	pi_e	-5.9476		fe3_e	-2.6024		cl_e	-4.40945
	pro-L_e	-17.3986		for_e	-15.1552		co2_e	-16.3736
	pyr_e	-16.6087		glc-D_e	-5.47649		cobalt2_e	-13.3393
	ser-L_e	-13.949		glcn_e	-7.3858		colipa_e	-17.0794
	so4_e	-12.4343		glu-L_e	-16.896		cu2_e	-5.23771
	spmd_e	-10.8124		gly_e	-15.7597		cys-L_e	-16.7843
	succ_e	-16.9696		glyc_e	-16.8915		dha_e	-10.1214
	thr-L_e	-9.45442		glyc-R_e	-10.4453		enter_e	-18.2815
	trp-L_e	-17.3835		glyclt_e	-16.2082		etoh_e	-16.2637
	tyr-L_e	-8.59833		gthrd_e	-17.6736		fe2_e	-15.0466
	val-L_e	-16.5105		h_e	-16.2786		fe3_e	-2.58329
	zn2_e	-4.38735		h2o_e	0		for_e	-15.0831
	5mtr_p	-3.50659		his-L_e	-8.26332		glc-D_e	-5.42527
	ac_p	-11.6042		ile-L_e	-16.3681		glcn_e	-7.3914
	acald_p	-13.626		k_e	-14.3397		glu-L_e	-16.9414
	akg_p	-12.752		lac-D_e	-17.5157		gly_e	-15.8971
	ala-D_p	-3.26705		leu-L_e	-17.9616		glyc_e	-17.0579
	ala-L_p	-8.87235		lys-L_e	-16.7807		glyc-R_e	-10.5382
	alaala_p	-3.68656		mal-L_e	-8.45885		glyclt_e	-16.205
	arg-L_p	-12.5291		meoh_e	-6.79943		gthrd_e	-17.545
	asn-L_p	-13.6202		mg2_e	-16.6247		h_e	-16.4397
	asp-L_p	-8.32275		mn2_e	-4.97562		h2o_e	0
	ca2_p	-12.4267		mobd_e	-5.14628		his-L_e	-8.27399
	cbl1_p	-11.9297		nh4_e	-6.40179		ile-L_e	-16.5186
	cit_p	-3.32807		ni2_e	-15.4866		k_e	-14.2637
	cl_p	-13.7444		o2_e	-10.877		lac-D_e	-17.6794
	clpn160_p	-3.77004		phe-L_e	-15.5619		lac-L_e	-16.3402
	clpn161_p	-9.59352		pheme_e	-18.4556		leu-L_e	-17.9079
	clpn181_p	-11.3053		pi_e	-5.89255		lys-L_e	-16.6528
	co2_p	-13.329		pro-L_e	-17.5009		mal-L_e	-8.46638
	cobalt2_p	-11.4888		pyr_e	-16.684		meoh_e	-6.86121
	colipa_p	-8.5346		ser-L_e	-14.0851		mg2_e	-16.6431
	crn_p	-12.8022		so4_e	-12.3251		mn2_e	-4.96685
	crn-D_p	-13.5524		spmd_e	-10.7453		mobd_e	-5.1391
	cu2_p	-12.1179		succ_e	-17.0144		nh4_e	-6.33787
	cys-L_p	-13.6142		thr-L_e	-9.52356		ni2_e	-15.6197
	dha_p	-9.41221		trp-L_e	-17.3919		o2_e	-10.7736
	enter_p	-11.8571		tyr-L_e	-8.6479		phe-L_e	-15.4593
	etoh_p	-12.3989		val-L_e	-16.4365		pheme_e	-18.6128
	fe2_p	-12.9058		zn2_e	-4.38478		pi_e	-5.8359
	fe3_p	-13.6604		5mtr_p	-3.53047		pro-L_e	-17.6759
	for_p	-11.851		ac_p	-11.7136		pyr_e	-16.6308
	glc-D_p	-3.95789		acald_p	-13.7298		ser-L_e	-14.2081
	glcn_p	-3.55865		akg_p	-12.8661		so4_e	-12.2085
	glu-L_p	-12.9846		ala-D_p	-3.29952		spmd_e	-10.6388
	gly_p	-12.1446		ala-L_p	-8.94558		succ_e	-17.143
	glyc_p	-13.0448		alaala_p	-3.72205		thr-L_e	-9.45973
	glyc-R_p	-9.34995		arg-L_p	-12.4612		trp-L_e	-17.3705
	glyclt_p	-12.9164		asn-L_p	-13.7526		tyr-L_e	-8.69149
	gthrd_p	-13.2716		asp-L_p	-8.40234		val-L_e	-16.4163
	h_p	-16.1181		ca2_p	-12.5487		zn2_e	-4.40026
	h2o_p	0		cbl1_p	-12.0385		5mtr_p	-3.56126
	his-L_p	-4.53638		cit_p	-3.2984		ac_p	-11.8124
	ile-L_p	-13.3803		cl_p	-13.8637		acald_p	-13.853
	k_p	-13.288		clpn160_p	-3.80653		ade_p	-5.2684
	lac-D_p	-13.8146		clpn161_p	-9.58468		akg_p	-12.9936
	leu-L_p	-13.5668		clpn181_p	-11.4155		ala-D_p	-3.3207
	lys-L_p	-13.5221		co2_p	-13.2381		ala-L_p	-9.02021
	mal-L_p	-4.02275		cobalt2_p	-11.5923		alaala_p	-3.75762
	meoh_p	-3.74928		colipa_p	-8.52909		arg-L_p	-12.5713
	mg2_p	-13.3576		crn_p	-12.9163		asn-L_p	-13.8895
	mn2_p	-13.5351		crn-D_p	-13.4189		asp-L_p	-8.4741
	mobd_p	-13.6581		cu2_p	-12.2386		ca2_p	-12.6705
	murein3p3p_p	-12.6295		cys-L_p	-13.4855		cbl1_p	-12.1472
	murein3px4p_p	-13.6675		dha_p	-9.47961		cit_p	-3.27098
	murein4p4p_p	-13.0766		enter_p	-11.9668		cl_p	-14.0021
	murein4px4p_p	-12.8327		etoh_p	-12.5072		clpn160_p	-3.83389
	murein4px4px4p_p	-3.26458		fe2_p	-13.0304		clpn161_p	-9.65945
	na1_p	-10.6535		fe3_p	-13.782		clpn181_p	-11.4643
	nh4_p	-4.18503		for_p	-11.7495		co2_p	-13.1358
	ni2_p	-13.3343		glc-D_p	-3.98735		cobalt2_p	-11.6021
	o2_p	-8.44153		glcn_p	-3.52394		colipa_p	-8.47822
	pe160_p	-13.5457		glu-L_p	-13.11		crn_p	-13.0274
	pe161_p	-13.2331		gly_p	-12.2492		crn-D_p	-13.3006
	pe181_p	-13.6548		glyc_p	-13.1678		cu2_p	-12.3574
	pg160_p	-13.8018		glyc-R_p	-9.41718		cys-L_p	-13.3691
	pg161_p	-13.398		glyclt_p	-12.9268		dha_p	-9.57012
	pg181_p	-12.8809		gthrd_p	-13.3903		enter_p	-12.0529
	phe-L_p	-11.0887		h_p	-16.2393		etoh_p	-12.6184
	pheme_p	-13.7121		h2o_p	0		fe2_p	-13.158
	pi_p	-2.9996		his-L_p	-4.57668		fe3_p	-13.9029
	pro-L_p	-13.6701		ile-L_p	-13.2693		for_p	-11.6562
	pyr_p	-12.7429		k_p	-13.4087		glc-D_p	-4.02148
	ser-L_p	-10.7533		lac-D_p	-13.9518		glcn_p	-3.53493
	so4_p	-9.97314		leu-L_p	-13.4988		glu-L_p	-13.2082
	spmd_p	-6.78571		lys-L_p	-13.392		gly_p	-12.3503
	succ_p	-12.2638		mal-L_p	-4.05333		glyc_p	-13.1382
	thr-L_p	-5.09803		meoh_p	-3.7156		glyc-R_p	-9.5039
	trp-L_p	-13.3954		mg2_p	-13.4801		glyclt_p	-12.8109
	tyr-L_p	-4.49001		mn2_p	-13.6333		gthrd_p	-13.4964
	val-L_p	-12.4925		mobd_p	-13.7607		h_p	-16.3463
	zn2_p	-11.0621		murein3p3p_p	-12.7262		h2o_p	0
	4crsol_e	-5.14954		murein3px4p_p	-13.7901		his-L_p	-4.61864
	5drib_e	-5.56267		murein4p4p_p	-13.1801		ile-L_p	-13.161
	amob_e	-17.5174		murein4px4p_p	-12.943		k_p	-13.5292
	glycogenn1_e	-2.31421		murein4px4px4p_p	-3.29557		lac-D_p	-14.0882
	mththf_e	-10.4071		na1_p	-10.7247		lac-L_p	-12.3132
	colipaE_p	-13.5412		nh4_p	-4.22442		leu-L_p	-13.6274
	2dmmq8_e	-18.0992		ni2_p	-13.4238		lys-L_p	-13.2644
	2dmmql8_e	-16.2443		o2_p	-8.52055		mal-L_p	-4.08828
	2fe2s_e	-15.9556		pe160_p	-13.6703		meoh_p	-3.68246
	2h3oppan_e	-10.765		pe161_p	-13.3641		mg2_p	-13.6002
	4fe4s_e	-17.5222		pe181_p	-13.79		mn2_p	-13.7657
	acon-C_e	-13.7075		pg160_p	-13.9142		mobd_p	-13.8891
	adocbl_e	-16.2732		pg161_p	-13.5161		murein3p3p_p	-12.8495
	amet_e	-18.2778		pg181_p	-13.0093		murein3px4p_p	-13.9222
	bglycogen_e	-17.8722		pgp160_p	-3.14181		murein4p4p_p	-13.3091
	bmocogdp_e	-17.8656		pgp161_p	-6.14103		murein4px4p_p	-13.0693
	btn_e	-15.8397		pgp181_p	-3.32357		murein4px4px4p_p	-3.32734
	chor_e	-3.50096		phe-L_p	-11.1955		na1_p	-10.6331
	fum_e	-12.116		pheme_p	-13.8395		nh4_p	-4.26482
	gln-L_e	-7.39111		pi_p	-3.01851		ni2_p	-13.543
	glx_e	-10.5911		pro-L_p	-13.8009		o2_p	-8.59678
	glyc3p_e	-14.8755		pyr_p	-12.8649		pe160_p	-13.7995
	iasp_e	-6.33753		ser-L_p	-10.8457		pe161_p	-13.4948
	icit_e	-10.6617		so4_p	-10.0688		pe181_p	-13.9264
	lipopb_e	-15.5967		spmd_p	-6.72064		pg160_p	-14.053
	met-L_e	-3.3917		succ_p	-12.3851		pg161_p	-13.6494
	mococdp_e	-14.9953		thr-L_p	-5.13836		pg181_p	-13.131
	mocogdp_e	-16.5309		trp-L_p	-13.5201		pgp160_p	-3.11402
	oaa_e	-13.2716		tyr-L_p	-4.52298		pgp161_p	-6.19688
	ptrc_e	-9.85816		val-L_p	-12.6041		pgp181_p	-3.31182
	ribflv_e	-16.1842		zn2_p	-11.1661		phe-L_p	-11.3063
	sheme_e	-16.6408		4crsol_e	-5.19161		pheme_p	-13.9432
				5drib_e	-5.61722		pi_p	-2.98877
				amob_e	-17.6612		pro-L_p	-13.9227
				glycogenn1_e	-2.29152		pyr_p	-12.9757
				mththf_e	-10.3939		ser-L_p	-10.9362
				colipaE_p	-13.6589		so4_p	-10.1629
				2dmmq8_e	-18.2692		spmd_p	-6.78441
				2dmmql8_e	-16.3999		succ_p	-12.5031
				2fe2s_e	-16.1065		thr-L_p	-5.18199
				2h3oppan_e	-10.8652		trp-L_p	-13.6542
				4fe4s_e	-17.6803		tyr-L_p	-4.5651
				5mthf_e	-3.76847		val-L_p	-12.7222
				acon-C_e	-13.8368		zn2_p	-11.2662
				adocbl_e	-16.4091		4crsol_e	-5.24338
				amet_e	-18.4566		5drib_e	-5.6731
				argsuc_e	-3.71086		amob_e	-17.8245
				bglycogen_e	-18.049		glycogenn1_e	-2.26948
				bmocogdp_e	-18.0043		mththf_e	-10.3675
				btn_e	-15.9857		colipaE_p	-13.783
				cbasp_e	-4.17963		2dmmq8_e	-18.4402
				cbp_e	-12.2298		2dmmql8_e	-16.5544
				chor_e	-3.53534		2fe2s_e	-16.2675
				dcamp_e	-14.8225		2h3oppan_e	-10.97
				fru_e	-12.3135		2shchc_e	-6.03961
				fum_e	-12.2301		3psme_e	-12.9095
				gdp_e	-9.74698		4fe4s_e	-17.841
				gln-L_e	-7.45115		acon-C_e	-13.9659
				glx_e	-10.6916		adocbl_e	-16.5701
				glyc3p_e	-15.0102		amet_e	-18.6269
				hpyr_e	-14.8966		anth_e	-4.74591
				iasp_e	-6.39871		argsuc_e	-3.74741
				icit_e	-10.7667		bglycogen_e	-18.2091
				imp_e	-12.1583		bmocogdp_e	-18.1758
				lipopb_e	-15.7172		btn_e	-16.1374
				met-L_e	-3.42374		cbasp_e	-4.22108
				mococdp_e	-15.1385		cbp_e	-12.3457
				mocogdp_e	-16.68		chor_e	-3.57023
				mthgxl_e	-4.10142		dcamp_e	-14.9673
				oaa_e	-13.4042		fru_e	-12.4328
				ptrc_e	-9.95298		fum_e	-12.3472
				ribflv_e	-16.2864		gdp_e	-9.84388
				sheme_e	-16.7907		gln-L_e	-7.52375
							glx_e	-10.7875
							glyc3p_e	-15.1573
							hpyr_e	-15.0439
							iasp_e	-6.46174
							icit_e	-10.8648
							imp_e	-12.2588
							lald-L_e	-9.97222
							lgt-S_e	-16.8402
							lipopb_e	-15.8613
							met-L_e	-3.45673
							mococdp_e	-15.2792
							mocogdp_e	-16.8367
							mthgxl_e	-4.14213
							oaa_e	-13.5322
							pap_e	-6.98337
							ptrc_e	-10.0453
							ribflv_e	-16.4469
							sheme_e	-16.9576
							skm5p_e	-3.69474

## Sheet: Compare steady states
	Reaction	D1 Flux	D2 Flux	% Difference		Reaction	D2 Flux	D3 Flux	% Difference		Metabolite	D1 Conc	D2 Conc	% Difference		Metabolite	D2 Conc	D3 Conc	% Difference
	5MTRtex	-0.00435421	-0.00434546	0.200984		5MTRtex	-0.00434546	-0.00434344	0.0464593		10fthf_c	-11.1505	-11.2533	0.92244		10fthf_c	-11.2533	-11.3568	0.919149
	ACALD	-0.387167	-0.389002	0.473939		ACALD	-0.389002	-0.390391	0.356974		13dpg_c	-8.09372	-8.01388	0.98647		13dpg_c	-8.01388	-8.08526	0.890729
	ACALDtex	-0.00251217	-0.00252732	0.603145		ACALDtex	-0.00252732	-0.00250385	0.928672		2ddg6p_c	-3.21499	-3.24336	0.882476		25aics_c	-11.9766	-11.8594	0.978792
	ACALDtpp	-0.00251217	-0.00252732	0.603145		ACALDtpp	-0.00252732	-0.00250385	0.928672		2dmmq8_c	-13.063	-13.1816	0.907922		2ddg6p_c	-3.24336	-3.27369	0.935309
	ACKr	-1.77957	-1.77235	0.406042		ACKr	-1.77235	-1.76189	0.590135		2dmmq8_e	-18.0992	-18.2692	0.93925		2dmmq8_c	-13.1816	-13.2991	0.891702
	ACONTa	3.15097	3.14067	0.326909		ACONTa	3.14067	3.1473	0.210995		2dmmql8_c	-8.38247	-8.45805	0.901746		2dmmq8_e	-18.2692	-18.4402	0.935769
	ACONTb	3.14276	3.13679	0.189959		ACONTb	3.13679	3.13814	0.0429451		2dmmql8_e	-16.2443	-16.3999	0.957797		2dmmql8_c	-8.45805	-8.53316	0.887937
	ACS	0.00999088	0.0100104	0.19585		ACS	0.0100104	0.0100583	0.477766		2fe2s_c	-12.3714	-12.4276	0.454671		2dmmql8_e	-16.3999	-16.5544	0.942248
	ACt2rpp	-2.91375	-2.91541	0.0571631		ACt2rpp	-2.91541	-2.90158	0.474511		2fe2s_e	-15.9556	-16.1065	0.945878		2fe2s_c	-12.4276	-12.5506	0.989108
	ACtex	-2.91375	-2.91541	0.0571631		ACtex	-2.91541	-2.90158	0.474511		2h3oppan_c	-12.7046	-12.5876	0.920962		2fe2s_e	-16.1065	-16.2675	0.999369
	ADK1	2.09757	2.09766	0.00433275		ADK1	2.09766	2.09044	0.344239		2h3oppan_e	-10.765	-10.8652	0.930159		2h3oppan_c	-12.5876	-12.4875	0.795836
	AKGDH	1.73836	1.73784	0.030057		ADK3	-0.326855	-0.325721	0.346913		2pg_c	-8.78258	-8.84104	0.665637		2h3oppan_e	-10.8652	-10.97	0.965186
	AKGt2rpp	-0.0128755	-0.0127914	0.653648		ADSL1r	0.182284	0.183563	0.701869		3pg_c	-9.3371	-9.42251	0.914763		2pg_c	-8.84104	-8.92805	0.984186
	AKGtex	-0.0128755	-0.0127914	0.653648		ADSL2r	0.279504	0.277297	0.789928		4crsol_c	-3.86318	-3.8948	0.818576		2sephchc_c	-12.2984	-12.408	0.89052
	ALAALAtex	-0.000357986	-0.000356985	0.27954		ADSS	0.182959	0.184118	0.633356		4crsol_e	-5.14954	-5.19161	0.81685		2shchc_c	-10.2632	-10.1789	0.821762
	ALAt2rpp	-0.0042694	-0.00430547	0.844894		AKGDH	1.73784	1.74455	0.386052		4fe4s_c	-13.1058	-13.232	0.962234		3pg_c	-9.42251	-9.47216	0.526968
	ALAtex	-0.0042694	-0.00430547	0.844894		AKGt2rpp	-0.0127914	-0.0127402	0.39989		4fe4s_e	-17.5222	-17.6803	0.902808		4crsol_c	-3.8948	-3.93331	0.988832
	ALCD2x	-0.0255192	-0.025742	0.873218		AKGtex	-0.0127914	-0.0127402	0.39989		5drib_c	-3.76904	-3.7352	0.89773		4crsol_e	-5.19161	-5.24338	0.997299
	ALDD2x	0.115834	0.115346	0.421571		ALAALAtex	-0.000356985	-0.000357207	0.0620353		5drib_e	-5.56267	-5.61722	0.980594		4fe4s_c	-13.232	-13.3577	0.950473
	ALDD2y	0.297743	0.298617	0.293713		ALAt2rpp	-0.00430547	-0.00428759	0.415334		5mthf_c	-12.927	-12.8018	0.968633		4fe4s_e	-17.6803	-17.841	0.908789
	ARGt3pp	0.00880233	0.00875158	0.576566		ALAtex	-0.00430547	-0.00428759	0.415334		5mtr_e	-8.21123	-8.1685	0.520472		5aizc_c	-3.67352	-3.68011	0.179457
	ARGtex	-0.00880233	-0.00875158	0.576566		ALCD2x	-0.025742	-0.0259615	0.852778		5mtr_p	-3.50659	-3.53047	0.681108		5drib_c	-3.7352	-3.71576	0.520445
	ASNt2rpp	-0.0105772	-0.0106402	0.595419		ALDD2x	0.115346	0.115888	0.469865		6pgc_c	-9.41023	-9.50347	0.990795		5drib_e	-5.61722	-5.6731	0.994835
	ASNtex	-0.0105772	-0.0106402	0.595419		ALDD2y	0.298617	0.295973	0.885538		6pgl_c	-13.241	-13.3612	0.907786		5mthf_c	-12.8018	-12.9292	0.994716
	ASPO3	0.00768424	0.00771724	0.429517		ARGSL	0.178346	0.178417	0.0398058		ac_c	-13.1398	-13.1961	0.427856		5mtr_e	-8.1685	-8.09082	0.950921
	ASPO4	0.00870209	0.0087429	0.468891		ARGSS	0.178543	0.180015	0.824674		ac_e	-15.9705	-16.0077	0.232462		5mtr_p	-3.53047	-3.56126	0.872008
	ASPO5	0.0142469	0.0141883	0.411671		ARGt3pp	0.00875158	0.00871737	0.390974		ac_p	-11.6042	-11.7136	0.943031		6pgc_c	-9.50347	-9.57827	0.787164
	ASPO6	0.00524534	0.00528255	0.709397		ARGtex	-0.00875158	-0.00871737	0.390974		acald_c	-13.7474	-13.8696	0.889209		6pgl_c	-13.3612	-13.4679	0.798147
	ASPT	0.37856	0.378805	0.0646933		ASNt2rpp	-0.0106402	-0.0105483	0.863787		acald_e	-16.3442	-16.5001	0.954141		ac_c	-13.1961	-13.1627	0.253128
	ASPTA	-2.24059	-2.23337	0.321953		ASNtex	-0.0106402	-0.0105483	0.863787		acald_p	-13.626	-13.7298	0.761571		ac_e	-16.0077	-15.8905	0.73201
	ASPt2rpp	-0.00795777	-0.00795726	0.0063771		ASPCT	0.201415	0.200861	0.275096		accoa_c	-7.83213	-7.79686	0.450388		ac_p	-11.7136	-11.8124	0.843334
	ASPtex	-0.00795777	-0.00795726	0.0063771		ASPO3	0.00771724	0.00773306	0.204882		acon-C_c	-10.1815	-10.2539	0.71056		acald_c	-13.8696	-14.0043	0.970884
	ATPM	8.49811	8.44193	0.661057		ASPO4	0.0087429	0.00867511	0.775356		acon-C_e	-13.7075	-13.8368	0.943017		acald_e	-16.5001	-16.6631	0.987585
	ATPS4rpp	43.217	43.2731	0.129773		ASPO5	0.0141883	0.0142464	0.409779		actp_c	-13.7857	-13.9223	0.990493		acald_p	-13.7298	-13.853	0.897146
	CA2tex	0.00293016	0.00292197	0.27954		ASPO6	0.00528255	0.00532036	0.715716		adocbl_c	-13.6293	-13.7622	0.974608		accoa_c	-7.79686	-7.78748	0.120268
	CAt6pp	-0.00293016	-0.00292197	0.27954		ASPT	0.378805	0.381394	0.683533		adocbl_e	-16.2732	-16.4091	0.835066		acon-C_c	-10.2539	-10.3364	0.804285
	CBL1tonex	0.00126948	0.00127738	0.62233		ASPTA	-2.23337	-2.23137	0.0894867		adp_c	-9.99999	-8.38754	16.1245		acon-C_e	-13.8368	-13.9659	0.933267
	CITL	0.0316781	0.0316951	0.0535941		ASPt2rpp	-0.00795726	-0.00797564	0.23102		adpglc_c	-12.411	-12.3097	0.816674		actp_c	-13.9223	-14.0471	0.896425
	CITt3pp	0.480666	0.477625	0.632578		ASPtex	-0.00795726	-0.00797564	0.23102		akg_c	-9.7974	-9.71584	0.832484		adocbl_c	-13.7622	-13.8927	0.94836
	CITt7pp	0.48059	0.47755	0.632601		ATPM	8.44193	8.38829	0.635382		akg_e	-16.6618	-16.5852	0.459683		adocbl_e	-16.4091	-16.5701	0.981059
	CITtex	-7.55461e-05	-7.51776e-05	0.487749		ATPS4rpp	43.2731	43.241	0.07412		akg_p	-12.752	-12.8661	0.894492		adp_c	-8.38754	-8.32386	0.759196
	CLt3_2pp	0.00146508	0.00146098	0.27954		CA2tex	0.00292197	0.00292378	0.0620353		ala-D_e	-7.33842	-7.35887	0.278678		adpglc_c	-12.3097	-12.4156	0.8603
	CLtex	0.00293016	0.00292197	0.27954		CAt6pp	-0.00292197	-0.00292378	0.0620353		ala-D_p	-3.26705	-3.29952	0.99409		aicar_c	-12.5787	-12.7031	0.989144
	CO2tex	-15.3641	-15.3842	0.131368		CBL1tonex	0.00127738	0.00126612	0.881393		ala-L_c	-6.93748	-6.92837	0.131329		akg_c	-9.71584	-9.68094	0.359227
	CO2tpp	-15.2672	-15.2876	0.133224		CBMKr	0.380423	0.381827	0.368962		ala-L_e	-11.9023	-12.0191	0.98154		akg_e	-16.5852	-16.6105	0.152043
	COBALT2tex	1.42011e-05	1.41614e-05	0.27954		CITL	0.0316951	0.0317427	0.150032		ala-L_p	-8.87235	-8.94558	0.825318		akg_p	-12.8661	-12.9936	0.991496
	COBALT2tpp	1.42011e-05	1.41614e-05	0.27954		CITt3pp	0.477625	0.47902	0.291938		alaala_e	-8.03958	-8.06211	0.280255		ala-D_e	-7.35887	-7.40867	0.676737
	COLIPAabcpp	0.00564136	0.00558866	0.93414		CITt7pp	0.47755	0.478945	0.291975		alaala_p	-3.68656	-3.72205	0.962848		ala-D_p	-3.29952	-3.3207	0.641706
	COLIPAabctex	0.00564136	0.00558866	0.93414		CITtex	-7.51776e-05	-7.5222e-05	0.0590422		amet_c	-3.3176	-3.34887	0.942744		ala-L_c	-6.92837	-6.97722	0.704983
	CRNDabcpp	0.0357079	0.0354707	0.664231		CLt3_2pp	0.00146098	0.00146189	0.0620353		amet_e	-18.2778	-18.4566	0.978318		ala-L_e	-12.0191	-12.1371	0.98155
	CRNDt2rpp	2.36664	2.34852	0.765696		CLtex	0.00292197	0.00292378	0.0620353		amob_c	-4.41227	-4.44838	0.818289		ala-L_p	-8.94558	-9.02021	0.83429
	CRNt2rpp	-2.40235	-2.38399	0.764188		CO2tex	-15.3842	-15.4315	0.307217		amob_e	-17.5174	-17.6612	0.82086		alaala_e	-8.06211	-8.11706	0.681558
	CRNt8pp	2.40235	2.38399	0.764188		CO2tpp	-15.2876	-15.3349	0.309612		amp_c	-11.6652	-11.6192	0.394294		alaala_p	-3.72205	-3.75762	0.955596
	CS	3.18273	3.17244	0.323125		COBALT2tex	1.41614e-05	1.41702e-05	0.0620353		arg-L_c	-13.5506	-13.6694	0.876604		amet_c	-3.34887	-3.37986	0.925261
	CU2tex	0.000398814	0.000397699	0.27954		COBALT2tpp	1.41614e-05	1.41702e-05	0.0620353		arg-L_e	-16.5585	-16.5345	0.144857		amet_e	-18.4566	-18.6269	0.922263
	CU2tpp	0.000398814	0.000397699	0.27954		COLIPAabcpp	0.00558866	0.00555906	0.529648		arg-L_p	-12.5291	-12.4612	0.541791		amob_c	-4.44838	-4.48963	0.927276
	CYSabc2pp	0.0111654	0.0112244	0.528749		COLIPAabctex	0.00558866	0.00555906	0.529648		asn-L_c	-11.8285	-11.7284	0.846029		amob_e	-17.6612	-17.8245	0.924627
	CYStex	-0.0133102	-0.0133775	0.505186		CRNDabcpp	0.0354707	0.0358021	0.934343		asn-L_e	-18.0615	-17.9032	0.876496		amp_c	-11.6192	-11.5326	0.74501
	CYStpp	0.00214486	0.00215306	0.382524		CRNDt2rpp	2.34852	2.33868	0.418946		asn-L_p	-13.6202	-13.7526	0.971701		arg-L_c	-13.6694	-13.7966	0.930709
	CYTBD2pp	1.0637	1.06365	0.00538172		CRNt2rpp	-2.38399	-2.37449	0.398811		asp-L_c	-8.7528	-8.79295	0.458629		arg-L_e	-16.5345	-16.514	0.123824
	CYTBDpp	0.111599	0.112632	0.925134		CRNt8pp	2.38399	2.37449	0.398811		asp-L_e	-11.9001	-12.015	0.965076		arg-L_p	-12.4612	-12.5713	0.883474
	CYTBO3_4pp	27.3854	27.4098	0.089002		CS	3.17244	3.17912	0.210382		asp-L_p	-8.32275	-8.40234	0.956387		argsuc_c	-3.00453	-2.97667	0.927246
	D-LACt2pp	-0.0241665	-0.0241151	0.212522		CU2tex	0.000397699	0.000397946	0.0620353		atp_c	-7.64864	-7.69004	0.541288		argsuc_e	-3.71086	-3.74741	0.985175
	D-LACtex	-0.0241665	-0.0241151	0.212522		CU2tpp	0.000397699	0.000397946	0.0620353		bglycogen_c	-13.0584	-13.177	0.90788		asn-L_c	-11.7284	-11.6264	0.87026
	DALAtex	-0.0132441	-0.0143278	8.18271		CYSabc2pp	0.0112244	0.0112121	0.109194		bglycogen_e	-17.8722	-18.049	0.989389		asn-L_e	-17.9032	-18.0725	0.9454
	DB4PS	0.00594967	0.00591857	0.522734		CYStex	-0.0133775	-0.0133761	0.0103171		bmocogdp_c	-11.8737	-11.9347	0.513128		asn-L_p	-13.7526	-13.8895	0.995969
	DHAPT	0.411583	0.412464	0.214109		CYStpp	0.00215306	0.00216394	0.505152		bmocogdp_e	-17.8656	-18.0043	0.776523		asp-L_c	-8.79295	-8.84447	0.585953
	DHAtex	-0.0463356	-0.0459892	0.74757		CYTBD2pp	1.06365	1.0625	0.107638		btn_c	-6.40446	-6.45401	0.77371		asp-L_e	-12.015	-12.0871	0.600676
	DHAtpp	-0.0463356	-0.0459892	0.74757		CYTBDpp	0.112632	0.111957	0.598858		btn_e	-15.8397	-15.9857	0.921452		asp-L_p	-8.40234	-8.4741	0.853936
	DHORD2	0.00420718	0.00418329	0.567844		CYTBO3_4pp	27.4098	27.4474	0.137197		ca2_c	-6.16001	-6.16456	0.0739859		atp_c	-7.69004	-7.69403	0.0519423
	DHORD5	0.0239296	0.0237142	0.900337		D-LACt2pp	-0.0241151	-0.0242871	0.712899		ca2_e	-10.2218	-10.2963	0.728553		bglycogen_c	-13.177	-13.3059	0.978303
	DHORDfum	0.166641	0.166568	0.0434421		D-LACtex	-0.0241151	-0.0242871	0.712899		ca2_p	-12.4267	-12.5487	0.981601		bglycogen_e	-18.049	-18.2091	0.887289
	EDA	0.10609	0.105526	0.532161		DALAtex	-0.0143278	-0.0143367	0.0620353		cbl1_e	-11.9998	-11.9092	0.755392		bmocogdp_c	-11.9347	-12.0493	0.960752
	EDD	0.10609	0.105526	0.532161		DB4PS	0.00591857	0.00587781	0.688608		cbl1_p	-11.9297	-12.0385	0.912338		bmocogdp_e	-18.0043	-18.1758	0.952586
	ENO	11.7442	11.7341	0.0862817		DHAPT	0.412464	0.412844	0.0920695		chor_c	-3.04634	-3.0174	0.950154		btn_c	-6.45401	-6.51783	0.988847
	ETOHtex	-0.0255192	-0.025742	0.873218		DHAtex	-0.0459892	-0.0461428	0.334007		chor_e	-3.50096	-3.53534	0.98193		btn_e	-15.9857	-16.1374	0.949361
	ETOHtrpp	-0.0255192	-0.025742	0.873218		DHAtpp	-0.0459892	-0.0461428	0.334007		cit_c	-7.1829	-7.23835	0.771866		ca2_c	-6.16456	-6.21158	0.762682
	F6PA	0.408196	0.408563	0.0899239		DHORD2	0.00418329	0.00419526	0.286266		cit_e	-7.8395	-7.87932	0.507873		ca2_e	-10.2963	-10.3686	0.702742
	FBA	4.23535	4.22375	0.273902		DHORD5	0.0237142	0.0237719	0.243346		cit_p	-3.32807	-3.2984	0.891329		ca2_p	-12.5487	-12.6705	0.970433
	FBA3	1.1428	1.14751	0.412394		DHORDfum	0.166568	0.16715	0.349129		cl_c	-13.5531	-13.6883	0.99706		cbasp_c	-4.6184	-4.66129	0.928736
	FBP	0.0345549	0.0343629	0.555784		DHORTS	-0.194466	-0.195117	0.334877		cl_e	-4.46731	-4.44758	0.441736		cbasp_e	-4.17963	-4.22108	0.991624
	FDH4pp	0.0579135	0.0580081	0.163332		EDA	0.105526	0.105078	0.424204		cl_p	-13.7444	-13.8637	0.868342		cbl1_e	-11.9092	-11.9468	0.315991
	FDH5pp	0.0389254	0.0386746	0.644323		EDD	0.105526	0.105078	0.424204		clpn160_p	-3.77004	-3.80653	0.967919		cbl1_p	-12.0385	-12.1472	0.902516
	FE2abcpp	0.0527666	0.0524803	0.542697		ENO	11.7341	11.7271	0.0593884		clpn161_p	-9.59352	-9.58468	0.092096		cbp_c	-10.8593	-10.7515	0.993581
	FE2t2pp	0.00742976	0.00738344	0.623513		ETOHtex	-0.025742	-0.0259615	0.852778		clpn181_p	-11.3053	-11.4155	0.97501		cbp_e	-12.2298	-12.3457	0.948101
	FE2tex	0.165775	0.165447	0.197937		ETOHtrpp	-0.025742	-0.0259615	0.852778		co2_c	-7.02885	-6.96823	0.862381		cdpdhdec9eg_c	-4.48806	-4.50714	0.425207
	FE2tpp	0.105579	0.105584	0.00431584		F6PA	0.408563	0.409028	0.11386		co2_e	-16.0762	-16.2172	0.876843		cdpdhdecg_c	-12.8388	-12.9093	0.54906
	FE3abcpp	0.00439524	0.00438295	0.27954		F6PP	0.0617434	0.062118	0.606651		co2_p	-13.329	-13.2381	0.681907		cdpdodec11eg_c	-11.7049	-11.7498	0.383874
	FE3tex	0.00439524	0.00438295	0.27954		FBA	4.22375	4.23381	0.238255		coa_c	-8.21237	-11.9251	45.2094		chor_c	-3.0174	-2.99467	0.753213
	FEENTERtex	0.000988655	0.000985549	0.314088		FBA3	1.14751	1.14116	0.553652		cobalt2_c	-13.8094	-13.9384	0.934423		chor_e	-3.53534	-3.57023	0.986843
	FEENTERtpp	0.000988655	0.000985549	0.314088		FBP	0.0343629	0.0342797	0.242223		cobalt2_e	-13.1761	-13.2922	0.881104		cit_c	-7.23835	-7.29582	0.79405
	FLDR2	0.0272773	0.0274576	0.660738		FDH4pp	0.0580081	0.0580428	0.0597913		cobalt2_p	-11.4888	-11.5923	0.901121		cit_e	-7.87932	-7.94026	0.773503
	FORtex	-0.494494	-0.49635	0.375399		FDH5pp	0.0386746	0.0385708	0.26839		colipaE_p	-13.5412	-13.6589	0.869395		cit_p	-3.2984	-3.27098	0.831462
	FORtppi	0.591333	0.593033	0.287505		FE2abcpp	0.0524803	0.0522648	0.410544		colipa_c	-4.11239	-4.07889	0.814688		citr-L_c	-12.7578	-12.8758	0.924994
	FRD3	3.91166	3.90996	0.0433952		FE2t2pp	0.00738344	0.00745428	0.959423		colipa_e	-17.0861	-17.2505	0.962086		cl_c	-13.6883	-13.8246	0.99637
	FUM	3.43083	3.4267	0.120566		FE2tex	0.165447	0.164759	0.416305		colipa_p	-8.5346	-8.52909	0.0646085		cl_e	-4.44758	-4.40945	0.857359
	G3PD2	-0.267603	-0.269364	0.657867		FE2tpp	0.105584	0.105039	0.515373		crn-D_c	-7.25107	-7.31934	0.941526		cl_p	-13.8637	-14.0021	0.998035
	G3PD5	0.059405	0.0595703	0.278389		FE3abcpp	0.00438295	0.00438567	0.0620353		crn-D_p	-13.5524	-13.4189	0.985155		clpn160_p	-3.80653	-3.83389	0.718888
	G3PD6	0.0396226	0.0392495	0.941558		FE3tex	0.00438295	0.00438567	0.0620353		crn_c	-12.0618	-11.9914	0.583013		clpn161_p	-9.58468	-9.65945	0.780088
	G3PD7	0.00891266	0.00882426	0.991883		FEENTERtex	0.000985549	0.000995389	0.998365		crn_p	-12.8022	-12.9163	0.89127		clpn181_p	-11.4155	-11.4643	0.42723
	G3PT	0.100005	0.0998784	0.127101		FEENTERtpp	0.000985549	0.000995389	0.998365		ctp_c	-9.70751	-9.80311	0.984799		cmp_c	-6.67012	-6.7007	0.458481
	G6PDH2r	4.57699	4.59081	0.302009		FLDR2	0.0274576	0.0275194	0.225205		cu2_c	-13.26	-13.3883	0.967831		co2_c	-6.96823	-6.91998	0.692518
	G6PP	0.172952	0.172275	0.391852		FORtex	-0.49635	-0.49664	0.0582875		cu2_e	-5.21523	-5.20539	0.188638		co2_e	-16.2172	-16.3736	0.964399
	GAPD	12.6886	12.6726	0.126239		FORtppi	0.593033	0.593253	0.0371303		cu2_p	-12.1179	-12.2386	0.9957		co2_p	-13.2381	-13.1358	0.773192
	GLBRAN2	7.87704	7.80224	0.949511		FRD3	3.90996	3.89547	0.370625		cys-L_c	-3.75048	-3.78032	0.795844		coa_c	-11.9251	-12.0204	0.799153
	GLCDpp	0.0181978	0.018323	0.687643		FUM	3.4267	3.43369	0.204015		cys-L_e	-16.7469	-16.8558	0.650385		cobalt2_c	-13.9384	-14.0733	0.967513
	GLCNtex	-0.0181978	-0.0181493	0.266806		G3PD2	-0.269364	-0.270939	0.584689		cys-L_p	-13.6142	-13.4855	0.945435		cobalt2_e	-13.2922	-13.3393	0.35396
	GLCP	0.30822	0.309476	0.407445		G3PD5	0.0595703	0.0601324	0.943583		datp_c	-10.1977	-10.2982	0.985184		cobalt2_p	-11.5923	-11.6021	0.0846916
	GLCS1	0.419436	0.415538	0.929246		G3PD6	0.0392495	0.0393459	0.245558		db4p_c	-13.4095	-13.5038	0.703051		colipaE_p	-13.6589	-13.783	0.908413
	GLCabcpp	0.203159	0.203234	0.0372152		G3PD7	0.00882426	0.00886396	0.449868		dctp_c	-10.6551	-10.7417	0.812904		colipa_c	-4.07889	-4.04086	0.932403
	GLCptspp	7.38382	7.38204	0.024031		G3PT	0.0998784	0.0998145	0.0639171		dgtp_c	-12.8111	-12.9264	0.900008		colipa_e	-17.2505	-17.0794	0.99224
	GLCt2pp	0.490423	0.490442	0.00376772		G6PDH2r	4.59081	4.58746	0.0729116		dha_c	-13.1094	-13.2048	0.727218		colipa_p	-8.52909	-8.47822	0.596415
	GLCtex	8.0956	8.09404	0.0192102		G6PP	0.172275	0.172584	0.179659		dha_e	-9.93488	-10.0253	0.909837		crn-D_c	-7.31934	-7.38649	0.917442
	GLDBRAN2	7.85706	7.78716	0.889582		GAPD	12.6726	12.6731	0.00378922		dha_p	-9.41221	-9.47961	0.716096		crn-D_p	-13.4189	-13.3006	0.881919
	GLGC	0.419436	0.415538	0.929246		GLBRAN2	7.80224	7.79112	0.142632		dhap_c	-4.35873	-4.38337	0.565355		crn_c	-11.9914	-11.8823	0.909951
	GLUDy	-5.58999	-5.57989	0.180766		GLCDpp	0.018323	0.0181977	0.683839		dhor-S_c	-3.41089	-13.7537	303.228		crn_p	-12.9163	-13.0274	0.860145
	GLUt2rpp	-0.000701851	-0.000706193	0.618603		GLCNt2rpp	0.000173689	0.000172086	0.922728		dttp_c	-10.3598	-10.4562	0.930588		ctp_c	-9.80311	-9.88695	0.855282
	GLUtex	-0.000701851	-0.000706193	0.618603		GLCNtex	-0.0181493	-0.0180256	0.681553		e4p_c	-10.6316	-10.7128	0.76345		cu2_c	-13.3883	-13.5216	0.995363
	GLXCL	0.248486	0.247694	0.318974		GLCP	0.309476	0.308428	0.338757		enter_c	-12.0034	-12.1118	0.902611		cu2_e	-5.20539	-5.23771	0.620926
	GLYCAt2rpp	-0.0511946	-0.0509113	0.553312		GLCS1	0.415538	0.41513	0.0982745		enter_e	-17.9799	-18.1153	0.753059		cu2_p	-12.2386	-12.3574	0.97128
	GLYCAtex	-0.0511946	-0.0509113	0.553312		GLCabcpp	0.203234	0.204878	0.808956		enter_p	-11.8571	-11.9668	0.925348		cys-L_c	-3.78032	-3.81596	0.942598
	GLYCDx	0.0497223	0.0498901	0.33743		GLCptspp	7.38204	7.38724	0.0703582		etoh_c	-12.4776	-12.3752	0.821189		cys-L_e	-16.8558	-16.7843	0.42446
	GLYCK	0.134204	0.134984	0.581418		GLCt2pp	0.490442	0.48924	0.244954		etoh_e	-16.3163	-16.3711	0.335875		cys-L_p	-13.4855	-13.3691	0.86312
	GLYCK2	0.0587485	0.0590222	0.465989		GLCtex	8.09404	8.09955	0.0680907		etoh_p	-12.3989	-12.5072	0.87311		datp_c	-10.2982	-10.3962	0.951567
	GLYCLTDx	0.409196	0.405171	0.983515		GLDBRAN2	7.78716	7.77545	0.150402		f6p_c	-12.163	-12.2402	0.635079		db4p_c	-13.5038	-13.6198	0.85854
	GLYCLTDy	0.125323	0.125412	0.0712538		GLGC	0.415538	0.41513	0.0982745		fad_c	-7.66148	-7.72866	0.876914		dcamp_c	-9.3426	-9.25157	0.974341
	GLYCLTt2rpp	-0.00370657	-0.00373688	0.817793		GLUDy	-5.57989	-5.59627	0.293475		fdp_c	-5.11622	-5.16321	0.91846		dcamp_e	-14.8225	-14.9673	0.976664
	GLYCLTtex	-0.00370657	-0.00373688	0.817793		GLUt2rpp	-0.000706193	-0.000708861	0.377788		fe2_c	-13.7894	-13.7952	0.0416824		dctp_c	-10.7417	-10.8432	0.944848
	GLYCTO2	0.00834031	0.00830321	0.444736		GLUtex	-0.000706193	-0.000708861	0.377788		fe2_e	-15.3323	-15.1905	0.924524		dgtp_c	-12.9264	-13.0536	0.984148
	GLYCTO3	0.264736	0.263269	0.554044		GLXCL	0.247694	0.248085	0.158108		fe2_p	-12.9058	-13.0304	0.965636		dha_c	-13.2048	-13.3347	0.983905
	GLYCTO4	0.258264	0.25736	0.349878		GLYCAt2rpp	-0.0509113	-0.0513857	0.931753		fe3_c	-13.1301	-13.2558	0.957344		dha_e	-10.0253	-10.1214	0.959267
	GLYCtex	-0.00684524	-0.00686463	0.28337		GLYCAtex	-0.0509113	-0.0513857	0.931753		fe3_e	-2.60445	-2.6024	0.0784631		dha_p	-9.47961	-9.57012	0.954805
	GLYCtpp	0.00304999	0.00308	0.983824		GLYCDx	0.0498901	0.0499583	0.136642		fe3_p	-13.6604	-13.782	0.890031		dhap_c	-4.38337	-4.42265	0.89589
	GLYK	0.0472331	0.0469082	0.68785		GLYCK	0.134984	0.135844	0.636706		flxr_c	-12.3401	-12.443	0.83375		dhor-S_c	-13.7537	-13.8323	0.571591
	GLYt2rpp	-0.0124588	-0.0124698	0.0880621		GLYCK2	0.0590222	0.0589525	0.118096		flxso_c	-3.93919	-3.90891	0.768664		dttp_c	-10.4562	-10.5559	0.954256
	GLYtex	-0.0124588	-0.0124698	0.0880621		GLYCLTDx	0.405171	0.403959	0.299184		for_c	-11.9199	-12.0174	0.818314		e4p_c	-10.7128	-10.8018	0.831211
	GND	4.4709	4.48546	0.325688		GLYCLTDy	0.125412	0.12635	0.747687		for_e	-15.187	-15.1552	0.209118		enter_c	-12.1118	-12.2231	0.918652
	GTHRDabc2pp	0.00436088	0.00437079	0.227146		GLYCLTt2rpp	-0.00373688	-0.00373488	0.0534587		for_p	-11.851	-11.7495	0.856276		enter_e	-18.1153	-18.2815	0.917901
	GTHRDtex	-0.00436088	-0.00437079	0.227146		GLYCLTtex	-0.00373688	-0.00373488	0.0534587		fum_c	-12.9571	-13.0016	0.343615		enter_p	-11.9668	-12.0529	0.71901
	H2Otex	-31.8744	-31.8594	0.0472172		GLYCTO2	0.00830321	0.00835998	0.683628		fum_e	-12.116	-12.2301	0.941886		etoh_c	-12.3752	-12.2541	0.978415
	H2Otpp	-31.9045	-31.8897	0.04664		GLYCTO3	0.263269	0.261561	0.648612		g1p_c	-8.07765	-8.10934	0.392261		etoh_e	-16.3711	-16.2637	0.656002
	HEX1	0.866534	0.863041	0.4032		GLYCTO4	0.25736	0.25718	0.0702925		g3p_c	-10.4189	-10.3668	0.499507		etoh_p	-12.5072	-12.6184	0.889759
	HISt2rpp	-0.0083981	-0.00838185	0.193535		GLYCtex	-0.00686463	-0.00685528	0.136291		g6p_c	-7.35953	-7.43129	0.974999		f6p_c	-12.2402	-12.3262	0.702321
	HIStex	-0.0083981	-0.00838185	0.193535		GLYCtpp	0.00308	0.0030683	0.37999		glc-D_c	-13.5821	-13.4605	0.89512		fad_c	-7.72866	-7.80548	0.99392
	Htex	-9.40479	-9.37806	0.284224		GLYK	0.0469082	0.0467879	0.256472		glc-D_e	-5.52442	-5.47649	0.867568		fdp_c	-5.16321	-5.20096	0.73123
	ICDHyr	2.45229	2.45291	0.0253172		GLYOX3	0.000267594	0.000265719	0.700369		glc-D_p	-3.95789	-3.98735	0.744243		fe2_c	-13.7952	-13.9053	0.798496
	ICL	0.678374	0.673744	0.682394		GLYt2rpp	-0.0124698	-0.0125301	0.483209		glcn_e	-7.36002	-7.3858	0.350159		fe2_e	-15.1905	-15.0466	0.94777
	ILEt2rpp	-0.00206578	-0.00207593	0.491533		GLYtex	-0.0124698	-0.0125301	0.483209		glcn_p	-3.55865	-3.52394	0.975509		fe2_p	-13.0304	-13.158	0.979653
	ILEtex	-0.00206578	-0.00207593	0.491533		GND	4.48546	4.48256	0.0646799		gln-L_c	-6.71746	-13.0373	94.0809		fe3_c	-13.2558	-13.3843	0.969618
	Kabcpp	0.0035149	0.00348731	0.785105		GNK	0.000173689	0.000172086	0.922728		gln-L_e	-7.39111	-7.45115	0.812321		fe3_e	-2.6024	-2.58329	0.734301
	Kt2pp	0.10636	0.106081	0.262832		GTHRDabc2pp	0.00437079	0.00440105	0.692431		glu-L_c	-4.92818	-4.97536	0.957422		fe3_p	-13.782	-13.9029	0.877237
	Ktex	0.109875	0.109568	0.27954		GTHRDtex	-0.00437079	-0.00440105	0.692431		glu-L_e	-16.8189	-16.896	0.458379		flxr_c	-12.443	-12.4859	0.345028
	LDH_D	-0.278671	-0.278896	0.0806011		H2Otex	-31.8594	-31.8951	0.112247		glu-L_p	-12.9846	-13.11	0.965895		flxso_c	-3.90891	-3.89063	0.467564
	LDH_D2	0.254505	0.255048	0.213577		H2Otpp	-31.8897	-31.9253	0.11177		glx_c	-10.4209	-10.3194	0.97348		for_c	-12.0174	-11.9645	0.440175
	LEUt2rpp	-0.00152722	-0.00151855	0.567804		HEX1	0.863041	0.860746	0.265821		glx_e	-10.5911	-10.6916	0.949306		for_e	-15.1552	-15.0831	0.475873
	LEUtex	-0.00152722	-0.00151855	0.567804		HEX7	0.0667541	0.0663492	0.606602		gly_c	-9.67933	-9.74481	0.676514		for_p	-11.7495	-11.6562	0.794697
	LYSt3pp	0.00158336	0.00157248	0.687268		HISt2rpp	-0.00838185	-0.00839136	0.113398		gly_e	-15.6215	-15.7597	0.884941		fru_c	-13.2939	-13.1629	0.985688
	LYStex	-0.00158336	-0.00157248	0.687268		HIStex	-0.00838185	-0.00839136	0.113398		gly_p	-12.1446	-12.2492	0.861781		fru_e	-12.3135	-12.4328	0.969165
	MALS	0.112865	0.11317	0.269755		HPYRI	-0.00161897	-0.00160961	0.578416		glyc-R_c	-12.1519	-12.238	0.707866		fum_c	-13.0016	-12.9199	0.628272
	MALt3pp	0.00923655	0.00929946	0.681146		HPYRRx	0.000540102	0.000539939	0.030186		glyc-R_e	-10.3473	-10.4453	0.947385		fum_e	-12.2301	-12.3472	0.957169
	MALtex	-0.00923655	-0.00929946	0.681146		HPYRRy	0.000608802	0.000604548	0.69878		glyc-R_p	-9.34995	-9.41718	0.719107		g1p_c	-8.10934	-8.17529	0.813203
	MDH	3.10445	3.10114	0.106794		Htex	-9.37806	-9.32016	0.617342		glyc3p_c	-13.0584	-13.1368	0.600358		g3p_c	-10.3668	-10.2636	0.995712
	MDH2	0.0454043	0.0451674	0.52178		ICDHyr	2.45291	2.46469	0.480438		glyc3p_e	-14.8755	-15.0102	0.90552		g6p_c	-7.43129	-7.49648	0.877291
	MDH3	0.0680661	0.0683592	0.430677		ICL	0.673744	0.671822	0.285392		glyc_c	-11.9567	-11.8797	0.643695		gdp_c	-12.2226	-12.1897	0.26967
	ME1	0.00483315	0.00482017	0.268563		ILEt2rpp	-0.00207593	-0.00206581	0.48786		glyc_e	-16.8222	-16.8915	0.412037		gdp_e	-9.74698	-9.84388	0.994125
	ME2	0.283539	0.282902	0.224591		ILEtex	-0.00207593	-0.00206581	0.48786		glyc_p	-13.0448	-13.1678	0.943001		glc-D_c	-13.4605	-13.5721	0.828946
	MEOHtex	-0.000332295	-0.00033043	0.561175		Kabcpp	0.00348731	0.00349993	0.361954		glyclt_c	-6.22568	-6.21051	0.243592		glc-D_e	-5.47649	-5.42527	0.935272
	MG2t3_2pp	0.00293793	0.00292502	0.4397		Kt2pp	0.106081	0.106136	0.0521757		glyclt_e	-16.1043	-16.2082	0.644848		glc-D_p	-3.98735	-4.02148	0.855952
	MG2tex	0.0048834	0.00486975	0.27954		Ktex	0.109568	0.109636	0.0620353		glyclt_p	-12.9164	-12.9268	0.0808839		glcn_c	-13.6832	-13.784	0.736653
	MG2tpp	0.0013497	0.00135444	0.351103		LDH_D	-0.278896	-0.279327	0.154551		glycogen_c	-13.2887	-13.4196	0.984889		glcn_e	-7.3858	-7.3914	0.0758872
	MG2uabcpp	0.000595768	0.000590297	0.91844		LDH_D2	0.255048	0.256163	0.437078		glycogenn1_c	-12.9574	-12.8403	0.90384		glcn_p	-3.52394	-3.53493	0.312037
	MN2tpp	0.000375308	0.000374348	0.255773		LEUt2rpp	-0.00151855	-0.00151555	0.197366		glycogenn1_e	-2.31421	-2.29152	0.980388		gln-L_c	-13.0373	-13.1343	0.744144
	MNt2pp	1.40386e-05	1.39102e-05	0.914918		LEUtex	-0.00151855	-0.00151555	0.197366		gthrd_c	-12.3467	-12.4667	0.97186		gln-L_e	-7.45115	-7.52375	0.974349
	MNtex	0.000389347	0.000388258	0.27954		LYSt3pp	0.00157248	0.00157066	0.115573		gthrd_e	-17.8277	-17.6736	0.86452		glu-L_c	-4.97536	-4.96973	0.113143
	MOBDabcpp	0.00918122	0.00916509	0.175759		LYStex	-0.00157248	-0.00157066	0.115573		gthrd_p	-13.2716	-13.3903	0.894752		glu-L_e	-16.896	-16.9414	0.268641
	MOBDtex	0.00918122	0.00916509	0.175759		MALS	0.11317	0.113653	0.427152		gtp_c	-9.17028	-9.2589	0.966298		glu-L_p	-13.11	-13.2082	0.748877
	MOX	0.0281642	0.0281782	0.0498848		MALt3pp	0.00929946	0.00931698	0.188342		h2o2_c	-11.1566	-11.2518	0.853623		glx_c	-10.3194	-10.2335	0.832881
	NADH10	0.0871706	0.0874622	0.334456		MALtex	-0.00929946	-0.00931698	0.188342		h2o_c	0	0	NaN		glx_e	-10.6916	-10.7875	0.897126
	NADH16pp	19.9743	20.0034	0.145703		MDH	3.10114	3.10546	0.139272		h2o_e	0	0	NaN		gly_c	-9.74481	-9.67637	0.7023
	NADH17pp	0.469978	0.471872	0.402864		MDH2	0.0451674	0.0455869	0.928706		h2o_p	0	0	NaN		gly_e	-15.7597	-15.8971	0.871799
	NADH18pp	3.60633	3.60628	0.0012736		MDH3	0.0683592	0.0684173	0.0849356		h_c	-17.2694	-17.2747	0.0308599		gly_p	-12.2492	-12.3503	0.825493
	NADH5	0.157306	0.158192	0.563102		ME1	0.00482017	0.00483311	0.268325		h_e	-16.1181	-16.2786	0.995525		glyc-R_c	-12.238	-12.3327	0.773774
	NADH9	0.00564606	0.00559007	0.991668		ME2	0.282902	0.285649	0.971123		h_p	-16.1181	-16.2393	0.752098		glyc-R_e	-10.4453	-10.5382	0.888981
	NADK	0.277226	0.274879	0.846863		MEOHtex	-0.00033043	-0.000330194	0.0713867		hemeO_c	-13.6604	-13.7683	0.78982		glyc-R_p	-9.41718	-9.5039	0.920842
	NADPHQR2	0.266284	0.268443	0.810805		MG2t3_2pp	0.00292502	0.00292019	0.16507		his-L_c	-3.56293	-3.52743	0.996151		glyc3p_c	-13.1368	-13.2418	0.799622
	NADPHQR3	0.0625732	0.0623031	0.431563		MG2tex	0.00486975	0.00487277	0.0620353		his-L_e	-8.23522	-8.26332	0.341278		glyc3p_e	-15.0102	-15.1573	0.979942
	NADPHQR4	0.0320281	0.0318593	0.527051		MG2tpp	0.00135444	0.00136163	0.53148		his-L_p	-4.53638	-4.57668	0.888224		glyc_c	-11.8797	-11.7755	0.877556
	NADPPPS	0.276962	0.274615	0.847405		MG2uabcpp	0.000590297	0.000590947	0.110238		iasp_c	-3.06558	-3.03641	0.951572		glyc_e	-16.8915	-17.0579	0.985487
	NADTRHD	1.24161	1.24185	0.0195104		MGSA	0.00401109	0.00398244	0.714419		iasp_e	-6.33753	-6.39871	0.965362		glyc_p	-13.1678	-13.1382	0.225439
	NAt3_1p5pp	0.119124	0.118288	0.701735		MLTG3	0.00101403	0.00102338	0.922421		icit_c	-10.1562	-10.2491	0.913911		glyclt_c	-6.21051	-6.24967	0.630479
	NAt3_2pp	0.0250838	0.0248693	0.855163		MLTG4	0.00133987	0.00134095	0.0809177		icit_e	-10.6617	-10.7667	0.984797		glyclt_e	-16.2082	-16.205	0.0194129
	NAt3pp	0.0432491	0.0428714	0.873405		MLTG5	0.00392369	0.00392105	0.0673051		ile-L_c	-3.77841	-3.80923	0.81572		glyclt_p	-12.9268	-12.8109	0.897065
	NH4tex	6.60113	6.6107	0.144992		MLTP1	-0.00101403	-0.00102338	0.922421		ile-L_e	-16.2238	-16.3681	0.88941		glycogen_c	-13.4196	-13.5334	0.848342
	NH4tpp	6.60113	6.6107	0.144992		MLTP2	-0.00133987	-0.00134095	0.0809177		ile-L_p	-13.3803	-13.2693	0.829162		glycogenn1_c	-12.8403	-12.9333	0.724565
	NI2tex	0.000181656	0.000181148	0.27954		MLTP3	-0.00392369	-0.00392105	0.0673051		k_c	-13.1723	-13.2722	0.758244		glycogenn1_e	-2.29152	-2.26948	0.961786
	NI2tpp	0.000176128	0.000175667	0.261828		MN2tpp	0.000374348	0.000374609	0.0697542		k_e	-14.2757	-14.3397	0.448243		gthrd_c	-12.4667	-12.3577	0.874227
	NI2uabcpp	5.52742e-06	5.48078e-06	0.843906		MNt2pp	1.39102e-05	1.38899e-05	0.145694		k_p	-13.288	-13.4087	0.907795		gthrd_e	-17.6736	-17.545	0.727353
	NTPP6	0.0128219	0.0127138	0.843602		MNtex	0.000388258	0.000388499	0.0620353		lac-D_c	-13.2169	-13.2122	0.0354947		gthrd_p	-13.3903	-13.4964	0.792145
	O2tex	14.3168	14.3296	0.0894119		MOBDabcpp	0.00916509	0.00923376	0.749284		lac-D_e	-17.3491	-17.5157	0.960435		gtp_c	-9.2589	-9.27554	0.179799
	O2tpp	14.3168	14.3296	0.0894119		MOBDtex	0.00916509	0.00923376	0.749284		lac-D_p	-13.8146	-13.9518	0.992643		h2o2_c	-11.2518	-11.3554	0.921052
	OAADC	0.216501	0.216182	0.147199		MOX	0.0281782	0.0280783	0.354702		leu-L_c	-12.6211	-12.518	0.816595		h2o_c	0	0	NaN
	PDH	7.06577	7.06839	0.0370992		NADH10	0.0874622	0.0871153	0.396592		leu-L_e	-18.0879	-17.9616	0.698414		h2o_e	0	0	NaN
	PE160abcpp	0.0188153	0.0187627	0.27954		NADH16pp	20.0034	20.0441	0.203654		leu-L_p	-13.5668	-13.4988	0.501314		h2o_p	0	0	NaN
	PE161abcpp	0.0146342	0.0145933	0.27954		NADH17pp	0.471872	0.472758	0.18777		lipopb_c	-12.412	-12.5116	0.802323		h_c	-17.2747	-17.1994	0.435903
	PE181abcpp	0.00754255	0.00752147	0.27954		NADH18pp	3.60628	3.59189	0.398954		lipopb_e	-15.5967	-15.7172	0.772341		h_e	-16.2786	-16.4397	0.99006
	PFK	4.2699	4.25811	0.276184		NADH5	0.158192	0.159374	0.747072		lys-L_c	-12.0896	-12.2095	0.991586		h_p	-16.2393	-16.3463	0.658663
	PFK_3	1.1428	1.14751	0.412394		NADH9	0.00559007	0.00557944	0.190082		lys-L_e	-16.688	-16.7807	0.555575		hemeO_c	-13.7683	-13.9006	0.960587
	PFL	0.726465	0.724044	0.333342		NADK	0.274879	0.272889	0.723942		lys-L_p	-13.5221	-13.392	0.961766		his-L_c	-3.52743	-3.49717	0.857963
	PG160abcpp	0.00637866	0.0063156	0.988588		NADPHQR2	0.268443	0.269493	0.391044		mal-L_c	-10.4959	-10.5175	0.205114		his-L_e	-8.26332	-8.27399	0.129157
	PG161abcpp	0.00496151	0.00491778	0.88133		NADPHQR3	0.0623031	0.0619461	0.573027		mal-L_e	-8.43948	-8.45885	0.22954		his-L_p	-4.57668	-4.61864	0.916961
	PG181abcpp	0.00255679	0.00254657	0.399674		NADPHQR4	0.0318593	0.0317464	0.354485		mal-L_p	-4.02275	-4.05333	0.760257		hpyr_c	-13.7063	-13.6048	0.740255
	PGI	3.36099	3.34172	0.573467		NADPPPS	0.274615	0.272625	0.724697		malcoa_c	-13.7916	-13.924	0.960029		hpyr_e	-14.8966	-15.0439	0.988524
	PGK	-12.6886	-12.6726	0.126239		NADTRHD	1.24185	1.23203	0.790737		meoh_e	-6.73451	-6.79943	0.963946		iasp_c	-3.03641	-3.00821	0.928619
	PGL	4.57699	4.59081	0.302009		NAt3_1p5pp	0.118288	0.118858	0.481808		meoh_p	-3.74928	-3.7156	0.898209		iasp_e	-6.39871	-6.46174	0.98504
	PGM	-11.6855	-11.6751	0.0890583		NAt3_2pp	0.0248693	0.024634	0.946348		met-L_c	-3.20581	-3.19684	0.279825		ichor_c	-4.7344	-4.77178	0.78947
	PGMT	-0.139423	-0.140283	0.617313		NAt3pp	0.0428714	0.0428014	0.163239		met-L_e	-3.3917	-3.42374	0.944442		icit_c	-10.2491	-10.3369	0.857506
	PHEMEabcpp	0.0018431	0.00185673	0.739349		NDPK1	0.478709	0.474143	0.953801		mg2_c	-9.4473	-9.525	0.822473		icit_e	-10.7667	-10.8648	0.910629
	PHEMEtiex	0.0018431	0.00185673	0.739349		NH4tex	6.6107	6.6189	0.124156		mg2_e	-16.6521	-16.6247	0.164775		ile-L_c	-3.80923	-3.847	0.99143
	PHEt2rpp	-0.00499394	-0.00503716	0.865511		NH4tpp	6.6107	6.6189	0.124156		mg2_p	-13.3576	-13.4801	0.917167		ile-L_e	-16.3681	-16.5186	0.919762
	PHEtex	-0.00499394	-0.00503716	0.865511		NI2tex	0.000181148	0.00018126	0.0620353		mlthf_c	-10.6857	-10.7671	0.762526		ile-L_p	-13.2693	-13.161	0.815948
	PIt2rpp	0.579374	0.583635	0.73545		NI2tpp	0.000175667	0.000175807	0.0796811		mn2_c	-12.6642	-12.7621	0.773037		imp_c	-3.39755	-3.42857	0.912956
	PItex	0.579374	0.583557	0.72196		NI2uabcpp	5.48078e-06	5.45335e-06	0.500459		mn2_e	-4.96032	-4.97562	0.30848		imp_e	-12.1583	-12.2588	0.826467
	POR5	0.03526	0.0354066	0.415776		NTP3	0.111504	0.110733	0.691427		mn2_p	-13.5351	-13.6333	0.72532		k_c	-13.2722	-13.4012	0.972337
	POX	0.129504	0.129045	0.354524		NTPP6	0.0127138	0.01269	0.18682		mobd_c	-12.573	-12.6899	0.929601		k_e	-14.3397	-14.2637	0.529906
	PPA	2.83822	2.82081	0.613665		O2tex	14.3296	14.3474	0.124378		mobd_e	-5.19583	-5.14628	0.953754		k_p	-13.4087	-13.5292	0.898727
	PPA2	0.502217	0.497256	0.987882		O2tpp	14.3296	14.3474	0.124378		mobd_p	-13.6581	-13.7607	0.751138		lac-D_c	-13.2122	-13.0963	0.877591
	PPC	2.58585	2.57585	0.386657		OAADC	0.216182	0.21505	0.523536		mococdp_c	-13.4906	-13.582	0.677457		lac-D_e	-17.5157	-17.6794	0.934697
	PPCK	0.193083	0.191255	0.946485		PDH	7.06839	7.06971	0.0186619		mococdp_e	-14.9953	-15.1385	0.955461		lac-D_p	-13.9518	-14.0882	0.977859
	PPK2r	0.500948	0.495978	0.991963		PE160abcpp	0.0187627	0.0187743	0.0620353		mocogdp_c	-9.53144	-9.61006	0.824802		leu-L_c	-12.518	-12.3951	0.981497
	PPKr	0.0705352	0.0702955	0.339855		PE161abcpp	0.0145933	0.0146024	0.0620353		mocogdp_e	-16.5309	-16.68	0.90157		leu-L_e	-17.9616	-17.9079	0.299348
	PPPGO	0.000492963	0.000494651	0.342413		PE181abcpp	0.00752147	0.00752613	0.0620353		mql8_c	-13.394	-13.4881	0.702333		leu-L_p	-13.4988	-13.6274	0.952661
	PPPGO3	0.00161404	0.00162524	0.693988		PFK	4.25811	4.26809	0.234377		mqn8_c	-3.86001	-3.87769	0.45809		lipopb_c	-12.5116	-12.6296	0.943074
	PPS	0.00756974	0.00759119	0.283354		PFK_3	1.14751	1.14116	0.553652		mththf_c	-6.29894	-6.24371	0.876862		lipopb_e	-15.7172	-15.8613	0.916477
	PROt2rpp	-0.0131611	-0.0132776	0.885786		PFL	0.724044	0.71718	0.947962		mththf_e	-10.4071	-10.3939	0.127321		lys-L_c	-12.2095	-12.3171	0.881572
	PROtex	-0.0131611	-0.0132776	0.885786		PG160abcpp	0.0063156	0.00631962	0.063762		murein3p3p_p	-12.6295	-12.7262	0.765828		lys-L_e	-16.7807	-16.6528	0.762244
	PTAr	1.77957	1.77235	0.406042		PG161abcpp	0.00491778	0.0049211	0.0675991		murein3px4p_p	-13.6675	-13.7901	0.896729		lys-L_p	-13.392	-13.2644	0.953441
	PYK	1.06473	1.06224	0.23334		PG181abcpp	0.00254657	0.00254813	0.0614491		murein4p4p_p	-13.0766	-13.1801	0.791695		mal-L_c	-10.5175	-10.6209	0.983521
	PYRt2rpp	-0.0239313	-0.0239712	0.166829		PGI	3.34172	3.34715	0.162721		murein4px4p_p	-12.8327	-12.943	0.859712		mal-L_e	-8.45885	-8.46638	0.0889991
	PYRtex	-0.0239313	-0.0239712	0.166829		PGK	-12.6726	-12.6731	0.00378922		murein4px4px4p_p	-3.26458	-3.29557	0.949015		mal-L_p	-4.05333	-4.08828	0.862177
	RPE	2.49183	2.49917	0.294371		PGL	4.59081	4.58746	0.0729116		na1_c	-3.32502	-3.30231	0.682984		malcoa_c	-13.924	-14.0546	0.937931
	RPI	-1.95619	-1.9636	0.379061		PGM	-11.6751	-11.6682	0.0590916		na1_p	-10.6535	-10.7247	0.66756		malthp_c	-3.98125	-3.9453	0.902963
	SERt2rpp	-0.000357552	-0.000359142	0.444878		PGMT	-0.140283	-0.140783	0.356278		nad_c	-10.4725	-10.4657	0.0648769		malthx_c	-13.8026	-13.9332	0.946278
	SERtex	-0.000357552	-0.000359142	0.444878		PGP160abcpp	4.52277e-05	4.51467e-05	0.179079		nadh_c	-13.4484	-13.5274	0.587913		maltpt_c	-8.67818	-8.60396	0.855217
	SO4t2pp	0.271524	0.271289	0.0866767		PGP161abcpp	2.98578e-05	2.96027e-05	0.854357		nadp_c	-7.39619	-7.41522	0.257195		maltttr_c	-3.0638	-3.03328	0.996179
	SO4tex	0.356944	0.356097	0.237337		PGP181abcpp	3.07158e-06	3.08841e-06	0.548031		nadph_c	-13.0443	-13.0049	0.302456		meoh_e	-6.79943	-6.86121	0.908675
	SPMDt3pp	0.000363709	0.000366113	0.660908		PGSA160	0.00972829	0.00973432	0.0620353		nh4_c	-5.54481	-5.54515	0.00604386		meoh_p	-3.7156	-3.68246	0.892032
	SPMDtex	-0.000363709	-0.000366113	0.660908		PGSA161	0.0075669	0.0075716	0.0620353		nh4_e	-6.46002	-6.40179	0.901403		met-L_c	-3.19684	-3.22043	0.737939
	SUCCt2_2pp	0.404242	0.40107	0.784495		PGSA181	0.00389969	0.00390211	0.0620353		nh4_p	-4.18503	-4.22442	0.941197		met-L_e	-3.42374	-3.45673	0.963662
	SUCCt2_3pp	0.0762983	0.0764292	0.17158		PHEMEabcpp	0.00185673	0.00186108	0.234321		ni2_c	-12.0488	-12.1621	0.940691		mg2_c	-9.525	-9.59768	0.763018
	SUCCtex	-5.06783e-05	-5.08035e-05	0.247052		PHEMEtiex	0.00185673	0.00186108	0.234321		ni2_e	-15.472	-15.4866	0.0941246		mg2_e	-16.6247	-16.6431	0.110806
	SUCDi	6.51402	6.50707	0.10664		PHEt2rpp	-0.00503716	-0.00508157	0.881604		ni2_p	-13.3343	-13.4238	0.671469		mg2_p	-13.4801	-13.6002	0.891001
	SUCOAS	-1.41911	-1.42626	0.5039		PHEtex	-0.00503716	-0.00508157	0.881604		o2_c	-11.0966	-11.2018	0.947837		mlthf_c	-10.7671	-10.8619	0.880117
	SULabcpp	0.08542	0.0848082	0.716239		PIt2rpp	0.583635	0.585223	0.272105		o2_e	-10.9788	-10.877	0.926786		mn2_c	-12.7621	-12.8701	0.846432
	TALA	0.208315	0.207786	0.254355		PItex	0.583557	0.585145	0.272196		o2_p	-8.44153	-8.52055	0.936069		mn2_e	-4.97562	-4.96685	0.176308
	THD2pp	0.636756	0.640669	0.614492		POR5	0.0354066	0.0355917	0.522925		oaa_c	-13.8021	-13.9396	0.996276		mn2_p	-13.6333	-13.7657	0.971071
	THIORDXi	0.0334115	0.0335745	0.487981		POX	0.129045	0.129082	0.0293876		oaa_e	-13.2716	-13.4042	0.998585		mobd_c	-12.6899	-12.7985	0.855679
	THRt2pp	0.311503	0.309248	0.723774		PPA	2.82081	2.81364	0.253913		orot_c	-13.111	-13.1896	0.599124		mobd_e	-5.14628	-5.1391	0.139474
	THRt4pp	0.309511	0.307239	0.73416		PPA2	0.497256	0.496972	0.0571758		pe160_c	-10.3134	-10.3858	0.701737		mobd_p	-13.7607	-13.8891	0.933081
	THRtex	-0.00199117	-0.00200891	0.890731		PPC	2.57585	2.55701	0.731609		pe160_p	-13.5457	-13.6703	0.919588		mococdp_c	-13.582	-13.716	0.986199
	TKT1	1.37368	1.37765	0.289163		PPCK	0.191255	0.190201	0.55091		pe161_c	-9.77177	-9.86541	0.958198		mococdp_e	-15.1385	-15.2792	0.929439
	TKT2	1.11816	1.12152	0.300769		PPK2r	0.495978	0.495705	0.0550531		pe161_p	-13.2331	-13.3641	0.990625		mocogdp_c	-9.61006	-9.70593	0.997697
	TPI	5.62872	5.61664	0.214446		PPKr	0.0702955	0.0698254	0.668692		pe181_c	-13.4613	-13.5884	0.944594		mocogdp_e	-16.68	-16.8367	0.939786
	TRDR	0.392951	0.391884	0.271534		PPPGO	0.000494651	0.000492607	0.413263		pe181_p	-13.6548	-13.79	0.990091		mql8_c	-13.4881	-13.5466	0.43362
	TRPt2rpp	-0.00240732	-0.00240383	0.144963		PPPGO3	0.00162524	0.0016318	0.403519		pep_c	-5.2113	-5.24226	0.594156		mqn8_c	-3.87769	-3.90931	0.815289
	TRPtex	-0.00240732	-0.00240383	0.144963		PPS	0.00759119	0.00762141	0.398164		pg160_c	-8.95487	-9.03862	0.935253		mthgxl_c	-3.38327	-3.35119	0.948229
	TRSARr	0.244147	0.243769	0.154875		PRASCSi	0.279504	0.277297	0.789928		pg160_p	-13.8018	-13.9142	0.814134		mthgxl_e	-4.10142	-4.14213	0.99243
	TYRt2rpp	-0.000564064	-0.000569275	0.923881		PROt2rpp	-0.0132776	-0.013242	0.26815		pg161_c	-11.4253	-11.5313	0.928214		mththf_c	-6.24371	-6.18205	0.987621
	TYRtex	-0.000564064	-0.000569275	0.923881		PROtex	-0.0132776	-0.013242	0.26815		pg161_p	-13.398	-13.5161	0.881574		mththf_e	-10.3939	-10.3675	0.253502
	VALt2rpp	-0.000621351	-0.000620002	0.21715		PTAr	1.77235	1.76189	0.590135		pg181_c	-12.0951	-12.153	0.479061		murein3p3p_p	-12.7262	-12.8495	0.968624
	VALtex	-0.000621351	-0.000620002	0.21715		PYK	1.06224	1.05485	0.696134		pg181_p	-12.8809	-13.0093	0.997152		murein3px4p_p	-13.7901	-13.9222	0.957972
	ZN2tpp	0.000189786	0.000189268	0.272852		PYRt2rpp	-0.0239712	-0.0239512	0.0837322		phe-L_c	-10.7279	-10.6332	0.882121		murein4p4p_p	-13.1801	-13.3091	0.978492
	ZNabcpp	1.9291e-06	1.91101e-06	0.937374		PYRtex	-0.0239712	-0.0239512	0.0837322		phe-L_e	-15.557	-15.5619	0.0316494		murein4px4p_p	-12.943	-13.0693	0.975748
	Zn2tex	0.000191715	0.000191179	0.27954		RPE	2.49917	2.49853	0.0256205		phe-L_p	-11.0887	-11.1955	0.962788		murein4px4px4p_p	-3.29557	-3.32734	0.96404
						RPI	-1.9636	-1.96147	0.108542		pheme_c	-13.4091	-13.5278	0.885417		na1_c	-3.30231	-3.33237	0.910287
						SEPHCHCS	0.000776163	0.00307078	295.635		pheme_e	-18.2803	-18.4556	0.958694		na1_p	-10.7247	-10.6331	0.853425
						SERt2rpp	-0.000359142	-0.0102256	2747.22		pheme_p	-13.7121	-13.8395	0.929228		nad_c	-10.4657	-10.5345	0.656629
						SERtex	-0.000359142	-0.0102256	2747.22		pi_c	-4.19565	-4.22171	0.621134		nadh_c	-13.5274	-13.6045	0.570033
						SHCHCS3	0.000776163	0.00307078	295.635		pi_e	-5.9476	-5.89255	0.925593		nadp_c	-7.41522	-7.36058	0.736755
						SO4t2pp	0.271289	0.332483	22.5568		pi_p	-2.9996	-3.01851	0.630624		nadph_c	-13.0049	-13.0441	0.301904
						SO4tex	0.356097	0.352528	1.00209		ppi_c	-8.10801	-8.16036	0.645556		nh4_c	-5.54515	-5.57361	0.513376
						SPMDt3pp	0.000366113	0.000361625	1.22571		ppp9_c	-10.3702	-10.3371	0.319552		nh4_e	-6.40179	-6.33787	0.998549
						SPMDtex	-0.000366113	-0.000361625	1.22571		pppg9_c	-5.93426	-5.98507	0.856241		nh4_p	-4.22442	-4.26482	0.956259
						SUCCt2_2pp	0.40107	0.0989587	75.3264		pppi_c	-13.3555	-13.4792	0.926105		ni2_c	-12.1621	-12.276	0.936704
						SUCCt2_3pp	0.0764292	0.379699	396.799		pro-L_c	-13.172	-13.2991	0.964577		ni2_e	-15.4866	-15.6197	0.859479
						SUCCtex	-5.08035e-05	-0.000286591	464.116		pro-L_e	-17.3986	-17.5009	0.588146		ni2_p	-13.4238	-13.543	0.88807
						SUCDi	6.50707	6.49779	0.142639		pro-L_p	-13.6701	-13.8009	0.9565		o2_c	-11.2018	-11.3085	0.953132
						SUCOAS	-1.42626	-1.43446	0.574333		ptrc_c	-12.7678	-12.669	0.773186		o2_e	-10.877	-10.7736	0.951263
						SULabcpp	0.0848082	0.0200456	76.3636		ptrc_e	-9.85816	-9.95298	0.961817		o2_p	-8.52055	-8.59678	0.89475
						TALA	0.207786	0.217124	4.49428		pydx5p_c	-11.3125	-11.3179	0.0476133		oaa_c	-13.9396	-14.0422	0.73583
						THD2pp	0.640669	0.663829	3.61493		pyr_c	-4.27925	-4.30925	0.701011		oaa_e	-13.4042	-13.5322	0.955053
						THIORDXi	0.0335745	0.0334843	0.268641		pyr_e	-16.6087	-16.684	0.453899		orot_c	-13.1896	-13.3037	0.865129
						THRt2pp	0.309248	0.310079	0.268807		pyr_p	-12.7429	-12.8649	0.957155		pe160_c	-10.3858	-10.4888	0.991458
						THRt4pp	0.307239	0.308075	0.272206		q8_c	-7.53629	-7.4947	0.551825		pe160_p	-13.6703	-13.7995	0.945295
						THRtex	-0.00200891	-0.00200387	0.251024		q8h2_c	-12.764	-12.8362	0.566039		pe161_c	-9.86541	-9.95483	0.906442
						TKT1	1.37765	1.38052	0.208098		r5p_c	-10.9296	-10.9552	0.233629		pe161_p	-13.3641	-13.4948	0.977456
						TKT2	1.12152	1.11801	0.312715		ribflv_c	-5.01159	-5.05609	0.887885		pe181_c	-13.5884	-13.7199	0.967377
						TPI	5.61664	5.61989	0.0577015		ribflv_e	-16.1842	-16.2864	0.631212		pe181_p	-13.79	-13.9264	0.988981
						TRDR	0.391884	0.389032	0.727778		ru5p-D_c	-9.86167	-9.93341	0.727408		pep_c	-5.24226	-5.20207	0.766719
						TRPt2rpp	-0.00240383	-0.000539173	77.5703		s17bp_c	-5.44154	-5.49186	0.924691		pg160_c	-9.03862	-9.12621	0.969097
						TRPtex	-0.00240383	-0.000539173	77.5703		s7p_c	-13.4315	-13.5503	0.884491		pg160_p	-13.9142	-14.053	0.997637
						TRSARr	0.243769	0.245037	0.520384		ser-L_c	-9.30478	-9.21496	0.965312		pg161_c	-11.5313	-11.6421	0.960543
						TYRt2rpp	-0.000569275	-0.00410288	620.721		ser-L_e	-13.949	-14.0851	0.975679		pg161_p	-13.5161	-13.6494	0.986543
						TYRtex	-0.000569275	-0.00410288	620.721		ser-L_p	-10.7533	-10.8457	0.859572		pg181_c	-12.153	-12.2623	0.899329
						VALt2rpp	-0.000620002	-0.00267424	331.328		sheme_c	-13.2242	-13.3329	0.821783		pg181_p	-13.0093	-13.131	0.93523
						VALtex	-0.000620002	-0.00267424	331.328		sheme_e	-16.6408	-16.7907	0.901319		pgp160_c	-13.2804	-13.3324	0.391604
						XYLI2	0.00918782	0.012242	33.2414		so4_c	-11.0035	-10.9531	0.457533		pgp160_p	-3.14181	-3.11402	0.884499
						ZN2tpp	0.000189268	0.000180241	4.7691		so4_e	-12.4343	-12.3251	0.87806		pgp161_c	-12.4311	-12.5532	0.982562
						ZNabcpp	1.91101e-06	1.1056e-05	478.54		so4_p	-9.97314	-10.0688	0.959436		pgp161_p	-6.14103	-6.19688	0.909352
						Zn2tex	0.000191179	0.000191297	0.0620353		spmd_c	-3.24342	-3.21575	0.853259		pgp181_c	-6.04939	-6.10672	0.947757
											spmd_e	-10.8124	-10.7453	0.620612		pgp181_p	-3.32357	-3.31182	0.353529
											spmd_p	-6.78571	-6.72064	0.958901		phe-L_c	-10.6332	-10.5458	0.822301
											succ_c	-13.6501	-13.6955	0.332235		phe-L_e	-15.5619	-15.4593	0.659693
											succ_e	-16.9696	-17.0144	0.263981		phe-L_p	-11.1955	-11.3063	0.989261
											succ_p	-12.2638	-12.3851	0.989165		pheme_c	-13.5278	-13.6621	0.993168
											succoa_c	-8.52814	-8.48171	0.544442		pheme_e	-18.4556	-18.6128	0.851634
											thf_c	-13.4459	-13.5571	0.82714		pheme_p	-13.8395	-13.9432	0.749612
											thmpp_c	-3.1419	-3.1726	0.977313		pi_c	-4.22171	-4.18146	0.953197
											thr-L_c	-7.97766	-8.04806	0.882529		pi_e	-5.89255	-5.8359	0.961346
											thr-L_e	-9.45442	-9.52356	0.73131		pi_p	-3.01851	-2.98877	0.98532
											thr-L_p	-5.09803	-5.13836	0.79121		ppi_c	-8.16036	-8.19472	0.421141
											trdox_c	-5.77695	-5.80249	0.441991		ppp9_c	-10.3371	-10.2383	0.955237
											trdrd_c	-13.5925	-13.5281	0.474416		pppg9_c	-5.98507	-6.04432	0.989909
											trp-L_c	-3.14615	-3.17622	0.955976		pppi_c	-13.4792	-13.6022	0.912903
											trp-L_e	-17.3835	-17.3919	0.0485372		pro-L_c	-13.2991	-13.1821	0.879533
											trp-L_p	-13.3954	-13.5201	0.93105		pro-L_e	-17.5009	-17.6759	0.999518
											tyr-L_c	-3.14447	-3.11477	0.944333		pro-L_p	-13.8009	-13.9227	0.882446
											tyr-L_e	-8.59833	-8.6479	0.576494		ptrc_c	-12.669	-12.5551	0.899583
											tyr-L_p	-4.49001	-4.52298	0.734169		ptrc_e	-9.95298	-10.0453	0.92769
											udcpdp_c	-13.7109	-13.8309	0.875224		pydx5p_c	-11.3179	-11.4301	0.99146
											utp_c	-13.4874	-13.6179	0.967989		pyr_c	-4.30925	-4.31551	0.145264
											val-L_c	-12.0109	-11.9011	0.913769		pyr_e	-16.684	-16.6308	0.319021
											val-L_e	-16.5105	-16.4365	0.448518		pyr_p	-12.8649	-12.9757	0.861173
											val-L_p	-12.4925	-12.6041	0.893481		q8_c	-7.4947	-7.51054	0.211325
											xu5p-D_c	-8.49728	-8.58083	0.983294		q8h2_c	-12.8362	-12.8051	0.242683
											zn2_c	-11.9325	-12.0493	0.978281		r5p_c	-10.9552	-11.0258	0.644348
											zn2_e	-4.38735	-4.38478	0.058652		ribflv_c	-5.05609	-5.10185	0.905054
											zn2_p	-11.0621	-11.1661	0.939987		ribflv_e	-16.2864	-16.4469	0.985926
																ru5p-D_c	-9.93341	-10.0291	0.963077
																s17bp_c	-5.49186	-5.46759	0.441812
																s7p_c	-13.5503	-13.6468	0.711899
																ser-L_c	-9.21496	-9.30528	0.980083
																ser-L_e	-14.0851	-14.2081	0.873486
																ser-L_p	-10.8457	-10.9362	0.834741
																sheme_c	-13.3329	-13.4454	0.844001
																sheme_e	-16.7907	-16.9576	0.993865
																so4_c	-10.9531	-10.9835	0.276892
																so4_e	-12.3251	-12.2085	0.946693
																so4_p	-10.0688	-10.1629	0.934739
																spmd_c	-3.21575	-3.19039	0.788583
																spmd_e	-10.7453	-10.6388	0.990585
																spmd_p	-6.72064	-6.78441	0.948925
																succ_c	-13.6955	-13.7271	0.231267
																succ_e	-17.0144	-17.143	0.755546
																succ_p	-12.3851	-12.5031	0.952763
																succoa_c	-8.48171	-8.50731	0.301858
																thf_c	-13.5571	-13.6835	0.932264
																thmpp_c	-3.1726	-3.20329	0.967188
																thr-L_c	-8.04806	-8.12065	0.901897
																thr-L_e	-9.52356	-9.45973	0.670308
																thr-L_p	-5.13836	-5.18199	0.848962
																trdox_c	-5.80249	-5.80441	0.0332188
																trdrd_c	-13.5281	-13.52	0.0596731
																trp-L_c	-3.17622	-3.20208	0.814086
																trp-L_e	-17.3919	-17.3705	0.123155
																trp-L_p	-13.5201	-13.6542	0.99195
																tyr-L_c	-3.11477	-3.08378	0.995023
																tyr-L_e	-8.6479	-8.69149	0.504033
																tyr-L_p	-4.52298	-4.5651	0.931242
																udcpdp_c	-13.8309	-13.9654	0.972262
																utp_c	-13.6179	-13.7397	0.89448
																val-L_c	-11.9011	-11.789	0.941816
																val-L_e	-16.4365	-16.4163	0.122744
																val-L_p	-12.6041	-12.7222	0.93682
																xu5p-D_c	-8.58083	-8.66658	0.999355
																zn2_c	-12.0493	-12.1495	0.831646
																zn2_e	-4.38478	-4.40026	0.353004
																zn2_p	-11.1661	-11.2662	0.896625
