# Supplementary material for: The effects of model complexity and size on metabolic flux distribution and control: case study in Escherichia coli
Source: BMC Bioinformatics. 2021 Mar 20;22:134. doi: 10.1186/s12859-021-04066-y (PMC7981984; doi:10.1186/s12859-021-04066-y)
Supplement: Supplementary file 6 — Additional file 6. Analysis of absolute deviations in means of flux control coefficients for the entire systems. The mean flux control coefficient \documentclass[12pt]{minimal} \usepackage{amsmath} \usepackage{wasysym} \usepackage{amsfonts} \usepackage{amssymb} \usepackage{amsbsy} \usepackage{mathrsfs} \usepackage{upgreek} \setlength{\oddsidemargin}{-69pt} \begin{document}$$C_p^v$$\end{document}Cpv is first computed based on the populations of 50’000 models for D1-3 for all enzymatic reactions with respect to all the enzymes. The absolute deviation between these means of control coefficients is compared pairwise for D1 and D2, and D2 and D3. The vertical corresponds to the reactions v and the horizontal to the enzymes p. A large deviation indicates a discrepancy in the prediction of the model for that given control coefficient \documentclass[12pt]{minimal} \usepackage{amsmath} \usepackage{wasysym} \usepackage{amsfonts} \usepackage{amssymb} \usepackage{amsbsy} \usepackage{mathrsfs} \usepackage{upgreek} \setlength{\oddsidemargin}{-69pt} \begin{document}$$C_p^v$$\end{document}Cpv. [file 12859_2021_4066_MOESM6_ESM.xlsx]

## Sheet: D1 vs D2
		5MTRtex	ACALD	ACALDtex	ACALDtpp	ACKr	ACONTa	ACONTb	ACS	ACt2rpp	ACtex	ADK1	AKGDH	AKGt2rpp	AKGtex	ALAALAtex	ALAt2rpp	ALAtex	ALCD2x	ALDD2x	ALDD2y	ARGt3pp	ARGtex	ASNt2rpp	ASNtex	ASPO3	ASPO4	ASPO5	ASPO6	ASPT	ASPTA	ASPt2rpp	ASPtex	ATPM	ATPS4rpp	CA2tex	CAt6pp	CBL1tonex	CITL	CITt3pp	CITt7pp	CITtex	CLt3_2pp	CLtex	CO2tex	CO2tpp	COBALT2tex	COBALT2tpp	COLIPAabcpp
	5MTRtex	7.30689e-13	0.0305384	4.0174e-05	0.000635145	0.453889	0.0265222	0.0168676	0.0038705	0.111769	0.196338	1.36259e-05	0.26104	0.00810091	0.00153653	0	0.000532604	0.000810894	0.0052367	0.0258989	0.0691114	0.00399456	0.00190057	0.00121278	0.00330983	0.0392076	0.0442327	0.0728566	0.0284865	0.000179468	0.0596874	8.57477e-05	0.00294592	0.449457	0.516548	0.000117883	6.29996e-19	0.00792412	0.0132944	0.0181289	0.0016847	6.00358e-05	4.11595e-17	2.38669e-05	0.00168348	0.282481	0	0	1.31663e-16
	ACALD	0	0.630433	0.00022983	0.00422118	0.308523	0.121293	0.0573907	0.000809471	0.145256	0.0212629	1.07637e-05	0.261623	0.00180621	0.000780191	0	0.000168296	1.93774e-06	0.0306991	0.17656	0.450794	0.000449096	3.65577e-05	0.000411251	9.36705e-05	0.0744385	0.0838094	0.138253	0.0510451	0.0137008	0.0752829	0.000219583	0.000707322	0.103425	0.955651	3.02301e-06	5.78907e-17	0.00142787	0.00381415	0.00223907	0.00017566	4.39014e-06	6.60652e-15	3.62839e-06	0.000363699	0.194299	0	0	8.39075e-15
	ACALDtex	0	0.755412	0.190755	0.195478	0.207491	0.145476	0.072401	0.00126291	0.0612985	0.429494	5.36919e-06	0.310029	7.02118e-05	0.000349233	0	0.000125257	0.00021623	0.0139628	0.209993	0.541929	0.000401552	0.000625532	0.000360361	0.00111947	0.0552634	0.0621721	0.101381	0.0394256	0.000492189	0.0360825	0.00123901	0.001757	0.0642509	1.23535	3.28875e-05	4.14502e-19	0.00295909	0.00445777	0.008972	0.000324339	1.64938e-05	5.91897e-18	1.31984e-05	0.000323489	0.0279399	0	0	1.66168e-17
	ACALDtpp	0	0.755412	0.190755	0.195478	0.207491	0.145476	0.072401	0.00126291	0.0612985	0.429494	5.36919e-06	0.310029	7.02118e-05	0.000349233	0	0.000125257	0.00021623	0.0139628	0.209993	0.541929	0.000401552	0.000625532	0.000360361	0.00111947	0.0552634	0.0621721	0.101381	0.0394256	0.000492189	0.0360825	0.00123901	0.001757	0.0642509	1.23535	3.28875e-05	8.21421e-19	0.00295909	0.00445777	0.008972	0.000324339	1.64938e-05	1.06362e-17	1.31984e-05	0.000323489	0.0279399	0	0	2.83544e-17
	ACKr	0	0.0451092	6.97931e-05	0.000823107	0.137885	0.00160445	0.00898329	0.00146906	0.0364625	0.0608149	9.53384e-05	0.339071	0.00824643	0.00211681	0	0.000826655	0.000606213	0.00500216	0.0274196	0.0707279	0.00418715	0.000939812	0.0020015	0.00217024	0.0246038	0.0277532	0.0456064	0.0180271	0.00761866	0.0136307	0.00191681	0.000894864	0.104585	1.45199	0.000101995	2.43094e-19	0.00168679	0.00664045	0.0128988	0.0034408	4.85176e-05	9.79535e-18	1.67462e-05	0.000229337	0.260488	0	0	1.2284e-16
	ACONTa	0	0.0158478	2.66799e-05	7.6387e-05	0.0880399	0.0657142	0.0298942	8.53029e-05	0.044371	0.00489643	7.07121e-05	0.110375	0.000839382	0.00032668	0	8.67939e-05	0.000300405	0.000593158	0.00647377	0.0165682	0.0012298	0.000680582	0.000153706	0.00130866	0.03076	0.034701	0.0571795	0.0213296	0.00747365	0.0242997	0.000456608	0.000720953	0.0531901	0.54919	2.86154e-05	1.17026e-17	0.000316794	3.99878e-05	0.00476161	0.000367548	1.55022e-06	2.8883e-16	6.93589e-06	0.000161613	0.215605	0	0	6.8475e-16
	ACONTb	0	0.0158224	2.67663e-05	7.40441e-05	0.08706	0.0651665	0.0311578	8.07707e-05	0.0440011	0.00456392	7.09879e-05	0.110842	0.000870706	0.000333129	0	8.77241e-05	0.000301148	0.000577614	0.00640973	0.0164035	0.0012347	0.000681743	0.000156068	0.00131123	0.0305688	0.0344857	0.0568259	0.0212003	0.00745215	0.024186	0.00045534	0.000720403	0.0530891	0.552396	2.88352e-05	3.47562e-18	0.000308209	1.30407e-05	0.00478134	0.000370514	1.77943e-06	6.78715e-16	6.95869e-06	0.00016264	0.21492	0	0	9.83131e-17
	ACS	0	0.142499	0.000202305	0.000656019	0.135222	0.190016	0.0966427	0.0038746	0.357528	0.79958	0.00651705	0.128717	0.00794084	0.00107603	0	0.000363327	0.000466062	0.00261201	0.0147824	0.0349708	0.00264628	0.000867614	0.000790875	0.00205484	0.0135217	0.0152575	0.0230381	0.0136461	0.031226	0.0686727	0.00106386	0.0029441	0.562784	0.700453	7.8943e-05	2.26541e-19	0.00457826	0.00594257	0.0125688	0.00145988	5.71914e-05	1.30486e-16	1.8382e-05	0.00170581	0.280616	0	0	3.3152e-17
	ACt2rpp	0	0.0521637	9.89952e-05	1.4393e-06	0.0638398	0.059588	0.0256416	0.00105993	0.0708619	0.0600927	4.97684e-05	0.159329	0.00280264	0.000808735	0	0.000367393	0.000287348	0.000667932	0.00676592	0.0168469	0.00191133	0.000447006	0.000889508	0.00104377	0.0193139	0.0217532	0.0357531	0.0135491	0.00498317	0.00950469	0.000967261	0.000492587	0.121671	0.492765	5.09163e-05	9.4746e-18	0.00107548	0.00342357	0.00707956	0.00149814	1.6527e-05	2.24811e-16	9.40046e-06	0.000258441	0.000769343	0	0	2.17453e-16
	ACtex	0	0.0521637	9.89952e-05	1.4393e-06	0.0638398	0.059588	0.0256416	0.00105993	0.0708619	0.0600927	4.97684e-05	0.159329	0.00280264	0.000808735	0	0.000367393	0.000287348	0.000667932	0.00676592	0.0168469	0.00191133	0.000447006	0.000889508	0.00104377	0.0193139	0.0217532	0.0357531	0.0135491	0.00498317	0.00950469	0.000967261	0.000492587	0.121671	0.492765	5.09163e-05	1.29374e-19	0.00107548	0.00342357	0.00707956	0.00149814	1.6527e-05	9.69332e-18	9.40046e-06	0.000258441	0.000769344	0	0	1.42431e-17
	ADK1	0	0.0106181	1.08866e-05	0.000325685	0.117898	0.0812488	0.042167	0.000187828	0.0504634	0.0333309	0.00445531	0.0785788	0.00513083	0.00107331	0	0.000122181	8.70765e-05	0.00228108	0.00880734	0.0223569	0.000603697	0.0001597	0.0002913	0.000279589	0.0169238	0.0191046	0.0310135	0.0113375	0.00218744	0.0228505	0.000792969	0.000995953	0.112892	0.531226	6.34745e-06	1.55969e-17	0.000167939	0.00282936	6.68178e-05	0.000587518	3.40115e-05	1.48765e-15	3.72381e-07	0.000322097	0.0135088	0	0	9.64136e-16
	AKGDH	0	0.00855453	4.05748e-05	3.79099e-05	0.119954	0.0639455	0.0316327	0.000385224	0.0516623	0.0305456	0.000103814	0.0929591	0.00117693	0.000622694	0	0.000135788	0.000407938	0.000232108	0.00967705	0.0250319	0.00173949	0.000855433	0.00027079	0.00172755	0.0202226	0.0228463	0.0373887	0.0142615	0.000268646	0.022317	0.00049367	0.000957684	0.120189	0.643387	5.25901e-05	1.08894e-18	0.00104089	0.00161188	0.00762798	0.000665765	8.63585e-06	2.54361e-16	1.05999e-05	0.000470199	0.409899	0	0	9.16383e-17
	AKGt2rpp	0	0.0377968	5.73639e-05	0.00212195	0.926424	0.577288	0.310645	0.00328766	0.366002	0.284348	0.000256425	0.925898	0.0575498	0.105388	0	0.00123821	0.000591289	0.0142601	0.0646423	0.165264	0.00526094	0.000693667	0.00303067	0.0016909	0.0879494	0.0992028	0.160884	0.0610073	0.0194988	0.0645169	0.000927467	0.000119821	0.537997	3.90556	0.000103616	1.74365e-19	0.00628616	0.025955	0.00905084	0.00561746	0.000258579	1.52517e-18	9.88965e-06	0.00135411	0.617233	0	0	5.00751e-17
	AKGtex	0	0.0377968	5.73639e-05	0.00212195	0.926424	0.577288	0.310645	0.00328766	0.366002	0.284348	0.000256425	0.925898	0.0575498	0.105388	0	0.00123821	0.000591289	0.0142601	0.0646423	0.165264	0.00526094	0.000693667	0.00303067	0.0016909	0.0879494	0.0992028	0.160884	0.0610073	0.0194988	0.0645169	0.000927467	0.000119821	0.537997	3.90556	0.000103616	3.46146e-19	0.00628616	0.025955	0.00905084	0.00561746	0.000258579	2.95137e-17	9.88965e-06	0.00135411	0.617233	0	0	9.49265e-17
	ALAALAtex	0	0.0177058	6.71953e-05	0.00142581	0.475599	0.109605	0.0573167	0.0018804	0.189034	0.143175	1.11052e-05	0.173794	0.00354837	0.000315801	9.08429e-12	0.00068218	0.000809496	0.0111671	0.0290665	0.0763674	0.00459105	0.00165653	0.00160949	0.00315646	0.170286	0.19201	0.317254	0.110909	0.0520571	0.107685	0.0029127	0.00431825	0.000994167	1.33655	9.42961e-05	3.51746e-19	0.00422791	0.00634752	0.00872121	0.00216135	2.9375e-05	4.30349e-17	1.12503e-05	0.000625143	1.11937	0	0	1.94859e-16
	ALAt2rpp	0	0.492006	3.20261e-06	0.00413624	0.581567	1.18121	0.58696	0.0145954	0.724937	0.481452	0.000261313	3.58427	0.0439131	0.00352665	0	0.361698	0.118118	0.0351114	0.066948	0.158868	0.00208556	0.00713555	0.00670214	0.0131285	0.353293	0.397288	0.648844	0.258468	0.0309421	0.27254	0.00197697	0.00230325	3.74873	5.14397	0.000264694	2.69214e-17	0.0164632	0.0154226	0.0766821	0.0139765	0.000365559	6.4862e-16	0.000118471	0.0107027	3.83333	0	0	4.73207e-16
	ALAtex	0	0.492006	3.20261e-06	0.00413624	0.581567	1.18121	0.58696	0.0145954	0.724937	0.481452	0.000261313	3.58427	0.0439131	0.00352665	0	0.361698	0.118118	0.0351114	0.066948	0.158868	0.00208556	0.00713555	0.00670214	0.0131285	0.353293	0.397288	0.648844	0.258468	0.0309421	0.27254	0.00197697	0.00230325	3.74873	5.14397	0.000264694	3.05063e-18	0.0164632	0.0154226	0.0766821	0.0139765	0.000365559	2.39125e-17	0.000118471	0.0107027	3.83333	0	0	1.94432e-16
	ALCD2x	0	0.432652	0.000696258	0.00217743	0.0231174	0.0983791	0.0496067	0.0004098	0.00265385	0.267781	6.05357e-06	0.193955	0.00195849	0.000250385	0	0.00028946	0.000105605	0.286826	0.124702	0.32169	0.000429462	0.000438947	0.000777694	0.000732588	0.0611691	0.0688905	0.11267	0.0432616	0.00334555	0.0591746	0.000549056	0.00121319	0.0841614	0.644186	1.53976e-05	1.71347e-19	0.00184637	0.000676498	0.00589892	0.00102959	2.64662e-05	2.42649e-17	9.06949e-06	0.000228669	0.0327579	0	0	2.13949e-18
	ALDD2x	0	0.595148	0.000956142	0.00291665	0.229685	0.13015	0.0648331	0.000348389	0.156447	0.00438635	2.38258e-05	0.212698	7.2719e-05	0.000338033	0	0.000204469	2.96999e-05	0.0125705	0.170125	0.439357	0.000577884	5.61447e-05	0.000484168	3.17754e-05	0.0713352	0.0803112	0.132392	0.0489627	0.0170702	0.09741	0.000277816	0.00103468	0.0595331	0.782808	3.18588e-06	1.46834e-19	0.000800419	0.00153401	0.00266088	0.000424389	8.03191e-06	2.14204e-17	4.04051e-06	0.000205934	0.12198	0	0	2.6214e-17
	ALDD2y	0	0.553536	0.000896251	0.00266821	0.265928	0.124532	0.0583944	0.000811464	0.147525	0.00319385	2.49092e-05	0.194393	0.00113173	0.000590429	0	0.000222605	8.75882e-05	0.0113595	0.150682	0.389458	0.000898757	0.00010433	0.000532241	0.000241271	0.0663005	0.0746467	0.123273	0.0451946	0.0174792	0.0994208	0.000158303	0.000621317	0.12161	0.619123	1.84638e-05	1.55639e-19	0.00116249	0.00362712	0.00057837	0.000534606	2.88722e-06	4.4487e-17	1.42551e-08	0.000513252	0.29237	0	0	6.83367e-17
	ARGt3pp	0	0.0130174	3.38938e-05	0.00157341	0.730283	0.691964	0.396008	0.00329502	0.273772	0.307734	0.000251341	1.1112	0.0431879	0.00949745	0	0.00113087	0.000953853	0.0107473	0.0569163	0.14574	0.137042	0.139195	0.00264688	0.00340358	0.0555947	0.0627182	0.105823	0.0351685	0.0274029	0.144311	0.000354746	0.00386031	0.706402	4.45999	9.19709e-05	1.24779e-19	0.00634576	0.0306569	0.00647476	0.00455971	0.000278914	5.23272e-17	7.4112e-06	0.000128149	1.15337	0	0	6.249e-16
	ARGtex	0	0.0130174	3.38938e-05	0.00157341	0.730283	0.691964	0.396008	0.00329502	0.273772	0.307734	0.000251341	1.1112	0.0431879	0.00949745	0	0.00113087	0.000953853	0.0107473	0.0569163	0.14574	0.137042	0.139195	0.00264688	0.00340358	0.0555947	0.0627182	0.105823	0.0351685	0.0274029	0.144311	0.000354746	0.00386031	0.706402	4.45999	9.19709e-05	1.65733e-18	0.00634576	0.0306569	0.00647476	0.00455971	0.000278914	4.78565e-17	7.4112e-06	0.000128149	1.15337	0	0	1.07679e-16
	ASNt2rpp	0	0.0147024	0.000207744	4.86628e-05	0.354993	0.333723	0.170948	0.00139721	0.132142	0.169103	3.86902e-06	0.182234	0.0178067	0.0021972	0	0.00122434	0.00118283	0.000457117	0.0369021	0.0949829	0.0072289	0.00235031	0.297083	0.251061	0.00600366	0.00632026	0.0142553	0.000144792	0.0162318	0.105304	0.00534966	0.00900478	0.548708	1.42003	0.000171596	4.69022e-19	0.0039638	0.0117356	0.0270147	0.00429141	0.000134595	1.54487e-16	3.54298e-05	0.001845	2.11618	0	0	2.17938e-16
	ASNtex	0	0.0147024	0.000207744	4.86628e-05	0.354993	0.333723	0.170948	0.00139721	0.132142	0.169103	3.86902e-06	0.182234	0.0178067	0.0021972	0	0.00122434	0.00118283	0.000457117	0.0369021	0.0949829	0.0072289	0.00235031	0.297083	0.251061	0.00600366	0.00632026	0.0142553	0.000144792	0.0162318	0.105304	0.00534966	0.00900478	0.548708	1.42003	0.000171596	7.07325e-19	0.0039638	0.0117356	0.0270147	0.00429141	0.000134595	3.77612e-17	3.54298e-05	0.001845	2.11618	0	0	9.74534e-17
	ASPO3	0	0.0628185	0.000174214	0.00146681	0.182944	0.257536	0.144126	0.00247371	0.148854	0.029497	0.000147487	0.498609	0.0200346	0.00462468	0	0.000842386	0.000164068	0.00977265	0.0166838	0.0451882	0.00270627	0.000157218	0.00213766	0.000165557	0.0208486	0.0234511	0.0408417	0.0152689	0.00864653	0.112544	0.000997135	0.00644701	1.00698	4.88592	5.32945e-05	3.67595e-18	0.00311142	0.00562675	0.000284973	0.00385952	0.000110029	1.07495e-17	2.23582e-06	0.00387936	1.93184	0	0	3.48459e-17
	ASPO4	0	0.0294177	9.9443e-05	0.00155953	0.441844	0.394082	0.206354	0.000694257	0.231175	0.146153	4.5239e-05	0.486689	0.0306349	0.00610887	0	0.000250629	0.000842368	0.0110571	0.0434513	0.112807	0.00359695	0.00227896	0.000258578	0.00413913	0.0431558	0.0493919	0.080096	0.0315067	0.0387521	0.130587	0.00257233	0.00441164	1.53109	3.33324	0.000136369	1.17184e-18	0.00433794	0.0163043	0.0277861	0.00127944	0.000194647	7.60209e-17	3.78395e-05	0.00207265	0.067798	0	0	9.03008e-16
	ASPO5	0	0.0118725	3.50882e-05	0.000560818	0.164647	0.210743	0.111413	0.000165347	0.0814025	0.0562603	0.000107873	0.48571	0.0117305	0.00302323	0	0.000342608	0.000176146	0.00359308	0.0135783	0.0357616	0.00142107	0.000161522	0.000910928	0.00056064	0.0536683	0.0602923	0.102289	0.0367579	0.00186565	0.0577628	0.000477513	0.000268397	0.287209	1.68216	2.27889e-05	5.431e-19	0.00183725	0.00651235	0.00170453	0.000935603	6.89531e-05	3.25753e-17	1.85342e-06	9.22878e-05	0.256369	0	0	1.10456e-17
	ASPO6	0	0.015619	0.000129489	0.00402758	1.58521	0.739868	0.417569	0.00851455	0.529543	0.607257	0.000679913	1.05542	0.0629388	0.0152928	0	0.00361083	0.00323856	0.0305908	0.106372	0.273514	0.0206386	0.00572135	0.00865784	0.0119996	0.20927	0.235854	0.383854	0.135434	0.018165	0.332047	0.0010691	0.00182423	0.255904	8.40986	0.000426776	1.13316e-18	0.0153818	0.0479561	0.0456792	0.0103995	0.000432376	6.54256e-17	6.0322e-05	0.00113338	0.918199	0	0	2.17736e-16
	ASPT	0	0.00515108	0.000363435	0.00136319	0.104716	0.180516	0.0928957	0.00536425	0.0653586	0.122981	0.000386705	0.132256	0.0214321	0.00781972	0	0.00101095	0.00119851	0.0074379	0.0148702	0.00132252	0.00676393	0.00288308	0.0022624	0.00478871	0.0950617	0.106654	0.174069	0.0679067	0.305309	0.27416	0.00626996	0.00876874	1.60652	5.7124	5.58054e-05	1.07951e-17	0.0061629	0.00297712	0.0118545	0.00676314	0.000131874	2.5968e-16	2.13862e-05	0.00483985	2.29763	0	0	6.22665e-16
	ASPTA	0	0.00490077	6.55142e-05	0.000232705	0.0173507	0.0149794	0.00839482	0.000746038	0.00708789	0.0126694	5.79376e-05	0.00918863	0.00358816	0.00129651	0	0.000176486	0.000214171	0.00130497	0.00271127	0.000618367	0.00118543	0.000527033	0.000402146	0.000857944	0.0242682	0.027272	0.0447237	0.0169027	0.0435982	0.0970008	0.000394121	0.000217867	0.258185	0.954805	1.07685e-05	3.87288e-18	0.000852109	0.000174005	0.00165352	0.000997668	2.23886e-05	7.79466e-17	3.1286e-06	0.000942281	0.365626	0	0	2.29491e-16
	ASPt2rpp	0	0.000988876	9.86722e-05	0.000973176	0.353837	0.0484564	0.0344609	0.00233756	0.11897	0.0998833	0.000206146	0.0546812	0.00944812	0.00231036	0	0.0013435	0.00135649	0.00709457	0.0122178	0.0305029	0.00786418	0.00260984	0.00318707	0.00515032	0.101179	0.113698	0.187986	0.0658137	0.059075	0.255639	0.674427	0.678058	0.568544	2.06619	0.000214523	1.04339e-19	0.00227545	0.00607522	0.0324672	0.00728835	6.40854e-05	4.43361e-17	4.19348e-05	0.00131214	0.43746	0	0	6.60763e-17
	ASPtex	0	0.000988876	9.86722e-05	0.000973176	0.353837	0.0484564	0.0344609	0.00233756	0.11897	0.0998833	0.000206146	0.0546812	0.00944812	0.00231036	0	0.0013435	0.00135649	0.00709457	0.0122178	0.0305029	0.00786418	0.00260984	0.00318707	0.00515032	0.101179	0.113698	0.187986	0.0658137	0.059075	0.255639	0.674427	0.678058	0.568544	2.06619	0.000214523	1.42e-19	0.00227545	0.00607522	0.0324672	0.00728835	6.40854e-05	4.18879e-17	4.19348e-05	0.00131214	0.43746	0	0	1.18591e-16
	ATPM	0	0.00383778	2.19118e-05	3.32403e-05	0.0474941	0.0205652	0.0111587	0.000478406	0.0116569	0.0305697	1.66846e-05	0.00431694	0.00121065	0.00023983	0	0.000119285	0.000109798	0.000446252	0.00471052	0.0120872	3.26623e-05	0.00035443	0.000347882	0.000578901	0.00708262	0.00801626	0.0129887	0.00477682	0.000910715	0.0149904	2.32955e-05	0.000225937	0.0299725	0.200099	6.40509e-06	2.22259e-19	0.000428627	0.0018688	0.0025232	0.000794297	1.03073e-05	7.50429e-18	2.94874e-06	0.000456501	0.174972	0	0	3.95492e-17
	ATPS4rpp	0	0.00743327	2.34441e-05	7.13891e-05	0.0189258	0.00200364	0.000691959	0.000312006	0.00017125	0.0169074	3.62296e-05	0.0136135	0.000262129	5.28689e-05	0	3.45105e-05	0.000104869	0.000303622	0.000877088	0.00230641	0.000227639	0.000292351	0.000120389	0.000487728	0.000414183	0.000488459	0.000730759	0.000260928	0.000869445	0.0040829	0.000179269	0.000323807	0.00282489	0.297837	7.61175e-06	4.77303e-19	0.00023104	0.000751815	0.00215895	0.000958573	2.97995e-07	2.12504e-17	2.43123e-06	0.000421172	0.151523	0	0	1.7512e-17
	CA2tex	0	0	0	0	0	0	0	0	0	0	0	0	0	0	0	0	0	0	0	0	0	0	0	0	0	0	0	0	0	0	0	0	0	0	0	0	0	0	0	0	0	0	0	0	0	0	0	0
	CAt6pp	0	3.29841e-16	5.03422e-22	1.74741e-19	1.85458e-16	1.98121e-16	1.89854e-17	3.16001e-18	1.4285e-16	4.38882e-17	3.92797e-16	1.74309e-15	1.94388e-18	8.34641e-20	0	9.98923e-20	2.03571e-20	7.34463e-20	5.32058e-17	9.65713e-17	1.5795e-19	3.63797e-21	4.22607e-19	1.00279e-19	1.14467e-18	1.37268e-18	3.98553e-18	1.26242e-18	3.9018e-18	2.46049e-16	1.06531e-18	2.48063e-20	1.30536e-15	8.45961e-15	5.55112e-16	1.12366e-18	2.33115e-20	1.1081e-18	4.45643e-17	5.63244e-17	3.57922e-21	1.5467e-20	9.64708e-23	3.08575e-16	1.42333e-15	0	0	4.77393e-19
	CBL1tonex	0	0.0105512	4.84656e-06	0.000144901	0.032425	0.00356682	0.000249907	9.2263e-05	0.0203876	0.000972507	5.68491e-06	0.0742885	0.000112651	2.46695e-05	0	1.59079e-05	2.86015e-05	0.00127217	0.00234519	0.00573995	0.000165287	7.12426e-05	2.47544e-05	9.82082e-05	0.0366319	0.0413005	0.0677789	0.0251923	0.00303722	0.0129734	0.000785693	0.000165903	0.00614074	0.0929397	5.98831e-07	2.05647e-19	0.0414807	0.000153616	0.000691436	8.7043e-05	5.55097e-07	1.81759e-18	1.05292e-06	3.91178e-05	0.0638971	0	0	1.72378e-18
	CITL	0	0.112918	0.000122837	0.00117761	0.442936	0.663235	0.314144	0.00049785	0.0878507	0.515342	1.67688e-05	0.260799	0.00113563	0.000398693	0	0.000343472	4.55622e-05	0.00734371	0.0289954	0.0745159	0.00100063	0.000102382	0.000953972	0.000124059	0.0913711	0.102851	0.170048	0.061427	0.0194564	0.0711539	0.00127687	0.00123496	0.0645339	0.669667	6.48457e-05	8.82897e-20	0.00111845	5.58443e-05	0.00376496	0.00160549	2.28804e-05	4.20244e-16	2.85227e-06	0.0013479	0.606893	0	0	1.18652e-17
	CITt3pp	0	0.0149102	3.3018e-06	0.000491301	0.227479	0.2491	0.11719	0.000537718	0.0985669	0.06272	5.90768e-06	0.0366947	0.00568007	0.000900661	0	6.42414e-05	0.000238722	0.00329615	0.0176036	0.0454698	0.000898226	0.000623842	6.04969e-05	0.00116618	0.0481219	0.0543371	0.0891336	0.0329364	0.00648059	0.0254747	0.000979829	0.00105638	0.257355	0.482599	2.36101e-05	5.89894e-20	0.00143839	0.00517014	0.0924092	0.150175	6.42529e-05	1.16084e-16	7.01342e-06	0.000597036	0.0933499	0	0	2.47814e-17
	CITt7pp	0	0.0149022	3.29517e-06	0.000491266	0.227446	0.248991	0.117138	0.000537653	0.0985505	0.0627226	5.89519e-06	0.036636	0.00568106	0.000901038	0	6.42919e-05	0.000238724	0.00329589	0.017602	0.0454657	0.00089835	0.000623805	6.06193e-05	0.00116614	0.0481136	0.0543278	0.089118	0.0329306	0.00647855	0.0254607	0.000979875	0.00105653	0.257404	0.482787	2.36152e-05	2.99179e-17	0.00143857	0.00517064	0.0924536	0.150263	6.40353e-05	9.45264e-16	7.0139e-06	0.000597049	0.0933136	0	0	4.24295e-16
	CITtex	0	0.0655164	4.54101e-05	0.000716034	0.437127	0.946435	0.44664	0.000954617	0.202279	0.0466275	8.52051e-05	0.409236	0.000583115	0.00149708	0	0.000257203	0.000224474	0.00496103	0.0279357	0.0713318	0.000108014	0.000856273	0.000718471	0.00139856	0.100973	0.113848	0.188264	0.0695435	0.0194806	0.114911	0.00069094	0.000104539	0.0485949	0.712024	8.68149e-06	7.39323e-19	0.000256056	0.00198032	0.190228	0.411062	9.2027e-06	1.72641e-18	3.92246e-06	0.000510812	0.324062	0	0	9.69181e-17
	CLt3_2pp	0	4.61876e-16	1.10433e-20	2.62235e-18	9.06816e-15	4.66522e-15	3.52924e-15	3.70379e-17	5.85266e-15	7.8153e-15	6.50505e-15	2.06571e-14	5.11526e-17	2.3029e-18	0	3.19807e-18	2.52613e-18	1.26485e-16	1.09316e-15	2.9953e-15	8.27278e-18	4.36007e-19	5.89859e-18	5.11583e-19	4.06989e-17	3.97208e-17	4.60635e-17	3.53371e-17	2.10902e-15	8.15599e-15	2.84528e-17	1.46916e-18	1.41372e-14	2.35327e-14	1.15903e-18	3.95905e-20	9.34911e-19	1.16078e-16	4.21055e-16	3.52323e-17	7.55459e-20	2.09055e-18	0	1.64247e-13	3.572e-15	0	0	5.0932e-18
	CLtex	0	0	0	0	0	0	0	0	0	0	0	0	0	0	0	0	0	0	0	0	0	0	0	0	0	0	0	0	0	0	0	0	0	0	0	0	0	0	0	0	0	0	0	0	0	0	0	0
	CO2tex	0	0.00678591	2.06915e-05	0.00010066	0.0254431	0.00883828	0.00367156	0.000326429	0.00262922	0.0221598	5.30013e-05	0.038715	0.000442327	0.000269578	0	8.3641e-05	0.000173328	0.000780589	0.00212757	0.00567552	0.000784796	0.000368481	0.000176742	0.000714215	0.00178993	0.00204959	0.00320694	0.00130651	0.00115569	0.000264737	6.94345e-05	0.000565855	0.0203369	0.465675	2.09973e-05	3.49998e-20	0.000386902	0.00097168	0.00352758	0.000434244	4.80787e-07	6.86223e-19	4.79856e-06	0.000666024	0.234082	0	0	1.54875e-17
	CO2tpp	0	0.00669818	2.05747e-05	0.00010652	0.0221982	0.0104676	0.00453571	0.000307988	0.00157584	0.020904	5.35063e-05	0.0402528	0.000551488	0.000293184	0	8.58498e-05	0.000173948	0.000825938	0.00189419	0.00507819	0.00079074	0.000367935	0.000181559	0.000713616	0.0013338	0.00153306	0.00236649	0.00098754	0.00114788	0.000135264	8.43218e-05	0.000577789	0.0188237	0.471106	2.09937e-05	6.20209e-21	0.00036129	0.000878231	0.00351828	0.000434387	1.2632e-06	1.5486e-18	4.7798e-06	0.00066223	0.229045	0	0	3.34448e-18
	COBALT2tex	0	0	0	0	0	0	0	0	0	0	0	0	0	0	0	0	0	0	0	0	0	0	0	0	0	0	0	0	0	0	0	0	0	0	0	0	0	0	0	0	0	0	0	0	0	0	0	0
	COBALT2tpp	0	0	0	0	0	0	0	0	0	0	0	0	0	0	0	0	0	0	0	0	0	0	0	0	0	0	0	0	0	0	0	0	0	0	0	0	0	0	0	0	0	0	0	0	0	0	0	0
	COLIPAabcpp	0	0.0851883	9.33209e-05	0.00188215	0.558226	0.661241	0.342416	0.000222447	0.293098	0.0760688	0.000346069	0.629509	0.0324897	0.00626861	0	0.00137965	0.00040465	0.0126738	0.0416505	0.103365	0.00496283	0.00012159	0.0033932	0.000767422	0.0575045	0.0646687	0.104775	0.0431179	0.037861	0.0895707	0.00281145	0.000820782	0.722937	4.42133	9.00798e-05	4.86249e-18	0.00104015	0.0125486	0.00593098	0.00650611	0.000204209	1.93804e-16	6.18588e-06	0.00560325	0.46538	0	0	9.20823e-17
	COLIPAabctex	0	0.0851883	9.33209e-05	0.00188215	0.558226	0.661241	0.342416	0.000222447	0.293098	0.0760688	0.000346069	0.629509	0.0324897	0.00626861	0	0.00137965	0.00040465	0.0126738	0.0416505	0.103365	0.00496283	0.00012159	0.0033932	0.000767422	0.0575045	0.0646687	0.104775	0.0431179	0.037861	0.0895707	0.00281145	0.000820782	0.722937	4.42133	9.00798e-05	1.85797e-19	0.00104015	0.0125486	0.00593098	0.00650611	0.000204209	4.91664e-17	6.18588e-06	0.00560325	0.46538	0	0	1.50303e-16
	CRNDabcpp	0	0.00317656	6.93682e-06	0.000383066	0.172322	0.0823339	0.0465847	0.000999229	0.0591937	0.0784889	3.99522e-05	0.0954849	0.00643438	0.00165171	0	0.000358341	0.000115061	0.0029825	0.0133414	0.0342212	0.00132724	0.000122035	0.000912662	0.000269221	0.0231433	0.026063	0.0425309	0.015564	0.000849943	0.0357851	0.000494062	0.000100181	0.103896	0.542675	2.5371e-05	2.44487e-19	0.0017431	0.00584892	0.000125227	0.000252445	4.66361e-05	7.6058e-19	1.61122e-07	0.000126266	0.00204679	0	0	2.18024e-17
	CRNDt2rpp	0	0.00246987	1.44077e-05	0.000189554	0.0668656	0.0336454	0.0185486	0.000301563	0.0253359	0.0180434	3.39857e-05	0.0753509	0.00244453	0.000583349	0	0.000245486	0.000198455	0.00132424	0.00339685	0.00871704	0.00130145	0.000345778	0.000592056	0.000727622	0.00358322	0.00400131	0.00655127	0.00206565	0.000285945	0.0136544	0.000473767	0.000221607	0.0315151	0.465717	3.24694e-05	5.37162e-18	0.000499911	0.00159579	0.00415159	0.00111395	1.47838e-05	5.21777e-17	5.29338e-06	0.000165118	0.125686	0	0	3.25615e-17
	CRNt2rpp	0	0.00238587	1.40899e-05	0.000192429	0.0684335	0.0343691	0.0189653	0.000311943	0.0258391	0.0189422	3.40748e-05	0.0756491	0.00250384	0.000599231	0	0.000247162	0.000197212	0.00134888	0.00354468	0.00909617	0.00130181	0.000342443	0.000596821	0.000720793	0.00387399	0.00432926	0.00708612	0.00226631	0.000269055	0.0139833	0.000459382	0.000219795	0.0295047	0.46685	3.23636e-05	2.63015e-18	0.000518387	0.00165902	0.00409175	0.00110114	1.52574e-05	2.57414e-17	5.2171e-06	0.000160783	0.123785	0	0	3.12534e-16
	CRNt8pp	0	0.00238587	1.40899e-05	0.000192429	0.0684335	0.0343691	0.0189653	0.000311943	0.0258391	0.0189422	3.40748e-05	0.0756491	0.00250384	0.000599231	0	0.000247162	0.000197212	0.00134888	0.00354468	0.00909617	0.00130181	0.000342443	0.000596821	0.000720793	0.00387399	0.00432926	0.00708612	0.00226631	0.000269055	0.0139833	0.000459382	0.000219795	0.0295047	0.46685	3.23636e-05	3.31337e-20	0.000518387	0.00165902	0.00409175	0.00110114	1.52574e-05	6.37395e-18	5.2171e-06	0.000160783	0.123785	0	0	7.92258e-18
	CS	0	0.0168189	2.51878e-05	8.73769e-05	0.0915697	0.0584364	0.0264606	7.93519e-05	0.043059	0.0100029	7.01786e-05	0.111889	0.000819857	0.00032748	0	8.25038e-05	0.000296962	0.000660513	0.00669785	0.0171447	0.00120758	0.000674837	0.000142662	0.00129688	0.0313633	0.0353795	0.0583032	0.0217288	0.00759305	0.024768	0.000464779	0.000726065	0.0533091	0.537045	2.7685e-05	1.23876e-18	0.000324707	7.70674e-05	0.00468127	0.000357661	1.34787e-06	1.65144e-16	6.83862e-06	0.000146516	0.207393	0	0	1.74409e-16
	CU2tex	0	0	0	0	0	0	0	0	0	0	0	0	0	0	0	0	0	0	0	0	0	0	0	0	0	0	0	0	0	0	0	0	0	0	0	0	0	0	0	0	0	0	0	0	0	0	0	0
	CU2tpp	0	0	0	0	0	0	0	0	0	0	0	0	0	0	0	0	0	0	0	0	0	0	0	0	0	0	0	0	0	0	0	0	0	0	0	0	0	0	0	0	0	0	0	0	0	0	0	0
	CYSabc2pp	0	0.0366449	0.000202027	0.00133114	0.239761	0.139247	0.0702788	0.000650835	0.135417	0.000239995	0.000274657	0.213246	0.0115748	0.00269015	0	0.00115697	0.000929155	0.00871636	0.0108962	0.0267817	0.00592527	0.00183167	0.00279773	0.00325021	0.0982034	0.110439	0.182397	0.0571772	0.0103699	0.0276464	0.00223475	0.000802138	0.288857	3.56491	0.000105448	8.8085e-19	0.00210445	0.000759211	0.0162913	0.00646407	6.68916e-05	6.60359e-17	1.75102e-05	0.00424565	1.82222	0	0	2.3592e-17
	CYStex	0	0.034764	0.000197786	0.00135542	0.258511	0.148283	0.0754456	0.00049845	0.140125	0.010469	0.000280838	0.218626	0.0122986	0.002877	0	0.00117398	0.000933018	0.00890383	0.0125688	0.0310505	0.00601023	0.00182852	0.00284501	0.00326917	0.10189	0.114596	0.189196	0.0595566	0.0108877	0.0269688	0.00214025	0.000618674	0.305111	3.55969	0.000108306	3.4174e-19	0.00190608	0.00137778	0.0155463	0.00639628	7.25742e-05	2.47124e-18	1.67755e-05	0.00421952	1.78699	0	0	1.21009e-17
	CYStpp	0	0.0249592	0.00017566	0.0014817	0.356184	0.19532	0.102342	0.000296065	0.164635	0.0662541	0.000313103	0.246619	0.0160668	0.00384975	0	0.00126255	0.000953002	0.00987907	0.0212788	0.0532783	0.0064521	0.00181177	0.0030911	0.00336739	0.121076	0.136227	0.224577	0.0719393	0.0135841	0.0234444	0.00164842	0.000338053	0.389465	3.53157	0.000123193	5.70574e-19	0.00087377	0.00459907	0.0116699	0.00604343	0.000102167	7.94845e-17	1.29538e-05	0.00408329	1.60348	0	0	3.08808e-17
	CYTBD2pp	0	0.043033	8.44482e-05	0.00207643	0.657825	0.572885	0.302662	0.000111276	0.321476	0.199138	7.18941e-05	0.429513	0.0372288	0.0072581	0	6.77201e-05	0.000850308	0.0142995	0.0578902	0.151223	0.00256088	0.00251548	0.000406245	0.0040821	0.0754665	0.0853509	0.13791	0.0533006	0.0132475	0.0030125	0.00336673	0.00473079	1.60571	4.03949	9.17026e-05	9.90666e-19	0.00688862	0.0222677	0.0237028	0.000388859	0.000243911	7.61701e-17	3.50716e-05	0.00241757	0.149728	0	0	7.37675e-16
	CYTBDpp	0	0.0292581	0.000147808	0.00155606	0.471012	0.260872	0.143436	0.0013815	0.188909	0.109129	0.000279023	0.574848	0.0199378	0.00508177	0	0.00178788	0.00148158	0.0107625	0.0256976	0.0659452	0.00960088	0.00253278	0.00424712	0.00551592	0.0211454	0.0235472	0.0386476	0.0118428	0.00527468	0.095405	0.00342339	0.00177146	0.0156749	4.20373	0.000215448	2.27016e-18	0.00314746	0.0116621	0.0272094	0.00780731	0.000122839	2.0132e-17	3.48101e-05	0.0020668	1.16856	0	0	2.41979e-16
	CYTBO3_4pp	0	0.0080124	2.89398e-05	0.000141619	0.00159782	0.0177952	0.00935145	0.000303188	0.00891514	0.01241	4.30546e-05	0.0422275	0.00142514	0.000326559	0	7.93399e-06	0.000123985	0.000794272	0.000381384	0.00101199	0.000429199	0.000287369	7.296e-06	0.000539985	0.00059627	0.000685114	0.00112277	0.000444417	0.00136342	0.00243036	0.000130175	8.39594e-05	0.0397246	0.499579	1.1447e-05	2.18329e-18	4.50748e-06	9.59676e-05	0.00173388	7.72376e-05	6.63512e-06	1.03176e-16	2.50812e-06	0.000512946	0.204896	0	0	1.68319e-16
	D-LACt2pp	0	0.069173	0.000220098	0.00249593	0.587868	0.401342	0.229334	0.000223733	0.296928	0.111073	0.00035131	0.679091	0.0335209	0.00798148	0	0.00175629	0.00108688	0.017338	0.0407327	0.104856	0.00820933	0.00161626	0.00443572	0.00349705	0.0588323	0.0660894	0.10743	0.0383021	0.0166737	0.0534019	0.0025576	0.00556655	0.82502	6.5743	0.000185515	1.16764e-17	0.00502869	0.0158685	0.0168584	0.00801126	0.000204718	1.73378e-17	1.9905e-05	0.00406577	1.92429	0	0	1.45636e-17
	D-LACtex	0	0.069173	0.000220098	0.00249593	0.587868	0.401342	0.229334	0.000223733	0.296928	0.111073	0.00035131	0.679091	0.0335209	0.00798148	0	0.00175629	0.00108688	0.017338	0.0407327	0.104856	0.00820933	0.00161626	0.00443572	0.00349705	0.0588323	0.0660894	0.10743	0.0383021	0.0166737	0.0534019	0.0025576	0.00556655	0.82502	6.5743	0.000185515	3.70413e-18	0.00502869	0.0158685	0.0168584	0.00801126	0.000204718	2.90127e-17	1.9905e-05	0.00406577	1.92429	0	0	2.63153e-17
	DALAtex	0	0.0163037	6.52123e-05	0.00139599	0.480027	0.100626	0.0508617	0.00213992	0.172727	0.130071	1.23437e-05	0.204573	0.00299332	0.000371742	0	0.000662235	0.000773627	0.0111096	0.0282971	0.0742814	0.00427668	0.00173678	0.00157645	0.00313526	0.188251	0.212245	0.350554	0.123153	0.0565646	0.117623	0.00306572	0.00420941	0.109002	1.19263	8.86028e-05	4.09481e-18	0.00479622	0.00659598	0.0124349	0.00193943	2.70365e-05	1.70938e-17	1.47745e-05	0.000725849	1.12315	0	0	1.73261e-16
	DB4PS	0	0.00940944	2.1704e-05	0.000245145	0.0193963	0.0228537	0.00797197	0.000170634	0.0146626	0.0184064	1.9115e-05	0.0891767	0.000872819	0.000571323	0	3.86877e-06	7.19822e-05	0.00205383	0.0013007	0.00364412	0.00028087	0.000170467	6.81284e-06	0.00033416	0.0542691	0.0611747	0.100954	0.0365344	0.0102969	0.0254012	0.00139856	0.000502373	0.0135365	0.149028	1.00491e-05	5.36769e-19	0.000274718	0.00118432	0.000459293	0.000856843	1.02137e-05	3.28158e-17	6.54885e-07	0.000371342	0.179259	0	0	2.76314e-17
	DHAPT	0	0.00442721	1.59794e-05	3.12292e-05	0.0247725	0.0255592	0.0129351	0.00015956	0.00779589	0.00350326	4.26202e-05	0.0515232	0.00151772	0.000434284	0	7.32462e-05	9.79966e-05	0.000295546	0.00294758	0.00690708	0.000516873	0.000245838	0.000148691	0.000414345	0.0029101	0.00330461	0.00554342	0.00171091	0.00244391	0.00148337	0.000274068	0.000813029	0.0106642	0.0889154	7.27441e-06	8.58361e-21	3.98733e-05	0.000775702	0.000729722	0.000283248	1.13509e-05	6.29945e-18	1.24013e-06	0.000347462	0.0788004	0	0	2.87382e-17
	DHAtex	0	0.0310356	5.83548e-05	3.76771e-05	0.019555	0.000267357	0.00453136	0.000601817	0.0141372	0.044891	6.63182e-05	0.115151	0.000433512	0.000308218	0	0.000170985	0.000459766	0.000175983	0.00319553	0.00586801	0.00187107	0.00111196	0.000304046	0.00192311	0.00833678	0.00926472	0.015694	0.00661402	0.0033559	0.00775309	0.00131967	0.00173629	0.0816016	0.394246	4.61735e-05	2.9291e-19	0.00185364	0.00303407	0.00557306	0.00150714	4.06372e-06	3.65888e-17	6.80429e-06	0.000272864	0.199789	0	0	1.14148e-17
	DHAtpp	0	0.0310356	5.83548e-05	3.76771e-05	0.019555	0.000267357	0.00453136	0.000601817	0.0141372	0.044891	6.63182e-05	0.115151	0.000433512	0.000308218	0	0.000170985	0.000459766	0.000175983	0.00319553	0.00586801	0.00187107	0.00111196	0.000304046	0.00192311	0.00833678	0.00926472	0.015694	0.00661402	0.0033559	0.00775309	0.00131967	0.00173629	0.0816016	0.394246	4.61735e-05	7.025e-18	0.00185364	0.00303407	0.00557306	0.00150714	4.06372e-06	9.01165e-18	6.80429e-06	0.000272864	0.199789	0	0	4.68032e-16
	DHORD2	0	0.0829298	0.00011653	0.00142321	0.222716	0.307638	0.173033	0.00260254	0.177882	0.0575212	0.00010918	0.24229	0.0194112	0.00314236	0	0.000670359	0.000111844	0.00998282	0.019264	0.0515766	0.00125826	0.000731856	0.00186567	0.00110021	0.0082192	0.00913946	0.0144312	0.00474043	0.00260134	0.0686268	0.00102729	0.00638523	0.943574	4.50695	2.88501e-05	2.81811e-19	0.0032863	0.00579336	0.000138321	0.00422905	0.000106398	5.74254e-17	2.68685e-06	0.00350606	1.2358	0	0	5.49684e-17
	DHORD5	0	0.0195602	0.000135766	0.00149827	0.409198	0.31841	0.16674	0.000256471	0.202206	0.10719	0.000121858	0.522242	0.0267815	0.00518119	0	0.000103966	0.000736181	0.00960203	0.0361599	0.0939144	0.00188185	0.00196333	7.45002e-05	0.00330154	0.0315778	0.0364087	0.0575441	0.023323	0.0246449	0.0903421	0.00229144	0.00481596	1.23117	3.04812	0.000110205	3.73817e-18	0.00280903	0.012823	0.0192109	1.24542e-05	0.000165441	1.05666e-16	2.73705e-05	0.00274814	0.930733	0	0	8.56089e-16
	DHORDfum	0	0.0324422	4.3052e-06	0.000777995	0.291764	0.256736	0.135413	0.000603428	0.137393	0.0712384	0.000121617	0.209673	0.0136083	0.00269445	0	0.00065191	0.000394545	0.00551407	0.0205877	0.0540352	0.0030465	0.000565802	0.00159726	0.00132856	0.0249974	0.0283051	0.0479869	0.0179652	0.0156367	0.0214816	0.00103098	0.00089308	0.135722	2.04385	6.52103e-05	1.44429e-18	0.00275324	0.00745285	0.00867273	0.00316407	8.60508e-05	2.89649e-17	1.14683e-05	0.000405207	0.133868	0	0	2.14743e-17
	EDA	0	0.0144097	3.93044e-06	0.000190783	0.0679996	0.0422554	0.0231257	6.98119e-05	0.0391625	0.00352662	5.30981e-05	0.0400943	0.00408098	0.000859336	0	0.00014338	2.02569e-06	0.00128702	0.00570319	0.0137577	0.000372864	6.23338e-05	0.000383182	4.62512e-05	0.00334095	0.00372764	0.00571838	0.00316907	0.00758308	0.0100733	0.000435069	0.000765586	0.0958478	0.424298	7.1725e-07	5.18066e-19	0.000351877	0.00166708	0.00019487	0.000781947	2.9083e-05	6.87069e-19	5.38655e-07	0.000459902	0.0365908	0	0	7.30314e-17
	EDD	0	0.0144097	3.93044e-06	0.000190783	0.0679996	0.0422554	0.0231257	6.98119e-05	0.0391625	0.00352662	5.30981e-05	0.0400943	0.00408098	0.000859336	0	0.00014338	2.02569e-06	0.00128702	0.00570319	0.0137577	0.000372864	6.23338e-05	0.000383182	4.62512e-05	0.00334095	0.00372764	0.00571838	0.00316907	0.00758308	0.0100733	0.000435069	0.000765586	0.0958478	0.424298	7.1725e-07	5.598e-20	0.000351877	0.00166708	0.00019487	0.000781947	2.9083e-05	4.56198e-19	5.38655e-07	0.000459902	0.0365908	0	0	9.31343e-17
	ENO	0	0.00859802	2.39371e-06	3.134e-06	0.0261544	0.00353296	0.00143876	0.000349871	0.00178767	0.0244568	1.64436e-05	0.0060327	0.000382363	0.000183784	0	7.24026e-06	3.34092e-05	1.70351e-05	0.00184277	0.00492344	0.000122118	7.43345e-05	9.13935e-06	0.000147469	0.00777923	0.00879091	0.0143708	0.0050833	0.00155439	0.00850673	0.00046061	7.75002e-05	0.0111793	0.122639	3.27846e-06	2.40491e-18	0.00042609	0.0013665	0.00112855	0.000234972	4.5223e-06	2.07632e-17	1.50945e-06	0.000387615	0.0969001	0	0	1.69277e-17
	ETOHtex	0	0.432652	0.000696258	0.00217743	0.0231174	0.0983791	0.0496067	0.0004098	0.00265385	0.267781	6.05357e-06	0.193955	0.00195849	0.000250385	0	0.00028946	0.000105605	0.286826	0.124702	0.32169	0.000429462	0.000438947	0.000777694	0.000732588	0.0611691	0.0688905	0.11267	0.0432616	0.00334555	0.0591746	0.000549056	0.00121319	0.0841614	0.644186	1.53976e-05	1.74825e-19	0.00184637	0.000676498	0.00589892	0.00102959	2.64662e-05	2.68907e-18	9.06949e-06	0.000228669	0.0327579	0	0	2.45639e-17
	ETOHtrpp	0	0.432652	0.000696258	0.00217743	0.0231174	0.0983791	0.0496067	0.0004098	0.00265385	0.267781	6.05357e-06	0.193955	0.00195849	0.000250385	0	0.00028946	0.000105605	0.286826	0.124702	0.32169	0.000429462	0.000438947	0.000777694	0.000732588	0.0611691	0.0688905	0.11267	0.0432616	0.00334555	0.0591746	0.000549056	0.00121319	0.0841614	0.644186	1.53976e-05	4.71957e-19	0.00184637	0.000676498	0.00589892	0.00102959	2.64662e-05	7.33742e-18	9.06949e-06	0.000228669	0.0327579	0	0	4.17117e-17
	F6PA	0	0.00456226	2.10654e-05	5.71153e-05	0.0406075	0.0380402	0.019656	0.000280669	0.0134261	0.0112159	7.20638e-05	0.0698094	0.00269649	0.000772976	0	0.000134874	0.000126692	0.000552779	0.00404718	0.00981789	0.000781847	0.000277765	0.000307481	0.000503235	0.00369673	0.00416582	0.00703372	0.00227506	0.00395843	0.000114119	0.000379047	0.00120462	0.0203083	0.150634	1.22867e-05	2.78797e-19	0.000134022	0.00135472	0.00139633	3.21617e-05	2.08661e-05	5.8043e-17	2.1878e-06	0.000422534	0.0204741	0	0	6.49386e-17
	FBA	0	0.00985326	7.5601e-06	1.82783e-05	0.0227709	0.00569195	0.00265337	0.000435405	0.00217537	0.0252959	5.97959e-06	0.0105727	0.000151367	0.000155896	0	1.66383e-05	3.37861e-06	3.83995e-05	0.00153124	0.0040594	4.54562e-05	1.45059e-05	4.87381e-05	4.63743e-06	0.00786145	0.00888048	0.0145801	0.00515136	0.00241788	0.00966468	0.000445941	2.74842e-05	0.025926	0.195163	1.21231e-06	6.90882e-20	0.000570758	0.00128535	0.000482917	0.000344723	3.5024e-06	1.17263e-17	5.15192e-07	0.000401679	0.0946644	0	0	1.60103e-17
	FBA3	0	0.00652815	2.16458e-06	1.80165e-05	0.0312706	0.0120498	0.00764557	0.000174928	0.00898793	0.0282013	4.43607e-05	0.0775787	0.00185227	0.000462746	0	1.18335e-06	0.000103268	0.000164968	0.00343634	0.00948828	0.000350393	0.000266062	3.10455e-05	0.000472192	0.0178537	0.0200972	0.0333764	0.0120152	0.00426685	0.00327647	0.000133186	0.00037896	0.121536	0.17614	1.08975e-05	8.70225e-20	0.000582803	0.00226227	0.00283603	0.000221306	1.1631e-05	1.3349e-17	3.73853e-06	0.000452953	0.1961	0	0	2.33621e-17
	FBP	0	0.0260028	4.44156e-05	0.000149347	0.175937	0.0413324	0.0223888	0.00205332	0.02732	0.115055	8.96642e-05	0.0268278	0.00464956	0.00143473	0	0.000189537	0.000350038	0.00174972	0.012388	0.0312894	0.00165767	0.000859628	0.000431216	0.00143448	0.0459441	0.0518548	0.0852398	0.0303488	0.00857094	0.0513374	0.0014054	0.00224471	0.173665	0.281288	3.60969e-05	1.16679e-19	0.00175998	0.00670645	0.0034368	0.000506583	4.32818e-05	2.89368e-17	5.2154e-06	0.000963219	0.244655	0	0	3.88566e-17
	FDH4pp	0	0.0650629	0.000181423	0.000961627	0.0897107	0.130227	0.0726135	0.00385817	0.0658909	0.114129	0.000133342	0.332842	0.0115668	0.00260589	0	0.000365442	7.59423e-05	0.00565599	0.00154897	0.00217045	0.00123002	2.42864e-05	0.00106511	0.00022225	0.0395321	0.0447294	0.073434	0.0282896	0.015	0.0541754	0.00171156	0.00614438	0.87697	3.94639	1.36363e-05	2.39766e-18	0.000460024	0.00180995	0.0025396	0.00262649	5.21035e-05	5.02002e-17	4.60945e-06	0.004162	2.01311	0	0	1.00765e-16
	FDH5pp	0	0.0460206	0.000172944	0.00347992	1.20041	0.81075	0.43775	0.00226604	0.517712	0.376311	0.000263039	0.992636	0.0588543	0.0124375	0	0.00119997	8.57421e-05	0.0242743	0.0944349	0.244956	0.00217034	0.0011198	0.00303165	0.00172785	0.124457	0.141009	0.228206	0.0862303	0.0164031	0.0767995	0.00312283	0.00590622	1.95756	6.84394	3.462e-05	6.53538e-18	0.0116684	0.0362842	0.0164543	0.00288051	0.00038284	1.03918e-16	2.65203e-05	0.00307917	0.452751	0	0	2.43981e-16
	FE2abcpp	0	0.018434	9.58036e-05	0.000462423	0.0435011	0.0394734	0.0221227	0.00064633	0.0408309	0.0257809	0.000113678	0.0895036	0.00379046	0.000728787	0	0.000435689	0.000384827	0.00279129	0.000697755	0.00200353	0.00237108	0.000682308	0.00104316	0.00144539	0.0243395	0.0273115	0.0453233	0.0126358	0.00335487	0.0118873	0.00161651	0.000737124	0.0534325	1.49811	6.61051e-05	1.11033e-18	0.0012689	0.000743621	0.00875568	0.00341049	1.81337e-05	5.40385e-18	1.02626e-05	0.00182599	0.738665	0	0	1.20741e-16
	FE2t2pp	0	0.00260899	4.51351e-06	2.46647e-05	0.0354692	0.00942583	0.00562376	0.000363884	0.00862344	0.0153946	2.97304e-05	0.00901887	0.00122005	0.000343482	0	9.80787e-05	7.85067e-05	0.000257781	0.000975134	0.00265479	0.00048559	0.000117255	0.000236773	0.000289373	0.00851624	0.0095852	0.0157734	0.00472599	0.000210173	0.00180104	0.000357258	0.000247248	0.084695	0.105413	1.89094e-05	1.46167e-20	0.000141083	0.000921616	0.00352527	0.000766304	1.04237e-05	6.55737e-18	4.53913e-06	2.6039e-05	0.0223822	0	0	8.30622e-18
	FE2tex	0	0.00582971	2.86545e-05	0.000119278	0.00623835	0.00658742	0.00350815	0.000393368	0.00703271	0.0143213	1.85687e-05	0.0314628	0.000619352	9.85618e-05	0	7.50475e-05	6.31546e-05	0.000683405	0.000625264	0.00175643	0.000411716	0.000119091	0.000180393	0.000233449	0.00186966	0.00207947	0.00354164	0.000748988	0.0012167	0.00242238	0.000267612	0.000308614	0.0797086	0.426704	7.95417e-06	4.68854e-20	0.000497827	0.000590967	0.000367412	0.000580455	1.4423e-06	4.27039e-18	1.40674e-07	0.000562734	0.250326	0	0	1.09698e-17
	FE2tpp	0	0.000209471	3.05182e-06	4.15881e-05	0.0292198	0.00872516	0.00515691	0.000272674	0.00875846	0.00864554	2.55818e-05	0.00424135	0.000836511	0.000185638	0	9.3022e-05	8.76961e-05	0.000301273	0.000570913	0.00158789	0.000504418	0.000145768	0.000221461	0.000335721	0.00866066	0.00974536	0.0160381	0.00482563	0.000227204	0.00200631	0.000362758	0.000101094	0.0934152	0.0691381	1.9265e-05	9.01293e-21	0.000141189	0.000497341	0.00356616	0.000739348	6.08612e-06	6.66007e-18	4.61036e-06	2.39798e-05	0.0238982	0	0	8.61411e-18
	FE3abcpp	0	3.2099e-08	9.38122e-11	9.40746e-11	1.97052e-07	1.05833e-07	6.35184e-08	2.09523e-09	3.59055e-08	1.88403e-07	2.0468e-12	8.62023e-08	8.23823e-09	2.63218e-09	0	1.07189e-10	3.97352e-10	1.50077e-09	2.22331e-08	5.68606e-08	1.55035e-09	8.94863e-10	1.64123e-10	1.66416e-09	2.79766e-08	3.17901e-08	5.12627e-08	2.00204e-08	1.08108e-09	4.60657e-08	3.03999e-09	2.2993e-09	2.77145e-07	8.09143e-07	7.83402e-11	5.51924e-19	3.16804e-09	9.92071e-09	1.41438e-08	5.63449e-09	7.2476e-11	2.05267e-17	1.85969e-11	1.81105e-09	9.19871e-07	0	0	8.9782e-17
	FE3tex	0	3.2099e-08	9.38122e-11	9.40746e-11	1.97052e-07	1.05833e-07	6.35184e-08	2.09523e-09	3.59055e-08	1.88403e-07	2.0621e-12	8.62024e-08	8.23823e-09	2.63218e-09	0	1.07189e-10	3.97352e-10	1.50077e-09	2.22331e-08	5.68606e-08	1.55035e-09	8.94863e-10	1.64123e-10	1.66416e-09	2.79766e-08	3.17901e-08	5.12627e-08	2.00204e-08	1.08109e-09	4.60656e-08	3.03999e-09	2.2993e-09	2.77145e-07	8.09145e-07	7.83402e-11	2.25115e-25	3.16804e-09	9.92071e-09	1.41438e-08	5.63448e-09	7.2476e-11	3.14927e-23	1.85969e-11	1.81135e-09	9.19871e-07	0	0	9.407e-23
	FEENTERtex	0	0.0179612	0.000109898	3.35867e-05	0.182121	0.184911	0.10267	0.00124595	0.0497738	0.121782	3.92432e-05	0.0538798	0.0103297	0.00210438	0	0.00060552	0.000675918	0.000146397	0.0214124	0.0535729	0.00380777	0.00124733	0.00141923	0.00268766	0.0260536	0.0295542	0.0463612	0.0204236	0.0130326	0.0365252	0.00232277	0.00372837	0.410915	1.02494	0.000114231	6.07742e-20	8.69647e-05	0.0096808	0.0200276	0.0033859	8.72122e-05	2.11817e-17	2.62329e-05	0.00250424	1.47248	0	0	2.36763e-17
	FEENTERtpp	0	0.0179612	0.000109898	3.35867e-05	0.182121	0.184911	0.10267	0.00124595	0.0497738	0.121782	3.92432e-05	0.0538798	0.0103297	0.00210438	0	0.00060552	0.000675918	0.000146397	0.0214124	0.0535729	0.00380777	0.00124733	0.00141923	0.00268766	0.0260536	0.0295542	0.0463612	0.0204236	0.0130326	0.0365252	0.00232277	0.00372837	0.410915	1.02494	0.000114231	9.00633e-19	8.69647e-05	0.0096808	0.0200276	0.0033859	8.72122e-05	1.91426e-16	2.62329e-05	0.00250424	1.47248	0	0	3.75992e-16
	FLDR2	0	0.0288871	6.3308e-05	0.000868506	0.277794	0.0869836	0.0468795	0.000844194	0.118124	0.0349149	9.47849e-05	0.0605575	0.00496702	0.00109178	0	0.000973717	0.000685494	0.0064556	0.0133214	0.0339613	0.00485873	0.00109413	0.00236088	0.00244321	0.0666387	0.0749797	0.123984	0.0440203	0.017886	0.116111	1.48601e-05	0.000801479	0.165077	1.5316	0.000119103	4.56885e-19	0.00128988	0.00309241	0.0161111	0.00417747	2.98637e-05	3.26975e-17	2.00192e-05	0.000584331	0.700121	0	0	9.17126e-17
	FORtex	0	0.0148756	3.35137e-05	0.000110645	0.010954	0.0080085	0.00106635	0.000441156	0.0167611	0.00464742	6.4286e-06	0.0325577	0.00165345	0.00040328	0	0.000213644	0.000293691	0.00106013	0.00295418	0.00708404	0.0016755	0.000532876	0.000507227	0.00128159	0.0444077	0.0499294	0.0830228	0.0284685	0.0189213	0.0636886	0.000678867	0.00145604	0.139501	0.187788	4.65073e-05	2.7596e-19	0.00172882	7.36421e-05	0.0054892	6.99592e-05	1.41726e-05	3.40143e-17	7.59022e-06	9.1453e-05	0.418383	0	0	1.04554e-16
	FORtppi	0	0.0158195	2.16777e-05	0.000227539	0.0787854	0.0473156	0.0226004	0.000898416	0.0136107	0.0399372	9.77696e-06	0.00644612	0.0013652	0.000228815	0	0.000222026	0.000233445	0.00192995	0.00390339	0.0104279	0.00142687	0.000371688	0.000519632	0.000940292	0.0491804	0.0553975	0.0916052	0.0322382	0.0162137	0.0636349	0.000940779	0.00100335	0.0742146	0.222087	3.53855e-05	5.67639e-19	0.00217137	0.00251041	0.00377764	8.84652e-06	8.27251e-06	3.67704e-17	5.0846e-06	0.000129792	0.181843	0	0	3.39753e-17
	FRD3	0	0.074987	0.000109042	0.00100203	0.897731	0.287279	0.155934	0.00813833	0.213657	0.481688	0.000184366	0.628759	0.0270131	0.00600259	0	0.000317644	0.000975919	0.00704507	0.0616149	0.156488	0.00405581	0.00224985	0.000619997	0.00415522	0.0863402	0.0975089	0.157181	0.0575245	0.00440084	0.0181293	0.00212379	0.00684524	0.55356	0.0482195	9.58147e-05	9.33128e-18	0.00848984	0.0292466	0.0167102	0.00108646	0.000195241	6.02584e-16	2.46059e-05	0.00411199	2.85963	0	0	3.91526e-16
	FUM	0	0.0100007	1.11301e-05	9.76078e-05	0.0327117	0.0494363	0.0241119	0.000533999	0.0302251	0.0147404	3.32366e-05	0.0967086	0.000901566	2.61645e-05	0	1.5395e-05	0.000171666	0.000438837	0.00165401	0.00840272	0.000602036	0.000353004	6.38283e-06	0.000756718	0.0277776	0.0312709	0.05144	0.0195522	0.0363948	0.0370884	0.000518741	0.00154542	0.195099	0.0132266	2.38544e-05	1.58951e-17	0.000445425	0.000931726	0.00563326	0.000279407	6.63094e-06	3.16431e-17	8.56653e-06	0.000267252	0.00842273	0	0	1.61544e-15
	G3PD2	0	0.0284285	6.22007e-05	0.000352046	0.0393111	0.0533914	0.0280282	0.000751217	0.0437134	0.0457501	4.61672e-05	0.0847844	0.00238896	0.000393532	0	0.000431081	0.000165678	0.00201473	0.00038554	3.44726e-05	0.00174875	0.000135053	0.00111378	0.000416922	0.00435036	0.0047723	0.00800411	0.00354726	0.00247458	0.0225326	0.00132874	0.00131932	0.0611194	1.16936	4.85265e-05	1.4945e-18	0.000584895	0.00146751	0.0060993	0.00296152	7.86963e-06	2.11164e-17	7.17419e-06	0.00139306	0.486266	0	0	1.27472e-16
	G3PD5	0	0.0740332	0.000212726	0.00170221	0.220906	0.202499	0.114545	0.00267649	0.18115	0.0486963	0.000179733	0.557722	0.0199464	0.00426031	0	0.00100176	0.00031888	0.0111311	0.0185949	0.0496924	0.00362291	0.000136271	0.002639	0.000616162	0.00315955	0.00348425	0.00638828	0.00381175	0.0119183	0.00274313	0.00176393	0.00778275	1.03143	5.17049	7.25247e-05	1.97722e-18	0.00255227	0.00543392	0.00144394	0.00456612	0.000106321	1.3764e-17	9.31801e-07	0.00436905	2.3473	0	0	8.83963e-17
	G3PD6	0	0.0175321	8.82619e-05	0.00206006	0.682406	0.600742	0.31552	0.000586537	0.292778	0.234995	0.000132752	0.711811	0.0448174	0.00913569	0	0.000429605	0.000964726	0.0143091	0.06563	0.170363	0.00512857	0.00239743	0.000901434	0.00439786	0.0929717	0.105688	0.170301	0.0660702	0.01183	0.020957	0.00565234	0.00316529	1.88078	3.79918	0.000195443	1.01684e-18	0.00849891	0.0287949	0.0341263	0.00528599	0.000294314	1.25385e-16	4.89032e-05	0.00161542	0.737895	0	0	4.76286e-16
	G3PD7	0	0.0135371	3.58216e-05	0.000845237	0.382889	0.279736	0.156565	0.00151106	0.132768	0.207637	9.1734e-05	0.100565	0.0234976	0.00484263	0	0.000432433	0.000492485	0.00631452	0.0379321	0.0979736	0.00272013	0.000776871	0.00101409	0.00196289	0.117712	0.132605	0.216919	0.0821703	0.0106549	0.0422525	0.00435157	0.00191844	0.828535	1.42675	0.000112302	1.53639e-19	0.00597626	0.0175501	0.0177117	0.00343372	0.000170623	1.13527e-16	2.35154e-05	0.000689314	1.25119	0	0	1.93664e-16
	G3PT	0	0.0185421	3.83936e-06	0.00023181	0.119309	0.0846977	0.0473551	0.00124358	0.0274402	0.0822384	9.79505e-05	0.139683	0.00647119	0.0018907	0	0.000429617	0.000476405	0.00191341	0.00651841	0.0175492	0.00268085	0.000963914	0.000992047	0.00185672	0.0064958	0.0073417	0.011823	0.00338025	0.00130868	0.0238152	0.000624749	0.000814619	0.111539	0.67199	5.57035e-05	8.22913e-19	0.00121878	0.0057479	0.00760761	0.00165446	4.66249e-05	7.94688e-18	1.05355e-05	7.77866e-05	0.0579352	0	0	2.23005e-17
	G6PDH2r	0	0.0127322	1.3705e-05	0.000103791	0.0152113	0.0129962	0.00537674	0.000408389	0.00593283	0.0292152	1.75562e-05	0.0071054	0.000718299	0.000278069	0	1.0776e-05	4.50223e-05	0.000822917	0.00130541	0.00331064	0.000147554	0.000110601	9.77768e-06	0.000179438	0.00324915	0.00363955	0.00637477	0.00205317	0.0032909	0.00799679	0.000150839	0.000198924	0.0106868	0.259304	7.69007e-06	6.06287e-19	0.000124281	0.00175921	0.00198127	8.67994e-05	8.58439e-06	2.37852e-17	2.63334e-06	0.000596566	0.208857	0	0	1.01437e-16
	G6PP	0	0.0173288	1.13851e-05	1.64083e-05	0.0441253	0.010137	0.0046307	0.000804609	0.00251629	0.0473038	1.88575e-05	0.0378591	0.0002398	0.000119254	0	7.712e-05	6.47686e-06	0.000386177	0.00331047	0.00891593	0.000173632	7.31171e-05	0.000211114	9.21472e-05	0.0226738	0.025612	0.0423689	0.0146891	0.00961526	0.0317474	0.00136356	2.97001e-05	0.050295	0.331483	2.37155e-06	4.26303e-19	0.00137015	0.00204673	0.000690246	0.00099071	2.10348e-06	1.39973e-17	5.9847e-07	0.000841243	0.131553	0	0	1.81582e-17
	GAPD	0	0.00899113	4.48741e-06	1.71385e-05	0.0211516	0.00508177	0.00204823	0.000341959	0.000463369	0.0239354	1.77559e-05	0.00405854	0.000377258	0.000175789	0	1.24447e-05	3.04804e-05	0.000136791	0.0015416	0.00419379	0.000126407	6.56309e-05	2.50902e-05	0.000125366	0.00233644	0.00265294	0.00426078	0.00148929	0.000733767	0.00490954	0.000323249	0.000117599	0.00657658	0.118492	3.4938e-06	4.69338e-18	0.000505595	0.00135611	0.000994301	0.000222231	4.1884e-06	2.28192e-17	1.27348e-06	0.000419843	0.112068	0	0	9.09977e-16
	GLBRAN2	0	0.00705218	3.30323e-06	8.13348e-05	0.0621945	0.0406085	0.0215446	0.00106414	0.0137925	0.0366034	3.68949e-05	0.0376089	0.00185087	0.000467231	0	5.26441e-05	7.25901e-05	0.000643401	0.00372975	0.00963426	0.000388823	0.000137623	0.000119131	0.000294299	0.0124494	0.0140611	0.023191	0.00826351	0.00251895	0.021098	0.000292098	0.000336737	0.0642062	0.0328089	1.37562e-05	4.16314e-19	0.000812383	0.00220651	0.00178582	0.000105387	1.32182e-05	4.09176e-17	2.51214e-06	0.000307717	0.207779	0	0	2.78741e-17
	GLCDpp	0	0.0403846	0.000181664	0.00170781	0.34541	0.2552	0.143447	0.000383321	0.180142	0.0559552	0.000265427	0.620806	0.0222444	0.00568381	0	0.00142653	0.00105524	0.0116192	0.0223227	0.0592163	0.0073114	0.00167608	0.00352036	0.00377719	0.000964304	0.000936779	0.00130144	0.00271003	0.0106814	0.0255051	0.00253174	0.00516085	0.520139	5.29989	0.00016762	3.24114e-18	0.00448383	0.00993375	0.0178394	0.00667234	0.000128996	3.56045e-17	2.22892e-05	0.00325813	1.94577	0	0	7.60274e-18
	GLCNtex	0	0.040441	0.000181686	0.00170795	0.345114	0.255198	0.143445	0.000387397	0.180141	0.0557956	0.000265489	0.62082	0.022246	0.0056843	0	0.00142623	0.00105363	0.0116202	0.0223145	0.0591942	0.00730558	0.00167195	0.00351998	0.00376986	0.0010038	0.000980876	0.001374	0.00268101	0.0106825	0.0255055	0.00253123	0.00516826	0.521156	5.3013	0.000167446	3.54869e-19	0.00448264	0.00992801	0.0178178	0.00667205	0.000129014	1.91462e-18	2.2257e-05	0.00326372	1.94855	0	0	6.43229e-18
	GLCP	0	0.0101652	3.62137e-06	0.00054454	0.275819	0.14603	0.0780321	0.00283186	0.0853328	0.1245	0.00013213	0.156309	0.00898204	0.0022351	0	0.000407208	0.000336639	0.00419764	0.0187859	0.0479905	0.00222058	0.000622039	0.000985881	0.00125423	0.042948	0.0484142	0.0793119	0.0288386	0.00339937	0.0610535	0.00106261	0.000903399	0.0161764	0.454106	4.84759e-05	1.95695e-19	0.00288202	0.00862738	0.00328868	0.000457046	6.39833e-05	4.36927e-17	4.59198e-06	0.000441534	0.253699	0	0	1.05438e-17
	GLCS1	0	0.0106099	4.61019e-06	0.000429454	0.228784	0.123973	0.0660446	0.00254145	0.0680468	0.10669	0.00011415	0.130766	0.00743133	0.00184753	0	0.000318704	0.000274979	0.00330629	0.0153757	0.0393429	0.00178013	0.000507487	0.000763635	0.00103848	0.0356207	0.0401688	0.0658551	0.0238622	0.00333112	0.0534546	0.000865743	0.000824848	0.0392248	0.318859	4.0723e-05	5.60204e-19	0.00244481	0.00725114	0.00315345	0.000385043	5.29946e-05	2.10115e-17	4.43697e-06	0.000453386	0.28069	0	0	3.4237e-17
	GLCabcpp	0	0.00818527	4.83707e-05	9.36002e-05	0.109741	0.0527642	0.0278304	0.000969995	0.0286075	0.0655489	5.84176e-06	0.0171656	0.00377672	0.00101075	0	1.22682e-05	0.000166373	0.0010735	0.0109436	0.027672	0.000491181	0.000414347	6.52152e-05	0.000767198	0.015845	0.0179232	0.0289975	0.0114715	0.00128611	0.00918969	0.00106575	0.00113831	0.0883262	0.343656	2.01307e-05	7.64772e-20	0.000938921	0.00448548	0.00536648	0.00157431	3.37045e-05	1.21881e-17	6.63048e-06	0.000564029	0.457075	0	0	4.54894e-17
	GLCptspp	0	0.0116689	5.74091e-06	6.96991e-05	0.00581689	0.0181075	0.00871242	0.000350043	0.00858291	0.0222043	2.3052e-05	0.00372467	0.000267839	4.19839e-05	0	4.65202e-05	3.44702e-05	0.000527987	0.000403789	0.00129724	0.000224305	5.53786e-05	0.000112393	0.000114091	0.000422763	0.000498707	0.0007442	0.000111863	0.00127381	0.00358454	0.000276708	0.000149885	0.0080276	0.218342	5.60246e-06	3.72804e-18	0.000429635	0.00107573	0.0011729	0.00033313	6.31432e-08	3.275e-17	1.48745e-06	0.000535706	0.121366	0	0	1.68074e-16
	GLCt2pp	0	0.000285288	1.51674e-05	2.87013e-05	0.0346666	0.0227893	0.0122193	0.000241936	0.011523	0.0159935	1.29588e-05	0.00570126	0.00164548	0.000457099	0	5.05668e-05	2.63968e-05	0.000371084	0.00280966	0.00706103	4.49173e-05	0.000105356	0.000144797	0.000167441	0.00103981	0.00115724	0.00208885	0.000399258	0.00236371	0.0047438	0.000202595	0.000461177	0.0128746	0.00550722	1.61791e-06	8.68833e-20	4.15573e-05	0.00130645	0.000445697	7.60259e-05	1.42473e-05	4.27577e-19	4.97208e-07	4.98043e-05	0.140754	0	0	5.07044e-18
	GLCtex	0	0.0109567	7.78015e-06	6.33319e-05	0.00938538	0.0143845	0.00683029	0.000359178	0.00681725	0.0227414	2.06872e-05	0.00557166	9.98522e-05	7.85643e-05	0	4.22653e-05	3.95847e-05	0.00045831	0.000763037	0.00217245	0.000230622	7.10568e-05	0.000100016	0.000141942	0.000718197	0.000832582	0.00127724	0.000371901	0.00101027	0.00315497	0.000272532	6.84738e-05	0.0055098	0.219391	6.08928e-06	9.11088e-20	0.000402794	0.00115055	0.00127134	0.000353739	1.47685e-06	2.13834e-18	1.60299e-06	0.000507102	0.135083	0	0	1.56478e-18
	GLDBRAN2	0	0.00704167	3.29878e-06	8.11649e-05	0.0620798	0.0405204	0.0215006	0.00106259	0.0137657	0.0365406	3.68234e-05	0.0375003	0.00184591	0.000465968	0	5.25346e-05	7.24641e-05	0.00064222	0.0037222	0.00961476	0.000388094	0.000137385	0.000118902	0.000293815	0.0124287	0.0140376	0.0231525	0.00824988	0.00251572	0.0210484	0.000291908	0.000336235	0.0641455	0.0329847	1.37325e-05	1.68077e-19	0.000810818	0.00220204	0.00178285	0.000105211	1.31838e-05	1.8807e-17	2.50799e-06	0.000307264	0.207371	0	0	2.62245e-18
	GLGC	0	0.0106099	4.61019e-06	0.000429454	0.228784	0.123973	0.0660446	0.00254145	0.0680468	0.10669	0.00011415	0.130766	0.00743133	0.00184753	0	0.000318704	0.000274979	0.00330629	0.0153757	0.0393429	0.00178013	0.000507487	0.000763635	0.00103848	0.0356207	0.0401688	0.0658551	0.0238622	0.00333112	0.0534546	0.000865743	0.000824848	0.0392248	0.318859	4.0723e-05	3.80583e-18	0.00244481	0.00725114	0.00315345	0.000385043	5.29946e-05	2.90868e-17	4.43697e-06	0.000453386	0.28069	0	0	4.12259e-16
	GLUDy	0	0.00338974	2.11785e-05	0.000215014	0.0489956	0.0488218	0.0258671	0.00017181	0.0274448	0.00995083	3.08032e-05	0.0345013	0.00363679	0.000915239	0	9.25167e-05	8.66323e-05	0.00142413	0.00330638	0.010989	0.000532379	0.000198505	0.00021474	0.000321674	0.0138172	0.0155546	0.0252698	0.00988227	0.0177961	0.0194461	0.000139607	0.000383198	0.147852	0.541618	4.0986e-06	6.04534e-19	4.32245e-05	0.00139246	0.00105218	0.000539756	2.3646e-05	1.42447e-16	1.81307e-06	0.000316438	0.0661761	0	0	1.08219e-16
	GLUt2rpp	0	0.0317482	9.66439e-05	0.00156766	0.568191	0.449846	0.234636	0.00193781	0.227968	0.149948	0.000250389	0.712066	0.0235768	0.0052952	0	0.00138758	0.00111809	0.0107611	0.0340523	0.0868361	0.00736572	0.00188115	0.00326786	0.00410088	0.0406868	0.0457365	0.074492	0.0267573	0.00987904	0.242852	0.00211815	0.000705385	0.054274	3.55943	0.000172067	1.90724e-19	0.0035648	0.0147857	0.021961	0.007059	0.000142496	7.21639e-18	2.77363e-05	0.00152916	0.472983	0	0	2.52501e-17
	GLUtex	0	0.0317482	9.66439e-05	0.00156766	0.568191	0.449846	0.234636	0.00193781	0.227968	0.149948	0.000250389	0.712066	0.0235768	0.0052952	0	0.00138758	0.00111809	0.0107611	0.0340523	0.0868361	0.00736572	0.00188115	0.00326786	0.00410088	0.0406868	0.0457365	0.074492	0.0267573	0.00987904	0.242852	0.00211815	0.000705385	0.054274	3.55943	0.000172067	4.04967e-19	0.0035648	0.0147857	0.021961	0.007059	0.000142496	6.83221e-17	2.77363e-05	0.00152916	0.472983	0	0	1.04814e-16
	GLXCL	0	0.0236916	2.69315e-05	0.000249231	0.167324	0.163578	0.0823884	0.000471635	0.0749316	0.0182242	3.35029e-05	0.172855	0.000420327	0.000475154	0	4.83369e-05	0.000278857	0.00201216	0.0102266	0.0257888	0.00103606	0.000804165	1.02229e-05	0.00133619	0.0809637	0.0912823	0.150645	0.0558268	0.0158225	0.0748424	0.00104354	0.000197387	0.0492256	0.670169	7.0046e-06	4.74037e-19	0.000374498	0.000998549	0.00168438	3.92892e-05	1.00198e-05	8.54131e-18	3.54845e-06	8.75171e-05	0.369716	0	0	3.0895e-16
	GLYCAt2rpp	0	0.0699461	3.46235e-05	0.000907276	0.302633	0.28179	0.145937	0.000590344	0.169773	0.0195002	4.48668e-05	0.241218	0.00536861	3.49382e-05	0	0.00052097	6.40103e-05	0.00681278	0.0166821	0.0429806	0.00117544	0.00062152	0.00145656	0.000823224	0.109081	0.12287	0.202896	0.074816	0.0166848	0.122368	9.42112e-05	0.00121124	0.154981	0.700384	4.76893e-05	1.11348e-17	3.92542e-06	0.000623172	0.00188675	0.00390361	3.05034e-05	1.3531e-16	8.6063e-07	0.00117769	0.210129	0	0	1.24486e-15
	GLYCAtex	0	0.0699461	3.46235e-05	0.000907276	0.302633	0.28179	0.145937	0.000590344	0.169773	0.0195002	4.48668e-05	0.241218	0.00536861	3.49382e-05	0	0.00052097	6.40103e-05	0.00681278	0.0166821	0.0429806	0.00117544	0.00062152	0.00145656	0.000823225	0.109081	0.12287	0.202896	0.074816	0.0166848	0.122368	9.42112e-05	0.00121124	0.154981	0.700384	4.76893e-05	1.49292e-18	3.92543e-06	0.000623172	0.00188675	0.00390361	3.05034e-05	6.94289e-17	8.6063e-07	0.00117769	0.210129	0	0	1.46825e-16
	GLYCDx	0	0.0278487	1.33893e-05	0.000244442	0.145924	0.100957	0.058499	0.00153671	0.032511	0.104318	0.000176831	0.252419	0.00995708	0.00302962	0	0.000659696	0.000654132	0.00192314	0.00581956	0.0178679	0.00387117	0.00127331	0.00157603	0.00247985	0.0142877	0.0157744	0.0269582	0.0108518	0.00919429	0.00584911	0.00207348	0.00154883	0.154814	0.866896	8.34856e-05	8.17144e-18	0.000279534	0.00749385	0.0106187	0.00348514	7.34301e-05	8.41077e-17	1.40408e-05	0.000335989	0.296839	0	0	4.73692e-16
	GLYCK	0	0.0110103	3.99519e-05	0.000111687	0.144763	0.134672	0.0655687	0.00083163	0.0532321	0.0346058	2.15044e-05	0.143937	0.000323098	0.000450508	0	0.000182469	0.000320222	0.000970623	0.00949623	0.0237233	0.001534	0.000817719	0.000319007	0.00140158	0.0764479	0.0862291	0.142207	0.0527992	0.0151486	0.0619707	0.00138665	0.000555523	0.0982875	0.956538	1.83656e-06	1.81992e-18	0.000675332	0.00171284	0.00234855	0.000929173	8.41589e-06	1.15138e-16	3.82682e-06	0.000210468	0.509111	0	0	2.18117e-16
	GLYCK2	0	0.0118896	5.14458e-05	4.85721e-05	0.0772752	0.115933	0.059552	0.000451266	0.0336327	0.00700647	5.38282e-05	0.19656	0.00269978	0.00107691	0	0.000267155	0.000382172	9.73852e-06	0.00484379	0.0119739	0.00194747	0.000932514	0.00055689	0.00166622	0.0610004	0.0687831	0.113673	0.0421878	0.0157259	0.0537313	0.00117937	0.000581956	0.111044	1.23756	1.0896e-05	2.13349e-18	9.67274e-05	0.000171246	0.00365266	0.00122397	7.98993e-06	1.38442e-16	5.66086e-06	0.000179643	0.531181	0	0	1.04758e-16
	GLYCLTDx	0	0.00632466	2.49603e-05	0.000113072	0.0667806	0.113677	0.0580805	6.21688e-05	0.0395782	0.0351537	6.30287e-05	0.0580404	0.00300208	0.000549697	0	0.00072291	0.000684751	0.000526502	0.0101624	0.0249707	0.00421788	0.00133752	0.00165704	0.00272025	0.0710638	0.0809002	0.131586	0.0499751	0.00892505	0.00159595	0.0027668	0.000185948	0.31962	0.613065	6.85283e-05	9.06351e-19	0.00117257	0.00385951	0.0138222	0.00341189	2.76164e-05	6.04864e-17	1.89378e-05	0.000365421	0.786273	0	0	2.98532e-16
	GLYCLTDy	0	0.0610802	0.000270179	0.000563366	0.069671	0.145553	0.0640189	0.0026277	0.0490994	0.0752928	0.000387123	1.99808	0.0104696	0.00640743	0	0.00148964	0.00258313	0.0007909	0.00826309	0.0339946	0.0123353	0.00569805	0.0032526	0.010938	0.0166396	0.0255636	0.0298111	0.00604714	0.00231771	0.073666	0.00470303	0.00498838	0.8688	4.07914	0.000337564	2.52461e-18	0.00473855	0.0102821	0.0519273	0.00671738	2.33344e-05	8.37024e-18	7.18395e-05	0.000403165	0.78915	0	0	8.61619e-17
	GLYCLTt2rpp	0	0.0215803	2.81087e-05	0.00012357	0.00158144	0.0304254	0.00940069	0.000416894	0.00155371	0.0498896	8.42113e-06	0.43791	0.0111189	0.00314923	0	0.000636974	0.000542132	0.000349581	0.00939816	0.0228372	0.00341376	0.00103784	0.00145161	0.0021822	0.0230578	0.0246233	0.0440649	0.0141207	0.0202551	0.0863905	0.00236077	0.000746879	0.710741	1.0731	0.000162975	1.45841e-18	0.00174482	0.00666526	0.0172721	0.00298143	6.91163e-05	7.61142e-19	2.15332e-05	0.000275814	0.442426	0	0	6.49013e-16
	GLYCLTtex	0	0.0215803	2.81087e-05	0.00012357	0.00158144	0.0304254	0.00940069	0.000416894	0.00155371	0.0498896	8.42113e-06	0.43791	0.0111189	0.00314923	0	0.000636974	0.000542132	0.000349581	0.00939816	0.0228372	0.00341376	0.00103784	0.00145161	0.0021822	0.0230578	0.0246233	0.0440649	0.0141207	0.0202551	0.0863905	0.00236077	0.000746879	0.710741	1.0731	0.000162975	8.14542e-19	0.00174482	0.00666526	0.0172721	0.00298143	6.91163e-05	1.98785e-16	2.15332e-05	0.000275814	0.442426	0	0	4.18199e-16
	GLYCTO2	0	0.0605373	0.000310405	0.00306441	0.655747	0.48272	0.274096	0.00111355	0.350867	0.173648	0.000379454	1.40079	0.0494453	0.0123657	0	0.0015409	0.000745371	0.0203231	0.0541006	0.139965	0.00669619	0.000593409	0.00391276	0.00198161	0.0467404	0.0543098	0.0845382	0.029851	0.0235514	0.0295553	0.00049663	0.00949609	1.74882	9.06643	8.91481e-05	1.53115e-18	0.0085663	0.0244281	0.00234143	0.00644056	0.000295587	9.81497e-17	1.12899e-06	0.00505578	2.2115	0	0	2.86294e-16
	GLYCTO3	0	0.0397393	2.17979e-05	0.000514739	0.153101	0.289845	0.135781	0.00121461	0.117363	0.0217243	0.000114529	0.344513	0.00764006	0.000378899	0	0.000849554	0.00138386	0.00372362	0.0191256	0.0520476	0.00664947	0.00321131	0.00185933	0.0058884	0.0415766	0.0461312	0.0767985	0.0309343	0.00186327	0.0155365	0.00366535	0.00181192	0.826299	0.0335742	0.000132682	5.28715e-18	0.00123584	0.00365846	0.025352	0.00297015	5.80293e-05	1.25153e-16	3.59123e-05	0.00120692	0.338431	0	0	1.54674e-15
	GLYCTO4	0	0.000278345	0.000138436	0.000522214	0.0625725	0.0310958	0.00731537	0.000152708	0.0223658	0.00407759	0.000158821	0.660887	0.00641649	0.00219181	0	0.000956812	0.00090637	0.00270507	0.00243932	0.00774385	0.00569454	0.00159542	0.00219184	0.00356189	0.0625738	0.0692917	0.116466	0.0449548	0.0100981	0.0175872	0.00292708	0.00367922	0.145494	2.62113	0.000135923	2.08752e-18	0.00138594	0.00171122	0.0212901	0.00545448	1.64102e-05	3.11218e-18	2.83412e-05	0.00146659	1.21884	0	0	4.48073e-16
	GLYCtex	0	0.0335424	6.98993e-05	0.00121159	0.50741	0.424946	0.221825	0.00138975	0.211966	0.115616	0.000189441	0.540354	0.0244158	0.00517124	0	0.000767399	0.000216383	0.0075532	0.0327016	0.0824987	0.00268208	6.90025e-05	0.00197181	0.000280331	0.0628585	0.0711625	0.115198	0.0460924	0.00272013	0.157036	0.000510866	0.000621381	0.275475	2.50514	6.27224e-05	4.67155e-19	0.00221089	0.0138296	0.00879235	0.00517654	0.000155782	5.27123e-17	9.27931e-06	0.00143015	0.587641	0	0	6.26669e-17
	GLYCtpp	0	0.00733345	5.71537e-05	0.00063016	0.160915	0.189584	0.101482	0.000600245	0.0672925	0.0437003	0.000130574	0.0443646	0.00884739	0.00185415	0	0.000689054	0.000686774	0.00475389	0.00793138	0.0184543	0.00402395	0.00129639	0.00156878	0.0025856	0.0385522	0.0429067	0.0713494	0.0252101	0.00310436	0.0688265	0.000958402	0.000156358	0.0685755	1.79478	9.46194e-05	6.30363e-19	0.00136252	0.00509623	0.0141253	0.00383345	5.65013e-05	1.12275e-17	1.81176e-05	0.000830908	0.339081	0	0	5.63228e-17
	GLYK	0	0.0103424	9.81688e-06	0.000192239	0.0886476	0.0608022	0.03212	0.000978874	0.0195283	0.0614044	1.26663e-05	0.0270835	0.00263358	0.000688315	0	0.000170777	0.000276366	0.00171465	0.00716444	0.0171305	0.00134333	0.000617761	0.000340198	0.00115643	0.0261699	0.0292222	0.0485564	0.0168543	0.00670916	0.0398988	0.00092204	8.21067e-05	0.070492	0.396351	2.41432e-05	1.11206e-19	0.0022081	0.00394365	0.00408187	0.000412659	1.76303e-05	1.94557e-17	6.44813e-06	0.000577524	0.214438	0	0	9.73207e-17
	GLYt2rpp	0	0.0369729	7.07751e-05	0.000627122	0.0791105	0.0233228	0.0244816	0.000806749	0.055102	0.063919	0.00010104	0.509408	0.0115409	0.0023856	0	0.000521449	0.000595705	0.00523884	0.0051041	0.0103864	0.00338747	0.00101335	0.00151803	0.00230184	0.296894	0.335174	0.551416	0.196939	0.108861	0.508226	0.0126131	0.000316996	0.170528	2.37284	0.000112518	1.38788e-17	0.00696666	0.00388118	0.0191947	0.00409299	6.95515e-05	3.29309e-16	2.75602e-05	0.00122269	0.682483	0	0	4.1974e-16
	GLYtex	0	0.0369729	7.07751e-05	0.000627122	0.0791105	0.0233228	0.0244816	0.000806749	0.055102	0.063919	0.00010104	0.509408	0.0115409	0.0023856	0	0.000521449	0.000595705	0.00523884	0.0051041	0.0103864	0.00338747	0.00101335	0.00151803	0.00230184	0.296894	0.335174	0.551416	0.196939	0.108861	0.508226	0.0126131	0.000316996	0.170528	2.37284	0.000112518	1.00947e-18	0.00696666	0.00388118	0.0191947	0.00409299	6.95515e-05	5.01269e-17	2.75602e-05	0.00122269	0.682483	0	0	6.92828e-17
	GND	0	0.0126939	1.41227e-05	0.000101724	0.0171921	0.0123023	0.00495606	0.000416532	0.00514429	0.0299965	1.67139e-05	0.00825813	0.000832146	0.000305035	0	7.62021e-06	4.59919e-05	0.000811969	0.0014719	0.00371647	0.000142019	0.000114591	9.05214e-07	0.000184575	0.00325501	0.00364651	0.00640512	0.00203237	0.00354871	0.00842501	0.000164745	0.000221852	0.0131845	0.255301	7.88261e-06	5.25962e-19	0.000119059	0.00184051	0.00203149	7.02878e-05	9.47657e-06	2.18376e-17	2.70657e-06	0.000599862	0.214708	0	0	1.07082e-16
	GTHRDabc2pp	0	0.018397	0.000115969	0.000893028	0.192111	0.11391	0.0666543	3.07775e-05	0.0929666	0.0265039	0.000195899	0.111938	0.00998797	0.00233935	0	0.000756542	0.000529432	0.00582656	0.0107895	0.027233	0.00367005	0.000939238	0.00178746	0.00190232	0.0688901	0.0774462	0.127834	0.0395396	0.00345072	0.000233405	0.00130043	0.000182141	0.219216	2.29425	6.10219e-05	1.70229e-18	0.000822465	0.00335695	0.00872559	0.00400364	6.41065e-05	3.77649e-17	9.86508e-06	0.00256223	0.929771	0	0	1.65344e-16
	GTHRDtex	0	0.018397	0.000115969	0.000893028	0.192111	0.11391	0.0666543	3.07775e-05	0.0929666	0.0265039	0.000195899	0.111938	0.00998797	0.00233935	0	0.000756542	0.000529432	0.00582656	0.0107895	0.027233	0.00367005	0.000939238	0.00178746	0.00190232	0.0688901	0.0774462	0.127834	0.0395396	0.00345072	0.000233405	0.00130043	0.000182141	0.219216	2.29425	6.10219e-05	2.26926e-18	0.000822465	0.00335695	0.00872559	0.00400364	6.41065e-05	1.9953e-17	9.86508e-06	0.00256223	0.929771	0	0	1.71884e-17
	HEX1	0	0.00571925	2.23475e-05	4.09908e-05	0.054783	0.0232487	0.0125207	0.000534348	0.012731	0.0344097	4.5983e-06	0.0149651	0.00177136	0.000520833	0	1.64059e-05	5.09923e-05	0.000536198	0.00484384	0.0123363	0.000117866	0.0001382	5.54931e-05	0.000249038	0.00748605	0.00847271	0.0137677	0.00527828	0.000292115	0.00581568	0.000406585	0.000543939	0.0160335	0.149468	5.91106e-06	1.07869e-18	0.000476562	0.00222269	0.00162379	0.000523554	1.64406e-05	6.54618e-18	1.92159e-06	0.000280639	0.217399	0	0	5.55035e-18
	HISt2rpp	0	0.00907704	0.000123854	0.000714369	0.189318	0.29677	0.163437	0.00184652	0.0513083	0.0477219	0.000264467	0.0418151	0.00768594	0.00177737	0	0.00191402	0.00180392	0.00536271	0.00236174	0.00715733	0.011084	0.00315884	0.00447669	0.00681033	0.106132	0.119066	0.196531	0.068284	0.023119	0.169768	0.00690508	0.00155865	0.761891	2.10313	0.000293693	2.833e-17	0.000570344	0.00323965	0.0391199	0.0093187	4.66388e-05	1.14212e-15	5.05557e-05	3.07466e-05	0.920398	0	0	4.04029e-15
	HIStex	0	0.00907704	0.000123854	0.000714369	0.189318	0.29677	0.163437	0.00184652	0.0513083	0.0477219	0.000264467	0.0418151	0.00768594	0.00177737	0	0.00191402	0.00180392	0.00536271	0.00236174	0.00715733	0.011084	0.00315884	0.00447669	0.00681033	0.106132	0.119066	0.196531	0.068284	0.023119	0.169768	0.00690508	0.00155865	0.761891	2.10313	0.000293693	5.2652e-19	0.000570344	0.00323965	0.0391199	0.0093187	4.66388e-05	1.10828e-17	5.05557e-05	3.07466e-05	0.920398	0	0	1.99625e-18
	Htex	0	0.0125318	2.46216e-05	0.000119841	0.0176912	0.0145243	0.00737436	0.000403096	0.00480969	0.026223	3.70022e-05	0.0542059	0.00198796	0.0007718	0	0.00020037	0.000131173	0.00107789	0.000427382	0.00115482	0.000962675	0.000186029	0.000491363	0.000445497	0.00481861	0.00542328	0.00886138	0.00297969	0.000511155	0.0114855	0.000406419	0.000531378	0.0149673	0.343768	2.35051e-05	5.2448e-20	0.000460141	0.00183437	0.00274881	0.000749746	1.40608e-05	2.85589e-18	3.54592e-06	9.60271e-06	0.0176557	0	0	7.59082e-18
	ICDHyr	0	0.0114898	2.43844e-05	6.05271e-05	0.0804061	0.0563956	0.0266473	0.000100029	0.0393423	0.0103027	7.22543e-05	0.0773202	0.000213957	7.93113e-05	0	6.72093e-05	0.000278705	0.000430159	0.00637046	0.0164098	0.00111743	0.000593853	0.000122516	0.00120188	0.0179954	0.0203149	0.0333428	0.0124916	0.00502631	0.0137063	0.000188065	0.00101758	0.0857452	0.420092	3.36617e-05	2.06017e-18	0.000501296	0.000455055	0.00514315	0.000353494	1.62527e-06	1.73682e-17	7.24335e-06	0.000185914	0.190893	0	0	4.56407e-17
	ICL	0	0.0312766	3.61801e-05	0.00010261	0.10298	0.0921088	0.0448771	2.38284e-05	0.0576827	0.0189639	6.83147e-05	0.238588	0.00354754	0.00131347	0	0.000168441	0.000387318	0.000971532	0.00599709	0.0149614	0.00169332	0.00100558	0.000293727	0.00172264	0.0744354	0.0839238	0.138785	0.0516094	0.0160641	0.0609171	0.00140475	0.000369155	0.0676711	1.06003	1.25732e-05	2.43257e-18	0.000460998	0.00181793	0.00358519	0.000456307	1.60807e-05	3.63932e-16	6.06158e-06	9.08245e-05	0.296035	0	0	2.11369e-17
	ILEt2rpp	0	0.0735052	0.000130633	0.00348543	1.24726	1.0939	0.547094	0.00350526	0.550173	0.375417	0.000656747	0.61108	0.062131	0.0144779	0	0.00243697	0.0011592	0.0247673	0.0883567	0.224052	0.0110158	0.000589927	0.00557431	0.0023097	0.185907	0.209337	0.340043	0.127795	0.106357	0.0837491	0.00776698	0.00255617	0.939434	6.7019	0.000209296	6.52181e-20	0.00565905	0.03741	0.0167541	0.00758148	0.000421339	1.81877e-16	1.62409e-05	0.00300173	0.304725	0	0	1.03922e-16
	ILEtex	0	0.0735052	0.000130633	0.00348543	1.24726	1.0939	0.547094	0.00350526	0.550173	0.375417	0.000656747	0.61108	0.062131	0.0144779	0	0.00243697	0.0011592	0.0247673	0.0883567	0.224052	0.0110158	0.000589927	0.00557431	0.0023097	0.185907	0.209337	0.340043	0.127795	0.106357	0.0837491	0.00776698	0.00255617	0.939434	6.7019	0.000209296	1.73453e-18	0.00565905	0.03741	0.0167541	0.00758148	0.000421339	2.45304e-16	1.62409e-05	0.00300173	0.304725	0	0	8.18786e-17
	Kabcpp	0	0.00852654	3.16498e-05	6.45089e-05	0.0735421	0.0332135	0.0169779	0.00070911	0.0171744	0.0522497	9.44062e-06	0.0013312	0.00231657	0.000600457	0	1.90618e-05	0.00011379	0.000760646	0.00808321	0.020525	0.000401275	0.000261178	2.78269e-05	0.00050955	0.014984	0.016951	0.0275667	0.0105286	0.00115723	0.0177261	0.00117494	0.00062739	0.0854673	0.292901	2.3542e-05	4.0175e-19	0.000895164	0.00322406	0.00507189	0.00145963	2.03263e-05	1.18306e-17	6.09373e-06	0.000574343	0.28579	0	0	7.68808e-17
	Kt2pp	0	0.000280406	1.03872e-06	2.15509e-06	0.00242249	0.00109765	0.000561116	2.32565e-05	0.000567515	0.00172088	3.19214e-07	3.41378e-05	7.65421e-05	1.98354e-05	0	6.26108e-07	3.73948e-06	2.52455e-05	0.000266824	0.000677541	1.31709e-05	8.57413e-06	9.14446e-07	1.67446e-05	0.000495064	0.000560045	0.000910788	0.000347876	3.82054e-05	0.000586218	3.88424e-05	2.05538e-05	0.00286892	0.00953089	7.77779e-07	1.80777e-21	2.95866e-05	0.000106381	0.000168078	4.82422e-05	6.70386e-07	3.6012e-20	2.0205e-07	1.8881e-05	0.00939511	0	0	1.66433e-18
	Ktex	0	0	0	0	0	0	0	0	0	0	0	0	0	0	0	0	0	0	0	0	0	0	0	0	0	0	0	0	0	0	0	0	0	0	0	0	0	0	0	0	0	0	0	0	0	0	0	0
	LDH_D	0	0.013535	7.24254e-05	0.000395947	0.0186238	0.0512971	0.0288083	0.000794122	0.0301201	0.0212296	4.71704e-05	0.209373	0.00371757	0.00101891	0	0.000497566	0.000308715	0.00240838	0.000292628	0.000442663	0.00230063	0.000460066	0.00121057	0.00108475	0.0184577	0.0208883	0.0338301	0.0140169	0.00199366	0.0293139	0.000967359	0.00271806	0.188621	1.67085	5.2423e-05	3.03095e-19	0.000876309	0.000359903	0.00498009	0.00224821	1.40648e-05	5.48526e-17	5.93328e-06	0.00141223	0.921911	0	0	2.54054e-17
	LDH_D2	0	0.0213976	0.000100159	0.000670409	0.0762154	0.0942762	0.0533187	0.000890503	0.061175	0.012711	8.50377e-05	0.293705	0.00725147	0.00187267	0	0.000711595	0.000441308	0.00428278	0.00354858	0.0104411	0.00329889	0.000657339	0.00174673	0.0015201	0.0145637	0.0165283	0.0267306	0.0116689	0.000594314	0.037164	0.00130225	0.0035025	0.284694	2.45333	7.50214e-05	1.80743e-18	0.0014354	0.00189988	0.00705644	0.00322242	3.48291e-05	5.73399e-17	8.39072e-06	0.0019317	1.19183	0	0	3.76367e-17
	LEUt2rpp	0	0.129179	0.000106754	0.000458929	0.275428	0.448833	0.169046	0.0056847	0.0468286	0.310412	0.000313874	0.395642	0.0141716	0.00432977	0	0.00153508	0.00128012	0.00339847	0.00562363	0.013428	0.00800207	0.00236329	0.00372651	0.00478662	0.0338567	0.0383185	0.0654627	0.0194849	0.00461515	0.00863165	0.000829877	0.00251277	0.78866	1.44057	0.00020766	3.52681e-17	0.00432546	0.0129968	0.0328921	0.00530441	0.000100602	5.93723e-16	4.62614e-05	0.00108544	0.136035	0	0	2.26546e-15
	LEUtex	0	0.129179	0.000106754	0.000458929	0.275428	0.448833	0.169046	0.0056847	0.0468286	0.310412	0.000313874	0.395642	0.0141716	0.00432977	0	0.00153508	0.00128012	0.00339847	0.00562363	0.013428	0.00800207	0.00236329	0.00372651	0.00478662	0.0338567	0.0383185	0.0654627	0.0194849	0.00461515	0.00863165	0.000829877	0.00251277	0.78866	1.44057	0.00020766	2.03158e-18	0.00432546	0.0129968	0.0328921	0.00530441	0.000100602	4.48199e-17	4.62614e-05	0.00108544	0.136035	0	0	2.91386e-16
	LYSt3pp	0	0.0461979	0.00020887	0.00653454	2.81194	1.44008	0.789474	0.0124361	0.892169	0.776525	0.00074265	1.78174	0.11225	0.0222999	0	0.00333271	0.0023773	0.0460587	0.196741	0.507421	0.0162588	0.00371886	0.00751341	0.00810778	0.348204	0.392797	0.639913	0.231383	0.0428894	0.0901451	0.00300058	0.00588925	1.26529	12.187	0.00028538	2.38142e-17	0.0230523	0.0847742	0.0451257	0.00917135	0.000744126	9.72631e-17	4.87896e-05	0.00288282	0.889037	0	0	2.06075e-17
	LYStex	0	0.0461979	0.00020887	0.00653454	2.81194	1.44008	0.789474	0.0124361	0.892169	0.776525	0.00074265	1.78174	0.11225	0.0222999	0	0.00333271	0.0023773	0.0460587	0.196741	0.507421	0.0162588	0.00371886	0.00751341	0.00810778	0.348204	0.392797	0.639913	0.231383	0.0428894	0.0901451	0.00300058	0.00588925	1.26529	12.187	0.00028538	1.49396e-17	0.0230523	0.0847742	0.0451257	0.00917135	0.000744126	4.13954e-17	4.87896e-05	0.00288282	0.889037	0	0	4.83078e-16
	MALS	0	0.0695811	6.46558e-05	0.000377815	0.128895	0.217635	0.116634	0.00208011	0.00664311	0.172025	0.000203115	0.491228	0.0198661	0.00465002	0	0.000537107	0.000745757	0.00244235	0.00995261	0.0258149	0.00376414	0.0017134	0.00120212	0.0030042	0.0507081	0.0571901	0.0958816	0.0360632	0.0167167	0.000787452	0.00284251	0.000780834	0.155966	2.4276	7.79474e-05	1.0687e-18	0.00360232	0.0134434	0.00938171	0.00185317	0.00012385	1.34242e-16	1.38809e-05	0.000751247	0.197684	0	0	6.70906e-17
	MALt3pp	0	0.00360577	2.07775e-05	0.000284425	0.173799	0.0283731	0.0184111	0.000899418	0.0600148	0.0790149	1.51314e-05	0.0736218	0.00668914	0.00101441	0	0.000211171	0.000260255	0.00206933	0.0144476	0.0371611	0.00140536	0.000511505	0.000467593	0.00112479	0.0551207	0.0622008	0.102057	0.0377747	0.0138925	0.0503348	0.000716971	0.000550875	0.172465	0.00191577	3.34615e-05	6.8043e-20	0.00199932	0.005009	0.00563509	0.00109006	5.17708e-05	1.75065e-17	7.38143e-06	0.000262318	0.60932	0	0	3.91861e-17
	MALtex	0	0.00360577	2.07775e-05	0.000284425	0.173799	0.0283731	0.0184111	0.000899418	0.0600148	0.0790149	1.51314e-05	0.0736218	0.00668914	0.00101441	0	0.000211171	0.000260255	0.00206933	0.0144476	0.0371611	0.00140536	0.000511505	0.000467593	0.00112479	0.0551207	0.0622008	0.102057	0.0377747	0.0138925	0.0503348	0.000716971	0.000550875	0.172465	0.00191577	3.34615e-05	8.62764e-20	0.00199932	0.005009	0.00563509	0.00109006	5.17708e-05	3.73656e-18	7.38143e-06	0.000262318	0.60932	0	0	1.17483e-17
	MDH	0	0.0158825	2.18418e-05	0.000169032	0.0394867	0.0563923	0.0274149	0.000657686	0.0379207	0.0262412	1.62808e-05	0.0868244	0.000682059	9.21528e-05	0	0.000114318	6.07672e-05	0.000949622	0.00107308	0.00733561	0.000111242	0.000160304	0.000306731	0.000341016	0.0311999	0.0350949	0.0578753	0.0217232	0.0395521	0.0384	0.000672425	0.00156906	0.166688	0.181689	7.38481e-06	2.49952e-18	0.0006501	0.00150402	0.00332616	0.000914164	4.31572e-06	4.69421e-16	5.70956e-06	0.000309131	0.180254	0	0	6.18586e-16
	MDH2	0	0.065702	0.000264389	0.00200457	0.293998	0.309459	0.182101	0.00189712	0.201311	0.0148577	0.000329343	0.815087	0.0250172	0.00662279	0	0.00191254	0.0011695	0.0134287	0.0174145	0.0467993	0.00883478	0.00170943	0.00476254	0.00399808	0.0368613	0.0417169	0.0690435	0.0284284	0.0266779	0.0142365	0.00392561	0.00740661	0.754783	6.82987	0.000192571	2.65934e-18	0.00319694	0.00856189	0.0212569	0.00900578	0.000137239	6.83709e-17	2.50136e-05	0.00464161	3.00095	0	0	9.08571e-17
	MDH3	0	0.0298093	7.79889e-06	0.00124217	0.41709	0.386472	0.201302	0.000769833	0.215692	0.152851	0.000142071	0.0706568	0.0243582	0.00448955	0	0.00137659	0.0019699	0.00860309	0.0471336	0.122319	0.00992942	0.00414928	0.00317746	0.00811668	0.102493	0.116376	0.188724	0.0739683	0.00399362	0.0178061	0.00710294	0.00383927	1.72304	1.23934	0.000259235	1.0086e-17	0.00582962	0.0142008	0.0464788	0.00697727	0.000166888	1.08416e-16	6.37665e-05	0.00156743	0.82944	0	0	9.14228e-16
	ME1	0	0.133395	0.000140513	0.000647977	0.290131	0.0650707	0.01446	0.00455458	0.0140786	0.309803	0.0010916	0.908945	0.0322699	0.0137571	0	0.000664141	0.00126845	0.00294869	0.014763	0.0563729	0.00591023	0.00267578	0.00146226	0.00522598	0.200901	0.225487	0.369751	0.139522	0.0184209	9.3204e-05	0.000971312	0.0230592	0.0251814	4.20762	0.000150072	1.55563e-18	0.007331	0.0208734	0.0260023	0.00218187	0.000258967	8.2837e-18	3.65565e-05	0.00151073	1.593	0	0	8.54101e-17
	ME2	0	0.020583	6.40874e-05	0.000329791	0.0210009	0.0693855	0.0287088	0.000599249	0.00960087	0.0577082	0.000113703	0.145735	0.000948371	0.000604162	0	0.000518605	0.000579955	0.0025132	0.00599216	0.0151594	0.00331078	0.00107197	0.00120937	0.00225488	0.00639704	0.0072676	0.0114334	0.00500321	0.00650745	0.000217515	0.000353808	0.000965043	0.179593	1.17967	8.37849e-05	2.87907e-19	0.000814725	0.00243388	0.0135355	0.00261389	1.49958e-05	4.08419e-17	1.76481e-05	0.000114549	0.876425	0	0	1.46464e-16
	MEOHtex	0	0.04516	3.79636e-05	0.000158461	0.0633024	0.149311	0.0720162	0.00205819	0.0272907	0.0601612	9.88158e-05	0.430216	0.00613613	0.00156435	0	0.000304857	0.000976804	0.00162881	0.00313373	0.00287159	0.00407478	0.00223786	0.00059568	0.00424797	0.0502502	0.0566164	0.0901337	0.0352711	0.0555516	0.0586993	0.00123704	0.0069279	0.585826	0.760896	0.000137654	1.58973e-18	0.00898924	0.00339944	0.0228644	4.32977e-05	6.05235e-05	6.47576e-18	3.17189e-05	0.000121399	0.838333	0	0	2.78328e-17
	MG2t3_2pp	0	0.00767114	4.11903e-05	0.000478153	0.152352	0.0779467	0.0433154	0.000498257	0.0615494	0.036778	7.87167e-05	0.174037	0.00612646	0.00150866	0	0.000598299	0.000444099	0.00333289	0.00775343	0.0200993	0.00303859	0.000742355	0.00144979	0.00160001	0.00966492	0.0107895	0.0176914	0.00570465	0.00066592	0.0319499	0.00123914	0.000906143	0.00851375	1.27039	7.17386e-05	2.76758e-19	0.0011116	0.00380271	0.00883943	0.00282362	3.75034e-05	6.16433e-18	1.10838e-05	0.00063343	0.415431	0	0	7.57424e-17
	MG2tex	0	0	0	0	0	0	0	0	0	0	0	0	0	0	0	0	0	0	0	0	0	0	0	0	0	0	0	0	0	0	0	0	0	0	0	0	0	0	0	0	0	0	0	0	0	0	0	0
	MG2tpp	0	0.00937944	5.59216e-05	0.000817354	0.281694	0.142342	0.0791654	0.0010977	0.108916	0.0801512	0.000131037	0.289478	0.011154	0.00278503	0	0.000998085	0.000701878	0.00582867	0.0157527	0.0406999	0.00495904	0.00113417	0.00242676	0.00248227	0.0209912	0.0235063	0.0384679	0.012926	0.000826112	0.0593685	0.00169034	0.00125218	0.0127175	2.03566	0.000112698	2.87467e-19	0.00218188	0.00757078	0.0132529	0.00423926	7.10124e-05	1.20613e-17	1.66449e-05	0.000868558	0.597693	0	0	2.55118e-17
	MG2uabcpp	0	0.0164635	7.63645e-05	0.000506013	0.113745	0.0618976	0.0342417	1.88607e-05	0.0567776	0.00016041	9.15251e-05	0.203524	0.00493754	0.00112808	0	0.00069025	0.00060523	0.00322713	0.00257059	0.00696104	0.00377001	0.00110399	0.00165292	0.00229001	3.60615e-05	0.000124721	3.4813e-05	0.00120531	0.00142488	0.0230865	0.0022829	0.00160992	0.0739165	1.65242	9.90084e-05	7.17649e-20	0.000544106	0.00161084	0.0136569	0.00432134	2.40057e-05	7.76757e-18	1.70796e-05	0.00114593	0.689584	0	0	9.60326e-17
	MN2tpp	0	0.000100976	2.70946e-07	6.0425e-07	0.000223787	2.52229e-05	1.67818e-05	3.26776e-06	4.88227e-06	0.000241758	1.48825e-07	0.000170365	1.37439e-05	5.6558e-06	0	1.83047e-07	3.27405e-07	1.54476e-06	1.44674e-05	3.81855e-05	6.63479e-07	1.01824e-06	5.53025e-07	1.65361e-06	5.11675e-06	5.67357e-06	9.3764e-06	3.53376e-06	6.14763e-07	7.46617e-06	2.011e-07	5.23499e-06	0.000311846	0.00130153	1.24759e-08	2.28369e-23	1.08056e-09	1.51998e-05	1.43418e-06	9.72398e-07	1.55348e-07	6.62513e-22	2.51107e-09	7.37745e-08	5.44264e-05	0	0	1.24502e-20
	MNt2pp	0	0.00271749	7.29439e-06	1.63193e-05	0.00602557	0.000675431	0.000450067	8.7943e-05	0.000130149	0.00650733	3.99972e-06	0.00460716	0.000369795	0.000152189	0	4.87363e-06	8.86198e-06	4.19482e-05	0.000389752	0.00102871	1.81647e-05	2.74954e-05	1.4758e-05	4.46945e-05	0.000139316	0.0001545	0.000255304	9.6112e-05	1.64159e-05	0.000197807	5.2992e-06	0.000140919	0.0084083	0.0349731	3.43164e-07	5.58104e-21	1.06982e-07	0.000409074	3.94624e-05	2.59832e-05	4.18227e-06	1.03372e-19	6.87191e-08	1.98529e-06	0.0014615	0	0	2.95449e-19
	MNtex	0	0	0	0	0	0	0	0	0	0	0	0	0	0	0	0	0	0	0	0	0	0	0	0	0	0	0	0	0	0	0	0	0	0	0	0	0	0	0	0	0	0	0	0	0	0	0	0
	MOBDabcpp	0	1.44914e-14	3.99381e-18	4.61949e-17	9.71464e-14	4.94387e-14	4.00443e-14	5.80044e-16	4.60646e-14	8.61047e-14	1.47713e-14	7.22845e-14	8.89586e-16	1.02451e-16	0	1.08517e-19	3.63881e-17	5.82486e-16	3.85155e-15	4.52348e-14	4.95676e-17	5.30492e-17	6.88606e-18	1.23962e-16	3.11818e-16	2.31098e-16	4.91368e-16	8.96593e-17	2.34057e-15	4.95449e-14	3.64868e-16	1.03883e-16	2.03293e-13	1.38561e-12	2.27427e-18	1.90853e-18	7.65219e-17	7.15968e-16	4.26462e-14	1.02432e-14	1.04223e-18	3.22268e-18	2.44302e-19	7.92367e-13	3.86328e-13	0	0	1.22688e-16
	MOBDtex	0	0	0	0	0	0	0	0	0	0	0	0	0	0	0	0	0	0	0	0	0	0	0	0	0	0	0	0	0	0	0	0	0	0	0	0	0	0	0	0	0	0	0	0	0	0	0	0
	MOX	0	0.0112556	0.000229516	0.00469516	1.73393	0.800551	0.459285	0.00914081	0.588718	0.64426	0.000855103	1.38009	0.0695875	0.0176179	0	0.00481186	0.00440077	0.0350632	0.110005	0.282871	0.0275895	0.0079677	0.0114654	0.0165439	0.207858	0.233923	0.382652	0.132068	0.0156302	0.237892	0.00197569	0.00086432	0.066702	10.7743	0.000585326	8.66509e-19	0.0160386	0.0517022	0.067589	0.0157231	0.000469306	4.77134e-17	8.84148e-05	0.000420219	1.9471	0	0	1.91043e-16
	NADH10	0	0.0248171	2.63258e-05	0.000966653	0.245937	0.389768	0.207925	0.00155406	0.169951	0.0909064	2.21363e-05	0.257847	0.0267289	0.00451629	0	0.000985451	0.00149411	0.00693904	0.0354161	0.0925092	0.00841167	0.00359533	0.00247624	0.00659347	0.0209539	0.0246123	0.037233	0.0173938	0.0133056	0.0287278	0.00401411	0.00304169	1.65563	1.59199	0.000283042	9.28698e-18	0.0027151	0.0144875	0.0418721	0.00624161	0.000173022	9.40786e-17	5.78956e-05	0.00126272	0.697643	0	0	6.68772e-16
	NADH16pp	0	0.00452451	4.28268e-06	0.000316896	0.175717	0.0770724	0.0405775	0.00129313	0.0503046	0.0823716	7.34089e-05	0.135176	0.00621269	0.00128188	0	7.83201e-06	0.000277769	0.00199273	0.0128202	0.0325222	0.000887199	0.000679897	8.42716e-05	0.0012329	0.0214056	0.0241563	0.0391285	0.0144818	0.00172854	0.000937483	0.000795488	0.00171161	0.0824696	0.335913	2.31606e-05	7.65818e-18	0.0015547	0.00532311	0.0042926	0.000695417	4.2062e-05	8.07553e-17	6.46481e-06	0.000332001	0.430709	0	0	8.56435e-16
	NADH17pp	0	0.0565663	0.000164242	0.00336061	1.08315	0.810097	0.436324	0.00140298	0.494669	0.327959	0.00022956	0.903162	0.0575623	0.0119473	0	0.00114412	0.000190617	0.022918	0.0860357	0.223894	0.00275487	0.00160337	0.00311847	0.0017523	0.104143	0.117745	0.189849	0.0715827	0.0229781	0.015149	0.00203621	0.0070258	1.94066	7.39986	3.01434e-05	1.62532e-18	0.0111555	0.0352363	0.0121699	0.00438102	0.000372587	2.42005e-18	2.11128e-05	0.00360045	0.852818	0	0	9.66553e-16
	NADH18pp	0	0.0810985	0.0001072	0.00112134	0.975946	0.311845	0.168683	0.00883166	0.232492	0.520225	0.00021209	0.730228	0.0295685	0.00663229	0	0.000429136	0.00113865	0.00780948	0.0662908	0.168231	0.00490065	0.00257723	0.000866371	0.00482136	0.0880968	0.0995896	0.160178	0.0583988	0.00529333	0.0223677	0.00202374	0.00713247	0.623289	0.245687	0.000116428	1.01821e-17	0.00926447	0.0316862	0.0200956	0.000689663	0.000211446	6.91789e-16	2.93012e-05	0.0043364	2.99312	0	0	1.03388e-15
	NADH5	0	0.0740514	0.000262626	0.00240857	0.468673	0.366441	0.211451	0.00145637	0.272307	0.0483659	0.000287127	0.734406	0.0298475	0.0073695	0	0.00195025	0.00104402	0.0160864	0.0302143	0.079735	0.00872951	0.0013766	0.00495514	0.00328835	0.0243693	0.0273024	0.0446662	0.0138284	0.00959317	0.0794835	0.00266637	0.00790248	0.937634	7.12243	0.000188932	3.73911e-18	0.00476905	0.0118928	0.0170432	0.00892992	0.000172174	2.24934e-17	1.9624e-05	0.0050228	2.7015	0	0	3.13483e-17
	NADH9	0	0.0120055	8.26154e-05	9.87509e-05	0.0844079	0.112655	0.0619033	0.000160008	0.052685	0.135165	8.14275e-05	0.137547	0.0121748	0.00215058	0	0.00127323	0.00114869	0.00133161	0.0224175	0.0579772	0.00722068	0.00187187	0.0028981	0.00453499	0.068978	0.0781175	0.126755	0.0504252	0.0131289	0.116224	0.00468833	0.00218438	0.947032	0.596539	0.000224832	1.23885e-18	0.00216196	0.00944552	0.0354247	0.00736679	9.84917e-05	8.40206e-17	4.57414e-05	0.00136521	1.63175	0	0	1.97068e-16
	NADK	0	0.0149426	5.28301e-05	0.000432476	0.0979219	0.0474507	0.0236629	0.000112486	0.0460218	0.00296554	5.41938e-05	0.0752673	0.00221036	0.000373499	0	0.000391819	0.000390293	0.0030741	0.00314669	0.0082957	0.00229181	0.000735814	0.000923974	0.00150062	0.0258881	0.0291118	0.0485495	0.0166103	0.0101242	0.0565894	0.000276539	0.000894843	0.0970853	0.950545	6.30622e-05	1.01021e-18	0.000720993	0.000423341	0.00955139	0.00225678	8.16538e-06	5.96248e-18	1.21732e-05	0.000777434	0.472646	0	0	1.82275e-17
	NADPHQR2	0	0.0784026	0.000280139	0.00247668	0.476548	0.351377	0.202727	0.00140108	0.280199	0.0418212	0.000316921	0.81149	0.030888	0.0073425	0	0.00192844	0.00109506	0.0162775	0.0321218	0.0835127	0.00896336	0.00150582	0.00496021	0.00361744	0.0201445	0.0225712	0.0368855	0.0107177	0.00791612	0.0872826	0.00290639	0.00806818	0.930337	7.27753	0.000194172	3.86139e-18	0.00476483	0.0124475	0.0181915	0.00907704	0.000176906	6.32544e-17	2.12375e-05	0.00510308	2.68051	0	0	4.42357e-17
	NADPHQR3	0	0.0194274	1.85315e-05	0.000918355	0.210194	0.403005	0.220036	0.00201326	0.164666	0.0957298	0.000128634	0.21564	0.0250631	0.00456305	0	0.00137305	0.00185714	0.00676317	0.0363187	0.0954879	0.0103671	0.00427255	0.00304596	0.00750157	0.0280532	0.0325433	0.0503526	0.0228949	0.0138612	0.0484615	0.00634451	0.00328035	1.9286	1.35831	0.000338615	1.13651e-18	0.00366199	0.0148384	0.0517356	0.00891971	0.000165432	1.42439e-16	7.16255e-05	0.00114552	0.745424	0	0	1.35405e-15
	NADPHQR4	0	0.0195235	0.000102779	5.9664e-05	0.107575	0.11824	0.0513745	5.12581e-05	0.0455753	0.122563	0.000100158	0.136882	0.0121736	0.00210721	0	0.00147449	0.00141241	0.000822734	0.0250119	0.065448	0.0086741	0.00209623	0.00337797	0.00550942	0.0754929	0.0855051	0.138692	0.0555579	0.0171373	0.130363	0.00582225	0.00211911	1.03813	0.918057	0.000245161	2.00806e-18	0.00258176	0.0103369	0.040025	0.00877641	9.94345e-05	1.94319e-17	5.23708e-05	0.00151583	1.66994	0	0	3.00391e-16
	NADPPPS	0	0.0149302	5.27949e-05	0.000431877	0.0977031	0.047368	0.0236148	0.000111707	0.045933	0.00302282	5.41246e-05	0.075125	0.0022035	0.000371779	0	0.000391153	0.000389925	0.00306983	0.00313367	0.00826288	0.0022888	0.000735294	0.000922322	0.00149945	0.0258549	0.0290744	0.048488	0.0165881	0.0101192	0.0565192	0.000276204	0.000894367	0.097112	0.949354	6.29986e-05	1.63612e-19	0.000719753	0.00041859	0.00954398	0.00225412	8.11927e-06	1.89901e-17	1.21643e-05	0.00077694	0.472301	0	0	7.8998e-17
	NADTRHD	0	0.178629	0.000235869	0.00189373	0.0512609	0.140193	0.0683725	0.00124776	0.128367	0.0184827	9.47208e-05	0.234638	0.00336925	0.000598247	0	0.000502406	0.000772656	0.0142066	0.0468292	0.136301	0.00103007	0.00239004	0.0015727	0.0036781	0.122392	0.137282	0.228053	0.0856464	0.104146	0.0978442	0.00402029	0.00221007	0.136629	1.4368	2.86566e-05	2.79633e-17	0.00248417	0.0018694	0.0034042	0.00515082	4.4734e-06	5.01675e-16	6.28272e-06	0.000957433	0.660749	0	0	8.50895e-15
	NAt3_1p5pp	0	0.00905066	2.36556e-05	7.18441e-05	0.0102296	0.000214718	0.000406535	0.000243619	0.00394423	0.0190953	1.04613e-05	0.0228723	0.000968739	0.000448748	0	2.02611e-06	4.02719e-05	0.000256783	0.000744628	0.00199592	0.000154982	9.89002e-05	2.01123e-06	0.000179412	0.00160303	0.00179888	0.00296573	0.00108043	0.000964276	0.00506501	3.12728e-05	0.000422222	0.0277518	0.0636449	6.11138e-06	3.77231e-21	3.46548e-05	0.00112343	0.000474821	3.35634e-05	1.1973e-05	7.03691e-19	6.63258e-07	1.31608e-05	0.0152719	0	0	1.48515e-18
	NAt3_2pp	0	0.00593456	1.56105e-05	4.43838e-05	0.00823948	0.000457686	0.000436692	0.000167415	0.00203963	0.0129222	7.30492e-06	0.0138249	0.000676139	0.000303296	0	1.51528e-06	2.47307e-05	0.000150138	0.000574424	0.00153141	8.69049e-05	6.37069e-05	6.6499e-06	0.00011288	0.000873731	0.000979526	0.0016152	0.00059004	0.000490653	0.00242987	1.28862e-05	0.000284188	0.018236	0.0499597	2.87787e-06	9.1578e-22	1.73803e-05	0.00077385	0.000257859	3.30392e-06	8.15533e-06	3.00491e-19	3.67244e-07	5.55086e-06	0.00687798	0	0	5.88626e-19
	NAt3pp	0	0.0031161	8.04513e-06	2.74603e-05	0.00199012	0.000242968	3.01566e-05	7.62039e-05	0.0019046	0.00617311	3.15637e-06	0.00904739	0.0002926	0.000145452	0	3.54139e-06	1.55413e-05	0.000106645	0.000170204	0.000464512	6.80767e-05	3.51933e-05	8.66113e-06	6.65321e-05	0.000729299	0.000819352	0.00135052	0.000490394	0.000473623	0.00263514	1.83865e-05	0.000138034	0.00951584	0.0136851	3.23351e-06	4.68809e-21	1.72744e-05	0.000349576	0.000216962	3.02595e-05	3.81771e-06	4.032e-19	2.96014e-07	7.60993e-06	0.00839391	0	0	8.96525e-19
	NH4tex	0	4.75745e-07	9.82632e-09	1.66109e-08	2.64818e-05	1.46598e-05	7.86756e-06	1.63465e-07	9.12043e-06	1.08336e-05	3.98236e-09	4.16099e-06	7.10517e-07	4.76282e-08	0	9.68098e-09	4.65131e-08	1.6936e-07	2.07884e-06	5.33801e-06	1.85417e-07	1.13325e-07	1.67266e-08	2.07121e-07	3.05482e-06	3.45827e-06	5.56058e-06	2.19313e-06	2.23668e-06	4.42157e-06	3.91474e-08	1.72187e-07	3.57034e-06	7.32901e-05	4.19343e-09	3.84007e-24	1.73003e-07	7.27112e-07	5.65162e-07	5.12832e-08	5.59524e-09	2.0571e-21	7.62301e-10	3.91699e-08	8.31051e-05	0	0	7.97101e-21
	NH4tpp	0	4.75745e-07	9.82632e-09	1.66109e-08	2.64818e-05	1.46598e-05	7.86756e-06	1.63465e-07	9.12043e-06	1.08336e-05	3.98236e-09	4.16099e-06	7.10517e-07	4.76282e-08	0	9.68098e-09	4.65131e-08	1.6936e-07	2.07884e-06	5.33801e-06	1.85417e-07	1.13325e-07	1.67266e-08	2.07121e-07	3.05482e-06	3.45827e-06	5.56058e-06	2.19313e-06	2.23668e-06	4.42157e-06	3.91474e-08	1.72187e-07	3.57034e-06	7.32901e-05	4.19343e-09	1.32846e-22	1.73003e-07	7.27112e-07	5.65162e-07	5.12832e-08	5.59524e-09	8.55678e-21	7.62301e-10	3.91699e-08	8.31051e-05	0	0	2.57693e-20
	NI2tex	0	0	0	0	0	0	0	0	0	0	0	0	0	0	0	0	0	0	0	0	0	0	0	0	0	0	0	0	0	0	0	0	0	0	0	0	0	0	0	0	0	0	0	0	0	0	0	0
	NI2tpp	0	0.000331987	1.16633e-06	1.12831e-06	0.00216468	0.00085022	0.000489531	2.28972e-05	0.000472418	0.00171167	2.59483e-07	0.000759932	6.90864e-05	2.04824e-05	0	9.97168e-07	4.07588e-06	1.93971e-05	0.000239716	0.000609231	1.49116e-05	9.09482e-06	1.3882e-06	1.78955e-05	0.000458502	0.000518132	0.000844019	0.000322354	4.32293e-05	0.00045728	3.69399e-05	2.36138e-05	0.00263182	0.0095963	5.55586e-07	8.41183e-21	2.71441e-05	0.000103314	0.000159995	4.50663e-05	6.72392e-07	4.50163e-20	1.92553e-07	1.81293e-05	0.009306	0	0	7.08301e-19
	NI2uabcpp	0	0.0106376	3.74367e-05	3.50685e-05	0.0692718	0.0270911	0.0155979	0.000735979	0.0150553	0.0547651	8.0049e-06	0.0245662	0.00220341	0.000653564	0	3.19063e-05	0.000130599	0.000614029	0.00765037	0.0194426	0.000478247	0.000291817	4.44107e-05	0.000573459	0.0146114	0.016512	0.026897	0.0102722	0.00137855	0.0145554	0.00117653	0.000759297	0.0823993	0.310718	1.77103e-05	5.39234e-19	0.000864577	0.0032995	0.00508315	0.00143583	2.14895e-05	6.90981e-18	6.11402e-06	0.000581069	0.298216	0	0	4.78114e-18
	NTPP6	0	0.0193773	6.34904e-05	7.4915e-05	0.129374	0.0614929	0.0300489	0.00135506	0.0277733	0.10058	0.00492804	0.027261	0.00464687	0.00133182	0	0.000129088	0.000182716	0.00107409	0.0139585	0.0354649	0.000949187	0.000322641	0.000317934	0.000801903	0.026432	0.0298821	0.0486711	0.0186325	0.000881002	0.0192694	0.00241793	0.00181122	0.144689	0.463206	3.18274e-05	4.00837e-19	0.00160121	0.00608913	0.0083296	0.00237389	4.29784e-05	1.55135e-17	1.0037e-05	0.000919087	0.534894	0	0	1.43106e-17
	O2tex	0	0.0061515	2.56621e-05	7.58596e-05	0.0198756	0.00127766	0.00061295	0.000266365	0.00123493	0.0172574	4.16521e-05	0.0299857	0.000228342	0.000105475	0	2.35976e-05	0.000166495	0.000356309	0.00141383	0.00369369	0.000609309	0.000397212	2.2037e-05	0.000729199	0.00277941	0.00315781	0.00510449	0.00203504	0.000859196	0.00122588	1.77866e-05	0.000251064	0.0213442	0.370243	1.65963e-05	4.32379e-21	0.000207868	0.000746567	0.00280567	8.31228e-06	1.08464e-06	9.02688e-19	4.0478e-06	0.000407665	0.199551	0	0	1.26998e-18
	O2tpp	0	0.0061515	2.56621e-05	7.58596e-05	0.0198756	0.00127766	0.00061295	0.000266365	0.00123493	0.0172574	4.16521e-05	0.0299857	0.000228342	0.000105475	0	2.35976e-05	0.000166495	0.000356309	0.00141383	0.00369369	0.000609309	0.000397212	2.2037e-05	0.000729199	0.00277941	0.00315781	0.00510449	0.00203504	0.000859196	0.00122588	1.77866e-05	0.000251064	0.0213442	0.370243	1.65963e-05	1.70885e-20	0.000207868	0.000746567	0.00280567	8.31228e-06	1.08464e-06	6.72299e-19	4.0478e-06	0.000407665	0.199551	0	0	2.54608e-18
	OAADC	0	0.0051885	1.22935e-06	0.000529728	0.315575	0.0580766	0.0382822	0.00162324	0.106952	0.119838	3.87623e-06	0.11572	0.0106342	0.00172498	0	0.000431174	6.26878e-05	0.00351891	0.02064	0.0534668	0.00138715	0.000111528	0.00111532	4.10239e-05	0.0433415	0.0488157	0.0800171	0.0289359	0.00989573	0.104675	0.00147451	0.00221601	0.131212	0.725302	3.30788e-05	2.99316e-19	0.00274229	0.00837325	0.00111553	0.0020311	7.54524e-05	1.75644e-17	5.0094e-07	0.000951385	0.2737	0	0	1.20263e-17
	PDH	0	0.0177673	5.64968e-06	0.000249343	0.0650059	0.0783581	0.0397965	0.000184111	0.0344858	0.00479797	5.2485e-05	0.0457171	0.00358282	0.000717131	0	7.18552e-05	8.77606e-05	0.00186035	0.00533765	0.0131119	0.000466063	0.000173295	0.000162295	0.000327647	0.0104727	0.0117982	0.0191306	0.00770657	0.00341086	0.00746876	4.08178e-05	0.000743891	0.0722881	0.492803	5.39812e-06	3.69762e-19	0.000260138	0.000859642	0.000851462	0.000466818	2.28034e-05	1.82342e-16	1.0513e-06	0.000636528	0.027184	0	0	8.20634e-17
	PE160abcpp	0	0.00122937	4.39734e-05	5.87729e-05	0.00352905	0.0718862	0.0355289	0.000439757	0.00512908	0.0114579	3.84876e-05	0.0354527	0.0049819	0.00111291	0	1.36299e-05	0.00016505	0.000175707	9.60474e-05	0.000911489	0.000569847	0.00045028	0.000103216	0.000857247	0.000241371	7.58053e-05	0.000957952	0.00240109	0.0171298	0.0695055	0.000858282	0.000618248	0.22344	0.458345	3.21086e-05	3.14149e-19	0.00114622	0.000633386	0.00391501	0.0010874	3.4148e-05	6.07325e-18	5.80319e-06	0.00127424	0.253568	0	0	5.93168e-17
	PE161abcpp	0	0.0172273	8.29021e-05	0.000539777	0.13179	0.140287	0.0729824	0.000236649	0.0710326	0.00209162	9.47989e-05	0.0982646	0.00886419	0.00169647	0	0.000470177	7.99896e-05	0.00339299	0.00611423	0.0150736	0.00138046	6.56033e-05	0.00123448	1.87779e-05	0.0348511	0.0393486	0.0644339	0.0257679	0.00671051	0.00271786	0.00103168	0.000213959	0.186203	1.37462	2.51257e-05	8.05483e-19	0.000313561	0.00225024	0.00412973	0.00343686	5.58107e-05	1.83716e-17	3.50846e-06	0.00205792	0.193206	0	0	2.16481e-16
	PE181abcpp	0	0.00210629	4.11249e-05	0.000141986	0.058742	0.0927117	0.0516218	0.000142726	0.0256952	0.00765495	7.02573e-05	0.0841725	0.00569266	0.00123289	0	0.000194316	2.12124e-05	0.00056122	0.00201961	0.00468889	0.000424078	0.000119324	0.000555853	0.000179734	0.0213238	0.0241409	0.0389673	0.0168474	0.0135854	0.0505342	0.00102156	0.000864042	0.0620961	0.506674	6.63651e-06	6.56388e-19	0.000503256	0.00147973	0.00176544	0.0020359	3.82641e-05	8.30442e-17	1.57003e-06	0.00120484	0.226357	0	0	2.00461e-16
	PFK	0	0.0099836	7.85713e-06	1.69178e-05	0.0240087	0.00531138	0.00245069	0.000448465	0.00193669	0.0260211	5.20761e-06	0.0102703	0.000187744	0.000166233	0	1.49706e-05	5.22799e-07	2.39083e-05	0.00161902	0.0042796	3.16888e-05	2.13352e-05	4.4855e-05	1.61901e-05	0.00816994	0.0092286	0.0151525	0.00535548	0.00246772	0.010002	0.00045371	4.53688e-05	0.0271136	0.195838	9.10941e-07	9.70293e-20	0.000580383	0.00132918	0.000451307	0.000346034	3.82392e-06	7.77736e-17	4.68976e-07	0.000406211	0.0958718	0	0	4.433e-17
	PFK_3	0	0.00652815	2.16458e-06	1.80165e-05	0.0312706	0.0120498	0.00764557	0.000174928	0.00898793	0.0282013	4.43607e-05	0.0775787	0.00185227	0.000462746	0	1.18335e-06	0.000103268	0.000164968	0.00343634	0.00948828	0.000350393	0.000266062	3.10455e-05	0.000472192	0.0178537	0.0200972	0.0333764	0.0120152	0.00426685	0.00327647	0.000133186	0.00037896	0.121536	0.17614	1.08975e-05	1.19666e-19	0.000582803	0.00226227	0.00283603	0.000221306	1.1631e-05	8.29299e-18	3.73853e-06	0.000452953	0.1961	0	0	5.28033e-18
	PFL	0	0.0166777	2.21396e-05	0.000171274	0.0549506	0.0448012	0.0217937	0.00080907	0.00418595	0.0322777	1.43575e-05	0.00789651	0.000947512	0.000113888	0	0.000229809	0.000247055	0.00149141	0.00199507	0.00548924	0.00148486	0.000406247	0.000536314	0.000997811	0.0422638	0.0475896	0.0787718	0.0275771	0.0148067	0.0556078	0.000477523	0.00102792	0.0952163	0.212099	3.79071e-05	2.6761e-18	0.00138429	0.00193671	0.00441725	0.000163535	5.24782e-06	2.1162e-16	5.90221e-06	0.000130765	0.183694	0	0	3.29083e-17
	PG160abcpp	0	0.0555297	0.000122516	0.00179322	0.64847	0.621272	0.32414	0.00108363	0.285329	0.106023	0.000278094	0.507045	0.0328895	0.00676564	0	0.00117039	0.000321943	0.0116268	0.0418685	0.103413	0.00405046	6.76483e-05	0.00298439	0.000374812	0.0866604	0.0976793	0.159022	0.0635435	0.00755326	0.206371	0.00111939	0.00120935	0.51768	3.84793	8.93208e-05	2.22983e-18	0.00126622	0.0163585	0.0107966	0.0081054	0.000214209	1.60889e-16	1.01415e-05	0.00291283	0.245231	0	0	5.0655e-17
	PG161abcpp	0	0.0419224	0.000140633	0.00222638	0.916517	0.707725	0.367694	0.00369357	0.366819	0.254128	0.000399424	1.06102	0.0414731	0.00918087	0	0.00187888	0.00135608	0.0142657	0.0534371	0.135657	0.00927228	0.00206311	0.00455386	0.00462264	0.128095	0.1445	0.235732	0.0889907	0.00877837	0.300888	0.00180126	0.000261204	0.0641619	5.13438	0.000243009	3.29125e-19	0.00672151	0.0262831	0.0370612	0.0110556	0.000257333	1.18402e-18	4.61581e-05	0.00166984	0.793159	0	0	1.46881e-16
	PG181abcpp	0	0.0547721	0.000113939	0.00167231	0.581146	0.60778	0.321778	0.000691847	0.269888	0.122918	0.000240889	0.510757	0.0332623	0.00672072	0	0.000983992	0.000162805	0.0110246	0.0390899	0.097524	0.00320423	0.000376628	0.0025843	0.000218727	0.0731692	0.0825876	0.133931	0.054431	0.00761137	0.19599	0.000982924	0.000785463	0.588313	3.82622	5.91092e-05	1.01192e-19	0.00183701	0.0169468	0.00762649	0.00743648	0.000214247	5.25873e-19	6.92755e-06	0.00272259	0.496615	0	0	3.47541e-16
	PGI	0	0.00774661	1.93704e-06	1.01848e-05	0.00527943	0.0121035	0.00657241	0.000251416	0.00557205	0.0141101	2.35922e-05	0.0159359	0.000928474	0.000131246	0	7.0125e-05	2.76511e-05	0.000157191	0.000336571	0.00141588	0.000289228	1.50834e-05	0.000184774	8.20942e-05	0.00593966	0.00671567	0.0113384	0.00356854	0.00643745	0.018309	0.000813859	0.000475599	0.0160644	0.106666	3.06148e-06	1.13884e-19	0.000795787	0.000421201	0.000287471	0.000648997	6.47944e-06	7.59038e-18	2.03389e-07	0.000329349	0.0152719	0	0	4.0134e-17
	PGK	0	0.00899113	4.48741e-06	1.71385e-05	0.0211516	0.00508177	0.00204823	0.000341959	0.000463369	0.0239354	1.77559e-05	0.00405854	0.000377258	0.000175789	0	1.24447e-05	3.04804e-05	0.000136791	0.0015416	0.00419379	0.000126407	6.56309e-05	2.50902e-05	0.000125366	0.00233644	0.00265294	0.00426078	0.00148929	0.000733767	0.00490954	0.000323249	0.000117599	0.00657658	0.118492	3.4938e-06	1.04395e-19	0.000505595	0.00135611	0.000994301	0.000222231	4.1884e-06	4.95559e-17	1.27348e-06	0.000419843	0.112068	0	0	2.22775e-16
	PGL	0	0.0127322	1.3705e-05	0.000103791	0.0152113	0.0129962	0.00537674	0.000408389	0.00593283	0.0292152	1.75562e-05	0.0071054	0.000718299	0.000278069	0	1.0776e-05	4.50223e-05	0.000822917	0.00130541	0.00331064	0.000147554	0.000110601	9.77768e-06	0.000179438	0.00324915	0.00363955	0.00637477	0.00205317	0.0032909	0.00799679	0.000150839	0.000198924	0.0106868	0.259304	7.69007e-06	1.02176e-19	0.000124281	0.00175921	0.00198127	8.67994e-05	8.58439e-06	1.72939e-17	2.63334e-06	0.000596566	0.208857	0	0	1.13615e-17
	PGM	0	0.0087016	2.14565e-06	3.39862e-06	0.0258986	0.00413331	0.00174508	0.000349376	0.00162758	0.0245459	1.62555e-05	0.0050699	0.000397916	0.000190149	0	5.93299e-06	3.16528e-05	1.70886e-05	0.00182775	0.00488816	0.000112929	7.00123e-05	6.38477e-06	0.000139819	0.00751215	0.00848985	0.0138724	0.00489709	0.0014832	0.00827956	0.000456999	8.08412e-05	0.0117959	0.11702	3.23989e-06	5.99076e-19	0.000428745	0.00137268	0.00111584	0.00023	4.58584e-06	1.92322e-17	1.48856e-06	0.000388667	0.0947199	0	0	3.35965e-17
	PGMT	0	0.0267554	2.35345e-05	0.000288727	0.0344763	0.0836782	0.0431295	0.00136099	0.0432321	0.0301957	2.43751e-05	0.0769865	0.00408691	0.00065661	0	0.000219761	5.46546e-06	0.00188306	0.00370961	0.00864111	0.000540613	0.000137423	0.000567643	0.000215279	0.000250588	0.000206947	5.46837e-05	0.00127125	0.0101943	0.00779216	0.000827388	0.00027742	0.226336	0.924354	2.49605e-06	3.8154e-19	0.000789779	0.000191535	0.00103982	0.00116806	2.3675e-05	1.23139e-17	1.97616e-06	0.00151569	0.374853	0	0	4.67943e-17
	PHEMEabcpp	0	0.000529903	0.000197519	0.00282275	0.924481	0.482364	0.279171	0.00459017	0.32718	0.339518	0.00052823	1.13484	0.0411414	0.0109971	0	0.00292544	0.00294662	0.0201656	0.0559086	0.145017	0.0176443	0.00550066	0.00690857	0.0113642	0.0441331	0.049552	0.0798878	0.0252101	0.0244642	0.0254066	0.0021731	0.00111992	0.040589	7.35127	0.000377816	7.96845e-18	0.0106373	0.0292788	0.0488567	0.0100635	0.000261082	1.84119e-16	6.39647e-05	0.000113487	1.62516	0	0	1.08573e-16
	PHEMEtiex	0	0.000529903	0.000197519	0.00282275	0.924481	0.482364	0.279171	0.00459017	0.32718	0.339518	0.00052823	1.13484	0.0411414	0.0109971	0	0.00292544	0.00294662	0.0201656	0.0559086	0.145017	0.0176443	0.00550066	0.00690857	0.0113642	0.0441331	0.049552	0.0798878	0.0252101	0.0244642	0.0254066	0.0021731	0.00111992	0.040589	7.35127	0.000377816	8.47184e-19	0.0106373	0.0292788	0.0488567	0.0100635	0.000261082	2.34923e-17	6.39647e-05	0.000113487	1.62516	0	0	1.47733e-16
	PHEt2rpp	0	0.00331286	8.35203e-05	0.00199063	0.988985	0.736408	0.402486	0.0046095	0.355814	0.437384	0.000178215	0.608868	0.0428875	0.00919102	0	0.00038521	0.000130072	0.0148733	0.0837838	0.212029	0.00126366	0.00021274	0.000828886	0.000263083	0.113567	0.128396	0.207595	0.0800622	0.00549912	0.351559	0.00502233	0.00466972	0.993283	2.07776	4.82583e-05	8.09048e-17	0.00644942	0.0343454	0.0199226	0.00284681	0.00030133	9.04927e-16	2.49513e-05	0.00246419	1.75575	0	0	6.95258e-15
	PHEtex	0	0.00331286	8.35203e-05	0.00199063	0.988985	0.736408	0.402486	0.0046095	0.355814	0.437384	0.000178215	0.608868	0.0428875	0.00919102	0	0.00038521	0.000130072	0.0148733	0.0837838	0.212029	0.00126366	0.00021274	0.000828886	0.000263083	0.113567	0.128396	0.207595	0.0800622	0.00549912	0.351559	0.00502233	0.00466973	0.993283	2.07776	4.82583e-05	3.66307e-18	0.00644942	0.0343454	0.0199226	0.00284681	0.00030133	8.18492e-17	2.49513e-05	0.00246419	1.75575	0	0	1.98192e-16
	PIt2rpp	0	0.0453263	5.19965e-06	0.0013084	0.477948	0.279229	0.145092	0.00147197	0.207365	0.115172	0.000169578	0.00696155	0.0139212	0.00251851	0	0.000962404	0.000476557	0.0101888	0.0331781	0.0851347	0.00405699	0.000661023	0.00239278	0.00138057	0.103707	0.116833	0.190841	0.070153	0.00492275	0.08534	0.00175324	0.0009268	0.105427	1.67214	8.70667e-05	2.01617e-17	0.00336601	0.00963825	0.00761682	0.00226829	9.41913e-05	6.91387e-16	9.63908e-06	0.000416595	0.0578068	0	0	1.08337e-15
	PItex	0	0.0453297	5.18611e-06	0.00130836	0.477944	0.279229	0.145091	0.00147198	0.207365	0.115167	0.000169587	0.00699552	0.0139207	0.0025183	0	0.000962396	0.000476512	0.0101886	0.0331778	0.0851339	0.0040568	0.000660901	0.00239277	0.00138037	0.10371	0.116837	0.190847	0.0701553	0.00492369	0.0853392	0.00175322	0.000927044	0.105378	1.67204	8.70664e-05	2.01576e-19	0.00336583	0.00963777	0.00761772	0.0022683	9.41885e-05	1.36362e-17	9.64035e-06	0.000416791	0.0579046	0	0	2.50716e-17
	POR5	0	0.0113068	6.4306e-05	0.000691501	0.24127	0.042915	0.0277694	0.00158151	0.0759357	0.0887354	6.92281e-05	0.187558	0.00610342	0.00162188	0	0.000777854	0.000607078	0.00505571	0.0117827	0.030876	0.0040681	0.00107762	0.00191155	0.0022828	0.058182	0.0654933	0.108661	0.0373355	0.0207419	0.103932	4.57597e-05	0.00255415	0.11648	1.35173	9.60489e-05	1.14305e-19	0.00334029	0.00614126	0.0127981	0.00243155	3.71042e-05	2.46223e-16	1.64322e-05	0.000399452	0.620868	0	0	4.12621e-18
	POX	0	0.00755224	0.000126705	0.000785691	0.16258	0.0448059	0.0377526	0.00216475	0.270894	0.543735	0.000156661	0.674937	0.00858984	0.00265788	0	0.000948233	0.000800163	0.00534789	0.0134774	0.0302713	0.0052764	0.00134362	0.00235649	0.00299682	0.109621	0.123783	0.202406	0.0798401	0.00579711	0.0378612	0.00335324	0.0094964	0.506904	5.06741	0.00013849	1.0513e-18	0.00361244	0.00134055	0.0163095	0.00499478	1.86643e-05	2.95388e-17	2.07917e-05	0.00409477	2.74415	0	0	9.06206e-17
	PPA	0	0.0123585	1.59778e-05	0.000184013	0.0431236	0.0616951	0.0317226	0.000395624	0.0279165	0.000562892	6.83404e-05	0.0670414	0.0033053	0.000617753	0	5.99363e-05	1.24631e-05	0.00112241	0.00344101	0.00856329	0.000177848	5.9483e-06	0.000145689	1.1136e-05	0.000479736	0.000544262	0.000569604	0.000614943	0.00479738	0.00516878	7.93503e-05	0.000510316	0.1151	0.54121	2.85932e-07	3.84117e-19	0.000284573	0.000822094	3.89588e-05	0.000795313	1.97587e-05	6.87044e-18	4.00763e-07	0.000566398	0.044185	0	0	1.38808e-17
	PPA2	0	0.0229576	5.39166e-05	0.000138085	0.0328257	0.0265299	0.014721	0.00117314	0.0111796	0.0572818	7.04469e-05	0.0747526	0.0006617	0.000104697	0	8.92895e-05	0.000139263	0.000477652	0.00480926	0.0124221	0.000646435	0.000258315	0.00017435	0.000551017	0.0157704	0.0178352	0.0293548	0.0107763	0.00569798	0.0099659	0.00108058	0.000265359	0.0295188	0.82818	1.72055e-05	2.10974e-20	0.00127457	0.00264599	0.00490233	0.00232881	4.32693e-06	4.25118e-18	5.64791e-06	0.00115876	0.362665	0	0	1.66349e-17
	PPC	0	0.00503272	2.19744e-06	0.00024058	0.126146	0.0456989	0.0238319	0.000731193	0.0415871	0.0570801	6.71667e-06	0.0122156	0.00394599	0.00113474	0	0.000109304	3.47538e-06	0.00182197	0.0092578	0.0237181	0.000291107	2.1468e-05	0.000290594	8.05528e-05	0.0292171	0.0329603	0.0539623	0.0198786	3.15476e-05	0.0123684	0.00123925	0.000541839	0.079322	0.177522	2.19305e-06	2.31583e-19	0.000975986	0.00402752	0.0013003	8.53065e-05	3.14399e-05	1.64194e-18	1.89666e-06	0.000442256	0.146034	0	0	1.89051e-17
	PPCK	0	0.0108288	9.18368e-05	0.000626234	0.515937	0.148701	0.0889775	0.00325849	0.168279	0.220337	5.93094e-05	0.0238995	0.0151851	0.00231158	0	0.000551612	0.000149739	0.0052751	0.0370671	0.09502	0.00100011	0.000660094	0.00149189	0.00111092	0.0666898	0.0752587	0.122603	0.0463341	0.00408028	0.108311	0.00088904	0.000948418	0.128737	0.338819	1.16094e-06	1.95838e-19	0.00299373	0.0158958	0.0055501	0.00129244	0.000119748	5.20385e-17	8.27373e-06	0.00100535	0.641173	0	0	6.39377e-17
	PPK2r	0	0.0229896	5.40434e-05	0.000138075	0.0329939	0.0265881	0.0147576	0.0011758	0.0111563	0.0574265	7.06471e-05	0.0751303	0.00066363	0.000104916	0	8.94758e-05	0.000139545	0.000475681	0.00482749	0.0124684	0.000647664	0.000258797	0.00017473	0.000552174	0.0159033	0.0179852	0.029601	0.0108675	0.00572014	0.0100241	0.00108531	0.000266496	0.029594	0.830555	1.7247e-05	7.24888e-19	0.00119739	0.0026524	0.00491627	0.00233493	4.33983e-06	1.5908e-17	5.66455e-06	0.00116165	0.363446	0	0	9.47562e-18
	PPKr	0	0.0123965	1.66984e-05	0.000712758	0.352019	0.159027	0.0849347	0.00224684	0.112128	0.161139	7.29176e-05	0.182374	0.0115086	0.00297191	0	0.000459692	0.000303744	0.00556344	0.0262504	0.0669502	0.00227663	0.000519549	0.001128	0.000999744	0.0526824	0.0593836	0.0969612	0.0357545	0.00257315	0.0649334	0.0020467	0.000732428	0.118004	0.671228	3.9071e-05	2.41878e-19	0.00384359	0.0114639	0.000256968	0.000407032	8.37843e-05	1.24082e-17	6.72661e-07	0.000612593	0.242068	0	0	5.42278e-18
	PPPGO	0	0.0456844	0.000198147	0.00590015	2.3958	0.840981	0.495572	0.0142705	0.753139	0.933093	0.000956229	1.1263	0.0826192	0.0201136	0	0.00574945	0.00553759	0.045714	0.152521	0.391938	0.0338956	0.0102804	0.0136049	0.0210388	0.387728	0.436619	0.717001	0.254253	0.0243183	0.386324	0.000198301	0.00106701	0.285648	11.6022	0.000735228	3.35145e-18	0.0242086	0.0660979	0.083103	0.0174278	0.000576873	8.45117e-17	0.000110772	0.0020176	1.57815	0	0	8.54744e-16
	PPPGO3	0	0.0140121	0.000217039	0.00215567	0.560049	0.418262	0.241942	0.00199151	0.229087	0.189285	0.000440048	1.26293	0.0324559	0.00945547	0	0.00232131	0.00235993	0.0143574	0.0317789	0.0835728	0.0141024	0.00433988	0.00546854	0.00906304	0.0597164	0.0674452	0.112832	0.0444339	0.0413694	0.0782808	0.00314618	0.00209237	0.064418	6.751	0.000298719	6.20848e-18	0.00762819	0.0210214	0.0420542	0.00863687	0.00019078	1.31994e-16	5.42721e-05	0.000578189	1.79136	0	0	7.09504e-16
	PPS	0	0.00271175	4.59958e-05	0.000712951	0.374583	0.177181	0.0964613	0.00195101	0.139144	0.155777	0.00484519	0.0700113	0.0150989	0.00368498	0	0.000259558	7.80456e-05	0.00568825	0.0310077	0.078232	0.0004479	0.000399821	0.000746994	0.00067155	0.0656958	0.0741861	0.120548	0.0468041	0.00704744	0.0366831	0.00194026	0.0024987	0.291341	0.561073	1.41956e-05	4.6531e-19	0.00208218	0.0122795	0.00588869	0.000598326	0.000116366	2.42508e-17	7.69574e-06	0.000312906	0.728653	0	0	8.24721e-17
	PROt2rpp	0	0.0166347	3.1977e-05	0.000563784	0.248711	0.415101	0.215862	0.000737575	0.110452	0.105484	0.000102147	0.369297	0.0157102	0.00322797	0	0.000454414	4.95981e-05	0.00385284	0.0222355	0.0566113	0.00152749	0.000280594	0.00117964	0.000207831	0.0190953	0.0215232	0.0377305	0.0121352	0.00474393	0.164126	0.00235216	0.000591519	0.321202	1.31996	1.78391e-05	7.91949e-19	0.00118433	0.00972509	0.00225902	0.000886425	0.000100326	3.60571e-17	2.60292e-06	7.25329e-05	0.489093	0	0	8.7199e-16
	PROtex	0	0.0166347	3.1977e-05	0.000563784	0.248711	0.415101	0.215862	0.000737575	0.110452	0.105484	0.000102147	0.369297	0.0157102	0.00322797	0	0.000454414	4.95981e-05	0.00385284	0.0222355	0.0566113	0.00152749	0.000280594	0.00117964	0.000207831	0.0190953	0.0215232	0.0377305	0.0121352	0.00474393	0.164126	0.00235216	0.000591519	0.321202	1.31996	1.78391e-05	4.44506e-18	0.00118433	0.00972509	0.00225902	0.000886425	0.000100326	2.22281e-17	2.60292e-06	7.2533e-05	0.489093	0	0	2.3121e-16
	PTAr	0	0.0451092	6.97931e-05	0.000823107	0.137885	0.00160444	0.00898329	0.00146906	0.0364625	0.0608149	9.53384e-05	0.339071	0.00824643	0.00211681	0	0.000826655	0.000606213	0.00500216	0.0274196	0.0707279	0.00418715	0.000939812	0.0020015	0.00217024	0.0246038	0.0277532	0.0456064	0.0180271	0.00761866	0.0136307	0.00191681	0.000894864	0.104585	1.45199	0.000101995	1.35931e-16	0.00168679	0.00664045	0.0128988	0.0034408	4.85176e-05	2.12575e-14	1.67462e-05	0.000229337	0.260488	0	0	2.43208e-14
	PYK	0	0.00712669	2.97639e-05	2.8511e-05	0.0321742	0.046402	0.0230864	0.000376188	0.00545021	0.0312373	5.13254e-05	0.031153	0.0031813	0.00108227	0	0.000236478	4.08698e-05	4.95159e-05	0.00462505	0.0113447	0.000502951	0.00028423	0.000633059	0.000362795	0.0090449	0.0101674	0.0171733	0.00495809	0.00628484	0.0258842	0.00101083	0.0020968	0.055847	0.0211761	2.19845e-05	5.95868e-20	0.00056432	0.00241668	0.00230101	0.000734308	2.67055e-05	5.03282e-17	2.53034e-06	0.000413573	0.382706	0	0	1.85382e-16
	PYRt2rpp	0	0.0201222	5.2291e-05	0.0011833	0.456829	0.206883	0.11457	0.00166276	0.181243	0.134379	0.00016557	0.286153	0.0181448	0.00414931	0	0.000961498	0.000564568	0.00835882	0.0296549	0.0755274	0.00438868	0.000825996	0.00239447	0.00180184	0.0608263	0.0685263	0.111756	0.0416144	0.00541266	0.065844	0.000743544	2.20416e-05	0.165002	2.29207	9.42682e-05	3.22109e-19	0.00266291	0.0117719	0.0101818	0.00405348	0.000122205	4.07988e-17	1.22735e-05	0.00065209	0.107057	0	0	5.72737e-18
	PYRtex	0	0.0201222	5.2291e-05	0.0011833	0.456829	0.206883	0.11457	0.00166276	0.181243	0.134379	0.00016557	0.286153	0.0181448	0.00414931	0	0.000961498	0.000564568	0.00835882	0.0296549	0.0755274	0.00438868	0.000825996	0.00239447	0.00180184	0.0608263	0.0685263	0.111756	0.0416144	0.00541266	0.065844	0.000743544	2.20416e-05	0.165002	2.29207	9.42682e-05	2.14727e-19	0.00266291	0.0117719	0.0101818	0.00405348	0.000122205	6.68699e-18	1.22735e-05	0.00065209	0.107057	0	0	6.43664e-17
	RPE	0	0.0110034	1.33012e-05	5.28837e-05	0.0379432	0.00445688	0.00071967	0.000466113	0.00402819	0.0357577	1.53483e-05	0.0168095	0.00150856	0.000445807	0	3.39103e-05	3.07682e-05	0.000469819	0.00286105	0.00729561	1.74818e-05	9.86444e-05	0.000105318	0.000145018	0.000765589	0.00084317	0.00189947	0.00032041	0.00462588	0.00949877	0.000138449	0.000249086	0.0253364	0.174094	4.86161e-06	4.22278e-17	0.000236812	0.00234575	0.00186498	0.000130645	1.41117e-05	2.18837e-18	2.54367e-06	0.000601912	0.218562	0	0	1.09319e-15
	RPI	0	0.0142366	1.44621e-05	0.000148103	0.00412894	0.0166474	0.00742115	0.00035615	0.014308	0.0236304	1.56172e-05	0.00269155	0.000259412	0.000182105	0	4.86458e-05	6.21034e-05	0.0011415	8.47898e-05	0.000108776	0.000302682	0.000134441	0.000106865	0.000229019	0.0058026	0.00651568	0.0110078	0.00375374	0.00251288	0.00629772	0.00022024	0.000195356	0.00409381	0.323015	1.10016e-05	1.47961e-19	1.87517e-05	0.0013251	0.0022127	0.000273359	5.42255e-06	6.06684e-18	2.88747e-06	0.000555231	0.208022	0	0	1.93121e-17
	SERt2rpp	0	1.10245	8.55626e-05	0.00920802	1.71357	5.308	2.73537	0.0427896	1.98756	0.860345	0.000422255	10.8341	0.152485	0.00408847	0	0.00275334	0.00637367	0.0725516	0.251509	0.573201	0.0111925	0.0164103	0.00715752	0.0326662	0.922945	1.03887	1.667	0.713815	0.263699	1.36066	0.0147576	0.0278478	15.2693	7.72456	0.00106677	1.67099e-16	0.0853959	0.00344562	0.396229	0.0410024	0.00128738	1.99922e-16	0.000593979	0.012944	0.546722	0	0	3.18802e-15
	SERtex	0	1.10245	8.55626e-05	0.00920802	1.71357	5.308	2.73537	0.0427896	1.98756	0.860345	0.000422255	10.8341	0.152485	0.00408847	0	0.00275334	0.00637367	0.0725516	0.251509	0.573201	0.0111925	0.0164103	0.00715752	0.0326662	0.922945	1.03887	1.667	0.713815	0.263699	1.36066	0.0147576	0.0278478	15.2693	7.72456	0.00106677	2.3256e-19	0.0853959	0.00344562	0.396229	0.0410024	0.00128738	5.94099e-16	0.000593979	0.012944	0.546722	0	0	2.58809e-15
	SO4t2pp	0	0.0175523	6.40494e-05	0.00034248	0.00755984	0.0603918	0.0290385	0.000935781	0.0289369	0.0308234	0.000113247	0.0234858	0.00394529	0.00114969	0	0.000265062	3.32786e-05	0.00204333	0.00158517	0.0028208	0.000800608	2.06714e-05	0.000666864	7.83461e-05	0.0206105	0.0231417	0.0380451	0.0115807	0.00404162	0.0275439	0.000314375	0.00101788	0.289506	1.05492	2.76448e-06	1.66258e-19	0.00256199	0.000966751	0.00196027	0.00129813	2.46344e-05	2.76539e-17	3.6275e-06	0.00160006	0.592583	0	0	4.08532e-18
	SO4tex	0	0.0149856	5.4275e-05	0.000214896	0.0175816	0.0395675	0.0179643	0.000869892	0.0149437	0.0373197	8.51302e-05	0.0200447	0.00219035	0.000651815	0	0.000188237	5.05653e-05	0.00114731	0.00119937	0.00394771	0.000649989	4.72298e-05	0.000465618	6.13993e-05	0.0125737	0.0140959	0.0232426	0.00605471	0.00271165	0.0199203	0.000460312	0.000727971	0.181301	0.798134	6.1301e-06	1.0727e-19	0.0021976	0.00164167	0.000195381	0.00128206	1.1807e-05	5.46442e-18	1.13207e-06	0.00130539	0.450669	0	0	2.0995e-18
	SPMDt3pp	0	0.0751915	9.56558e-05	0.00151692	1.10742	0.0284046	0.0135824	0.00949387	0.25616	0.483627	1.3275e-05	0.497703	0.0175484	0.00334302	0	0.000951712	0.00167704	0.012219	0.0647125	0.171539	0.0080624	0.00399627	0.00207463	0.00679089	0.136285	0.153818	0.252883	0.0997625	0.00573944	0.200424	0.000860041	0.0061443	1.06397	0.976204	0.000227876	5.69654e-17	0.0180509	0.0297469	0.0399258	0.00319025	0.000136264	1.94239e-15	5.44272e-05	0.00437642	0.612197	0	0	5.7937e-15
	SPMDtex	0	0.0751915	9.56558e-05	0.00151692	1.10742	0.0284046	0.0135824	0.00949387	0.25616	0.483627	1.3275e-05	0.497703	0.0175484	0.00334302	0	0.000951712	0.00167704	0.012219	0.0647125	0.171539	0.0080624	0.00399627	0.00207463	0.00679089	0.136285	0.153818	0.252883	0.0997625	0.00573944	0.200424	0.000860041	0.0061443	1.06397	0.976204	0.000227876	1.36913e-18	0.0180509	0.0297469	0.0399258	0.00319025	0.000136264	7.34754e-17	5.44272e-05	0.00437642	0.612197	0	0	1.05434e-16
	SUCCt2_2pp	0	0.0152376	1.21531e-05	0.000274844	0.141048	0.346481	0.169627	1.86976e-05	0.069098	0.031112	5.57565e-05	0.136783	0.00154273	0.000128787	0	0.000334539	0.000493308	0.00167577	0.0127293	0.032827	0.00242772	0.00109788	0.000708722	0.00213661	0.0489418	0.0552741	0.0908517	0.0340587	0.0074265	0.0137415	0.00149458	0.00123705	0.304848	0.0827088	6.05898e-05	4.50109e-18	0.000597197	0.00268584	0.21574	0.171851	5.9216e-05	5.49514e-17	1.38507e-05	0.000584773	0.116262	0	0	2.73802e-16
	SUCCt2_3pp	0	0.0131064	4.35918e-05	0.00163591	0.684397	0.26691	0.160608	0.0032838	0.254285	0.229936	0.000257961	0.49332	0.0275702	0.0063486	0	0.00136573	0.00110871	0.0118645	0.0433656	0.112291	0.00719526	0.00188532	0.00336873	0.00397042	0.0437138	0.0493004	0.0799114	0.0269495	0.00146413	0.0874841	0.00174438	9.95939e-05	0.00581111	3.47376	0.000172077	8.42414e-19	0.00588919	0.0183146	0.559364	0.0359624	8.95627e-05	2.88402e-18	2.9175e-05	0.000660571	0.0277871	0	0	2.76703e-16
	SUCCtex	0	0.0334763	0.000176329	0.00390216	1.49411	0.655481	0.376996	0.00661719	0.566396	0.506349	0.000560446	1.22146	0.0621764	0.013932	0	0.00271634	0.00228986	0.02721	0.0982091	0.254321	0.0148587	0.00403292	0.00668991	0.00821728	0.11647	0.131323	0.212929	0.0731383	0.000500106	0.138248	0.00308916	0.00281785	0.292038	8.13775	0.000344862	2.60972e-18	0.0144393	0.0409661	0.557647	0.0450338	0.000305576	4.97658e-17	5.63416e-05	0.00199658	0.194272	0	0	1.07021e-16
	SUCDi	0	0.0404009	8.04773e-05	0.000599585	0.573741	0.191827	0.102868	0.00497312	0.144228	0.29347	7.22403e-05	0.32069	0.0157663	0.00321844	0	0.00011786	0.000424977	0.00423265	0.0396336	0.100702	0.00170475	0.00100083	0.000222569	0.0018145	0.0658058	0.0743069	0.120362	0.0443023	0.000615806	0.0117595	0.00158087	0.00387389	0.312109	0.315298	4.02993e-05	1.84296e-18	0.00524867	0.0175898	0.00738384	0.00096726	0.000115381	1.11804e-17	1.09929e-05	0.00259566	1.85669	0	0	2.28965e-16
	SUCOAS	0	0.00967756	5.26213e-05	0.00024401	0.0200127	0.0214369	0.00835175	0.000151601	0.0169145	0.0100082	0.000142093	0.182852	0.00285349	0.00156712	0	0.000302823	0.000605247	0.00189195	0.00301384	0.00771537	0.00282357	0.00124769	0.000665802	0.00249297	0.00434296	0.00493649	0.00811174	0.00360666	0.000797251	0.0256447	0.000658442	0.000549937	0.107759	1.20985	7.86689e-05	2.22658e-18	7.4947e-05	0.00159034	0.0108774	0.00125633	1.85991e-05	1.56905e-16	1.48683e-05	0.000596053	0.446565	0	0	1.16448e-16
	SULabcpp	0	0.00676928	2.31156e-05	0.000190966	0.0972363	0.0266117	0.0172198	0.0006565	0.0295347	0.0577937	4.79522e-06	0.00997283	0.00339378	0.000933179	0	5.55559e-05	0.00010777	0.00170343	0.0100433	0.0254365	0.000179993	0.000268379	0.000173535	0.000515783	0.0130003	0.0146888	0.0238613	0.0115391	0.00155472	0.0042132	0.000923665	0.000200528	0.163751	0.0175698	1.70774e-05	6.9574e-19	0.00102168	0.00377385	0.00545105	0.0012314	2.90447e-05	2.07281e-17	6.85243e-06	0.000362793	0.00338957	0	0	3.7649e-17
	TALA	0	0.0356716	0.000105852	0.000256514	0.190335	0.0355642	0.020739	0.00267152	0.0165681	0.127681	0.000184771	0.303623	0.00526568	0.0014704	0	0.000134822	0.000289247	0.000554735	0.0107611	0.0228535	0.00153594	0.000689378	0.000264628	0.00131915	0.112799	0.12718	0.207012	0.0781294	0.00584274	0.00706579	0.000667823	0.00518344	0.379182	2.10871	7.52774e-06	2.59866e-18	0.00117334	0.00695104	0.000798486	0.00103435	6.99314e-05	2.50191e-17	1.35247e-06	0.00184534	0.741322	0	0	2.03244e-16
	THD2pp	0	0.0361159	0.000125549	0.00156126	0.474638	0.208423	0.110355	0.00147516	0.199038	0.0943244	0.000169864	0.303114	0.0133333	0.00297414	0	0.00151093	0.00110427	0.0111931	0.0251559	0.0652827	0.00760431	0.00187055	0.00362666	0.00393685	0.096764	0.108923	0.180209	0.0636846	0.0238951	0.191431	0.000128934	0.00192137	0.0905933	2.85977	0.00018074	3.13664e-20	0.0035091	0.00825688	0.02243	0.00599934	7.82447e-05	1.8656e-18	2.80343e-05	0.00161822	1.09373	0	0	7.91521e-17
	THIORDXi	0	0.0119737	0.00021404	0.00459088	1.71058	0.790991	0.452726	0.00904341	0.579397	0.638468	0.000827278	1.33145	0.0685382	0.017251	0	0.00462308	0.00421805	0.0343603	0.109429	0.281398	0.0264965	0.00761388	0.0110241	0.0158296	0.207926	0.234054	0.382558	0.132138	0.0103094	0.252783	0.00149612	0.000995438	0.0961932	10.4095	0.000560535	1.60086e-18	0.0159473	0.0511205	0.0641931	0.0148871	0.000463349	2.75435e-17	8.40675e-05	0.000529654	1.78677	0	0	1.2459e-16
	THRt2pp	0	0.00905016	2.29092e-05	0.000102634	0.00671825	0.0069175	0.00342096	0.000160328	0.00986301	0.0136823	2.64505e-06	0.033522	0.000424517	0.000277163	0	3.49918e-05	6.23204e-05	0.000506459	0.000207083	0.000451084	0.000307409	0.000136725	8.32477e-05	0.000247556	0.00357867	0.00402566	0.00662865	0.00243144	0.00332847	0.019248	0.000122462	0.000314607	0.0271508	0.0228188	0.000159646	1.86896e-18	9.50305e-05	0.00069014	0.00105022	0.000249759	7.65504e-06	2.00456e-17	1.36582e-06	4.42021e-05	0.0429052	0	0	3.11501e-17
	THRt4pp	0	0.00788427	2.06013e-05	6.2746e-05	0.00882282	0.000168493	0.000344199	0.000211781	0.00346751	0.0166113	9.08698e-06	0.019993	0.000841508	0.000390387	0	1.93271e-06	3.51812e-05	0.000224768	0.000643696	0.00172586	0.000135877	8.62241e-05	2.22088e-06	0.000156574	0.00140672	0.00157864	0.00260261	0.000948052	0.000848182	0.004464	2.76901e-05	0.000367379	0.0241728	0.0549609	3.79436e-05	2.33389e-18	3.05028e-05	0.000976491	0.000416754	3.03322e-05	1.04124e-05	3.25089e-17	5.81734e-07	1.16451e-05	0.0134866	0	0	6.7448e-16
	THRtex	0	0.187123	0.000380523	0.00629936	2.43431	1.10864	0.588999	0.00805555	1.00407	0.45057	0.00100004	2.17101	0.0643387	0.0172961	0	0.00517692	0.00429823	0.0442349	0.132888	0.340135	0.0270319	0.00801914	0.0126826	0.0144711	0.344198	0.387792	0.637968	0.234994	0.389851	2.32027	0.0148708	0.00767361	0.53363	12.071	0.0201545	1.6883e-18	0.0102966	0.0442913	0.100594	0.03437	0.000419435	2.12614e-16	0.000124776	0.00502459	4.57584	0	0	3.52306e-16
	TKT1	0	0.0121992	1.93e-05	5.45553e-05	0.0455427	0.00455223	0.00387657	0.000551574	0.00517395	0.0414491	1.46823e-05	0.00837447	0.001803	0.000503781	0	3.29681e-06	4.92099e-05	0.000428594	0.00379863	0.00964594	0.000142283	0.000120104	1.00884e-05	0.000207771	0.00121492	0.00139982	0.00173368	0.00107961	0.00381126	0.00312631	5.60738e-05	0.000452748	0.0322309	0.243552	9.43792e-06	2.29336e-19	0.00028966	0.00272351	0.00257907	0.000134146	1.68804e-05	1.48373e-17	3.41889e-06	0.000746513	0.282112	0	0	6.45584e-17
	TKT2	0	0.00953467	5.93251e-06	5.08334e-05	0.028608	0.0155248	0.0063663	0.000361142	0.00262062	0.0287663	1.61663e-05	0.027169	0.00114681	0.000374576	0	7.96204e-05	8.1093e-06	0.000520481	0.00170925	0.00440828	0.000213767	7.22741e-05	0.00022231	6.79124e-05	0.00319854	0.00359857	0.00636261	0.00204026	0.00562669	0.0173277	0.000377427	1.0771e-06	0.0168607	0.0887796	7.60831e-07	1.84216e-20	0.00017188	0.00188167	0.000987625	0.000455947	1.07103e-05	1.4974e-17	1.46832e-06	0.000424287	0.1405	0	0	8.46265e-17
	TPI	0	0.00837403	3.63207e-06	2.54989e-06	0.0266125	0.00139449	0.00121771	0.000349503	0.00207905	0.0247913	1.53176e-05	0.00730053	0.00063536	0.000225144	0	1.17902e-05	3.39265e-05	7.23859e-06	0.00197927	0.00530647	0.000138998	7.4758e-05	2.37632e-05	0.000144389	0.00360933	0.00408967	0.00663635	0.00238304	0.00104476	0.0079192	0.000385012	0.00011765	0.0128218	0.0866298	3.68308e-06	8.15019e-20	0.000559622	0.00147304	0.000989375	0.000233097	5.75881e-06	7.32729e-18	1.27318e-06	0.000388763	0.113851	0	0	8.84661e-17
	TRDR	0	0.0134467	6.80032e-05	0.000596602	0.133723	0.1042	0.0553395	2.02737e-05	0.0651413	0.0207198	0.00014882	0.13336	0.00791092	0.00207839	0	0.000575761	0.000410199	0.00403169	0.00845096	0.0209506	0.00289028	0.000698039	0.00138801	0.00142054	0.0299367	0.0336434	0.0551765	0.0169721	0.00327215	0.0408286	0.000559127	0.000758226	0.17245	1.62935	5.42548e-05	2.73868e-18	0.00063676	0.00288508	0.00543368	0.00250088	5.07266e-05	5.0146e-17	6.29964e-06	0.00114375	0.561434	0	0	1.60012e-16
	TRPt2rpp	0	0.0757468	7.3152e-05	0.000447502	0.0256623	0.219925	0.10928	0.00273413	0.0946078	0.117854	9.88345e-06	0.367174	0.00689777	0.000228465	0	0.00011253	0.000540956	0.00211209	0.00187456	0.0043091	0.00211336	0.00136444	0.000271369	0.00246169	0.0568233	0.0640169	0.105389	0.0362796	0.0423927	0.0644703	0.00307276	0.00294469	0.48227	1.72388	4.5125e-05	2.11946e-18	0.000330268	0.00368177	0.00344446	0.0028147	2.14186e-05	7.83656e-17	6.36433e-06	0.00424344	0.251378	0	0	7.6763e-17
	TRPtex	0	0.0757468	7.3152e-05	0.000447502	0.0256623	0.219925	0.10928	0.00273413	0.0946078	0.117854	9.88345e-06	0.367174	0.00689777	0.000228465	0	0.00011253	0.000540956	0.00211209	0.00187456	0.0043091	0.00211336	0.00136444	0.000271369	0.00246169	0.0568233	0.0640169	0.105389	0.0362796	0.0423927	0.0644703	0.00307276	0.00294469	0.48227	1.72388	4.5125e-05	3.90214e-20	0.000330268	0.00368177	0.00344446	0.0028147	2.14186e-05	7.83908e-18	6.36433e-06	0.00424344	0.251378	0	0	2.45864e-17
	TRSARr	0	0.0234151	2.69775e-05	0.000240289	0.16224	0.161052	0.0810219	0.000452133	0.0729575	0.0171433	3.36057e-05	0.175015	0.000312798	0.000492735	0	5.48466e-05	0.000278679	0.00196273	0.00991455	0.0249912	0.00105457	0.000797655	3.24454e-06	0.00133154	0.0797026	0.0898594	0.148304	0.0549453	0.0156183	0.0727673	0.00102615	0.0001928	0.0499461	0.674807	6.7095e-06	3.55167e-18	0.000358795	0.000891975	0.00171216	1.40005e-05	9.24238e-06	2.76667e-16	3.5566e-06	8.54225e-05	0.364903	0	0	7.59457e-16
	TYRt2rpp	0	0.0513556	0.000270915	5.3395e-05	0.458041	0.761121	0.37792	0.00353534	0.163698	0.395348	0.000124178	0.221867	0.0338443	0.00721963	0	0.00109983	0.00120392	0.000533084	0.0529259	0.131888	0.00722531	0.00271651	0.00346606	0.005432	0.00423049	0.00421911	0.0139369	0.00265048	0.0360623	0.189421	0.00261397	0.00836603	0.877903	1.50314	0.000309024	1.4379e-17	0.00144022	0.0275347	0.0382652	0.00857832	0.00025713	4.77486e-16	5.01166e-05	0.00641072	3.66435	0	0	1.05886e-15
	TYRtex	0	0.0513556	0.000270915	5.3395e-05	0.458041	0.761121	0.37792	0.00353534	0.163698	0.395348	0.000124178	0.221867	0.0338443	0.00721963	0	0.00109983	0.00120392	0.000533084	0.0529259	0.131888	0.00722531	0.00271651	0.00346606	0.005432	0.00423049	0.00421911	0.0139369	0.00265048	0.0360623	0.189421	0.00261397	0.00836603	0.877903	1.50314	0.000309024	7.64695e-19	0.00144022	0.0275347	0.0382652	0.00857832	0.00025713	6.73126e-17	5.01166e-05	0.00641072	3.66435	0	0	2.58835e-16
	VALt2rpp	0	0.117514	4.29808e-05	0.0045767	1.85732	1.9284	1.02362	0.00516861	0.806813	0.562081	0.000711473	1.87203	0.100895	0.0214063	0	0.00160634	0.000728918	0.0316828	0.139069	0.35302	0.00778696	0.000512448	0.00387491	0.00138959	0.0613916	0.0697139	0.104752	0.050191	0.0174553	0.706415	0.00352708	0.00660451	1.51725	8.60189	0.000169149	2.40856e-16	0.00730636	0.0600577	0.00640443	0.0110816	0.000655049	1.8395e-15	7.53534e-06	0.00176925	2.3178	0	0	2.8362e-15
	VALtex	0	0.117514	4.29808e-05	0.0045767	1.85732	1.9284	1.02362	0.00516861	0.806813	0.562081	0.000711473	1.87203	0.100895	0.0214063	0	0.00160634	0.000728918	0.0316828	0.139069	0.35302	0.00778696	0.000512448	0.00387491	0.00138959	0.0613916	0.0697139	0.104752	0.050191	0.0174553	0.706415	0.00352708	0.00660451	1.51725	8.60189	0.000169149	3.60689e-18	0.00730636	0.0600577	0.00640443	0.0110816	0.000655049	1.02646e-16	7.53534e-06	0.00176925	2.3178	0	0	7.38379e-16
	ZN2tpp	0	0.000107061	3.94604e-07	4.5156e-07	0.000775343	0.000339804	0.000167046	7.87338e-06	0.000171445	0.000584806	6.87411e-08	0.000164094	2.55392e-05	7.16463e-06	0	4.02649e-07	1.46399e-06	6.5603e-06	8.40169e-05	0.000213788	5.57002e-06	3.17329e-06	5.93697e-07	6.55765e-06	0.000152781	0.000172812	0.000281237	0.000107676	8.60553e-06	0.00013741	1.21883e-05	7.95184e-06	0.000894633	0.0031261	2.06826e-07	8.19963e-22	9.23499e-06	3.48606e-05	5.2305e-05	1.56577e-05	2.39078e-07	9.81071e-20	6.43129e-08	5.96885e-06	0.00315951	0	0	8.95817e-20
	ZNabcpp	0	0.0105995	3.91463e-05	4.33769e-05	0.0766236	0.0334286	0.0164325	0.00078204	0.0168691	0.0577922	6.46795e-06	0.0165865	0.00251453	0.000705755	0	3.97749e-05	0.000144916	0.000640595	0.00827972	0.0210678	0.00055182	0.000314649	5.86294e-05	0.000649202	0.0150292	0.017	0.0276655	0.0105917	0.000847594	0.0134986	0.00119846	0.000790403	0.0862895	0.313402	2.03589e-05	3.05833e-19	0.000907998	0.00343791	0.00512818	0.0015402	2.35933e-05	6.9875e-18	6.30192e-06	0.000591154	0.312791	0	0	2.1686e-17
	Zn2tex	0	0	0	0	0	0	0	0	0	0	0	0	0	0	0	0	0	0	0	0	0	0	0	0	0	0	0	0	0	0	0	0	0	0	0	0	0	0	0	0	0	0	0	0	0	0	0	0
	SUM	7.30689e-13	14.3951	0.403157	0.640005	81.0577	66.5504	35.082	0.509544	36.3209	33.1483	0.0556086	103.542	3.84639	0.990381	9.08429e-12	0.895704	0.394542	2.60219	7.33527	18.6601	1.19856	0.599489	1.01814	1.13872	15.3174	17.2656	28.2142	10.5895	4.38702	22.2723	1.78489	1.89911	119.624	503.416	0.0438826	1.41948e-15	0.949175	2.34232	5.50882	1.82314	0.0258159	5.46315e-14	0.00526907	0.354274	168.463	0	0	1.16412e-13
	Descend ID	191	192	198	34	113	210	260	197	204	143	220	102	235	111	213	239	79	45	238	225	200	212	205	243	206	33	104	72	54	12	97	258	177	249	62	5	94	112	250	242	6	144	116	186	182	211	234	140
	Descend	NH4tex	NH4tpp	O2tpp	ATPS4rpp	GLCtex	PGI	TPI	O2tex	PFK	Htex	PItex	G6PDH2r	PYK	GLCptspp	PGM	RPI	FBA	CO2tpp	RPE	PPC	PDH	PGL	PFK_3	SO4tex	PFL	ATPM	GAPD	DHORDfum	CS	AKGDH	G3PD2	TKT1	NADH16pp	SUCDi	CYTBO3_4pp	ACKr	FORtppi	GLCt2pp	SUCOAS	SO4t2pp	ACONTa	ICDHyr	GLUDy	NADPPPS	NADK	PGK	PTAr	HEX1
[truncated: 226 more columns]

## Sheet: D2 vs D3
		5MTRtex	ACALD	ACALDtex	ACALDtpp	ACKr	ACONTa	ACONTb	ACS	ACt2rpp	ACtex	ADK1	ADK3	ADSL1r	ADSL2r	ADSS	AKGDH	AKGt2rpp	AKGtex	ALAALAtex	ALAt2rpp	ALAtex	ALCD2x	ALDD2x	ALDD2y	ARGSL	ARGSS	ARGt3pp	ARGtex	ASNt2rpp	ASNtex	ASPCT	ASPO3	ASPO4	ASPO5	ASPO6	ASPT	ASPTA	ASPt2rpp	ASPtex	ATPM	ATPS4rpp	CA2tex	CAt6pp	CBL1tonex	CBMKr	CITL	CITt3pp	CITt7pp
	5MTRtex	1.43033e-11	0.025629	7.99889e-05	0.000258865	0.064908	0.00161635	0.00484798	0.00127185	0.00331141	0.0530768	0.000354507	0.00256685	0.000315743	0.0303449	0.0007472	0.263585	0.00174086	0.000356755	0	7.16323e-05	0.000181216	0.000948637	6.0087e-05	0.0017479	2.95407e-06	6.72728e-16	0.000934651	0.000117432	4.48153e-05	0.000878057	0.0408153	0.0398656	0.0440448	0.0736511	0.0257915	0.0112147	0.0209711	0.000147239	0.00242989	0.21662	1.43726	4.49408e-06	6.71018e-19	0.00213478	0.0584344	0.00139542	0.00398728	0.000329818
	ACALD	0	0.485921	0.00116934	0.00172569	0.0627318	0.00304918	0.00724517	0.000812287	0.018001	0.0192593	0.000468532	0.000634904	5.32707e-05	0.0114625	3.16783e-05	0.182526	0.000824867	0.000243759	0	4.06823e-05	0.000214232	0.00759231	0.134352	0.339974	2.80595e-06	6.54849e-15	0.000830688	0.000483146	4.6158e-05	0.000954356	0.0024573	0.0473218	0.0526986	0.0872564	0.0334594	0.00367818	0.017193	7.03511e-05	0.00170787	0.04879	0.860242	2.7787e-05	2.84959e-17	0.00255666	0.0771592	0.0024356	0.00743977	0.000191737
	ACALDtex	0	0.726422	0.0939998	0.102873	0.862546	0.0333265	0.00970298	0.0120364	0.131438	0.585858	0.00276988	0.0018356	5.52083e-05	0.0206768	0.000281055	0.488214	0.00546884	0.00325641	0	0.000143776	0.000463085	0.0231476	0.362361	0.923563	2.86667e-05	4.91853e-15	0.00163764	0.000534001	2.73115e-05	0.00203013	0.00387361	0.0402697	0.0454091	0.0742525	0.0271674	0.00952653	0.00173079	0.00032516	0.013668	0.00440112	0.848988	4.98051e-05	5.04388e-18	0.00636694	0.663115	0.0106212	0.00724977	0.000594269
	ACALDtpp	0	0.726422	0.0939998	0.102873	0.862546	0.0333265	0.00970298	0.0120364	0.131438	0.585858	0.00276988	0.0018356	5.52083e-05	0.0206768	0.000281055	0.488214	0.00546884	0.00325641	0	0.000143776	0.000463085	0.0231476	0.362361	0.923563	2.86667e-05	5.58425e-15	0.00163764	0.000534001	2.73115e-05	0.00203013	0.00387361	0.0402697	0.0454091	0.0742525	0.0271674	0.00952653	0.00173079	0.00032516	0.013668	0.00440112	0.848988	4.98051e-05	1.33989e-17	0.00636694	0.663115	0.0106212	0.00724977	0.000594269
	ACKr	0	0.0393167	0.000104936	0.000253244	0.0543546	0.002259	0.00531623	0.000993712	0.00385542	0.0601941	0.00027521	0.000722015	0.000240996	0.00196264	0.000123801	0.0443154	3.1437e-05	2.74449e-05	0	1.16579e-05	1.69193e-05	0.00109881	0.00453224	0.0117879	2.37277e-06	8.09846e-16	1.88866e-05	0.000126999	3.76369e-05	2.12997e-05	0.0127048	0.00663662	0.00719446	0.012291	0.00459563	0.000561796	0.00332165	0.000110991	0.000931938	0.122677	0.328307	3.1246e-06	7.06772e-21	0.000155059	0.00218946	0.00203701	0.00146608	1.44823e-05
	ACONTa	0	0.0113063	1.11519e-05	2.14389e-05	0.00963471	0.00194611	0.0041208	9.88273e-05	0.00463703	0.00159268	0.000109296	0.000136395	0.000108907	0.00080836	0.000115323	0.0775083	0.000250508	0.000182635	0	9.08305e-07	6.80982e-05	1.10794e-05	0.00516511	0.0132902	7.25841e-06	2.45435e-14	0.000277766	0.000247894	4.67807e-05	0.000258462	0.00693862	0.000813293	0.000820464	0.00154334	0.000616515	3.58199e-06	0.00348062	2.53666e-05	0.000699026	0.0159633	0.0704702	6.27405e-06	4.69815e-17	0.000449071	0.0172636	0.000411866	0.000426972	9.0132e-05
	ACONTb	0	0.0112979	1.09412e-05	2.18311e-05	0.00949959	0.0019523	0.00414408	9.69493e-05	0.00461673	0.00168211	0.000108563	0.000136376	0.000108711	0.000806261	0.000114476	0.0783234	0.00024006	0.000176835	0	8.57589e-07	6.82511e-05	1.24739e-05	0.00513848	0.0132219	7.23454e-06	4.22378e-15	0.00027829	0.000248036	4.67644e-05	0.000259183	0.00694339	0.000776928	0.000780216	0.00147626	0.000591578	6.0186e-06	0.00348265	2.53333e-05	0.00070039	0.0159606	0.0713446	6.30349e-06	1.4608e-16	0.000452435	0.017485	0.000398607	0.00043336	8.97979e-05
	ACS	0	0.394535	0.000911526	0.00207523	6.32297	0.0628899	0.0382794	0.152736	1.32562	9.58801	0.175916	0.0206116	0.00041841	0.0155052	0.0196174	5.51442	0.0218038	0.0119127	0	0.00294171	0.0116325	0.000449734	0.770319	1.96913	0.0001517	1.18948e-14	0.0455733	0.0216303	0.000928062	0.0530523	0.00985383	0.677486	0.752905	1.24969	0.48051	0.0103899	0.0625421	0.000788045	0.0364449	13.8826	26.8717	0.00146523	1.10277e-16	0.055343	2.65889	0.194486	0.317817	0.0120589
	ACt2rpp	0	0.0404987	1.6662e-05	0.000180081	0.00248373	0.00151473	0.00463861	0.000113041	0.0119788	0.0303864	0.000418549	0.000487703	7.44557e-05	0.00387754	6.65847e-05	0.0249781	4.85474e-05	1.79122e-06	0	2.22914e-05	6.61799e-05	0.000799094	0.0120982	0.0302797	1.9959e-06	2.74866e-14	0.000273597	9.57445e-05	7.46397e-06	0.000333634	0.000634755	0.00228575	0.00265754	0.00418453	0.00184312	0.00119057	0.00411866	5.05732e-05	2.93171e-05	0.0177689	0.0796468	7.72275e-06	2.59236e-17	0.000155448	0.00781115	0.00055983	0.00121761	3.13282e-05
	ACtex	0	0.0404987	1.6662e-05	0.000180081	0.00248373	0.00151473	0.00463861	0.000113041	0.0119788	0.0303864	0.000418549	0.000487703	7.44557e-05	0.00387754	6.65847e-05	0.0249781	4.85474e-05	1.79122e-06	0	2.22914e-05	6.61799e-05	0.000799094	0.0120982	0.0302797	1.9959e-06	2.24351e-16	0.000273597	9.57445e-05	7.46397e-06	0.000333634	0.000634755	0.00228575	0.00265754	0.00418453	0.00184312	0.00119057	0.00411866	5.05732e-05	2.93171e-05	0.0177689	0.0796468	7.72275e-06	7.90592e-19	0.000155448	0.00781115	0.00055983	0.00121761	3.13282e-05
	ADK1	0	0.00606371	2.24304e-05	3.94516e-05	0.0263361	0.000471475	0.00127331	0.000635301	0.00370936	0.0508909	0.0110707	0.0287709	0.000173287	0.00667098	0.000173348	0.0652373	0.000703049	0.00044659	0	1.49992e-05	4.84203e-05	0.000136394	0.00617437	0.0157022	2.07512e-06	3.42045e-14	0.000197471	6.53697e-05	2.49064e-06	0.000209299	0.00228692	0.00865943	0.00959211	0.0159791	0.00580494	0.00110328	0.00349152	7.84736e-05	7.69658e-05	0.0254493	0.0489572	5.63942e-06	2.68386e-16	0.000449546	0.0234741	0.00125368	0.00178586	0.000139226
	ADK3	0	0.000157642	2.83671e-06	1.09605e-05	0.0151727	0.000461646	0.000136184	0.000553588	0.00224909	0.0178936	0.0679186	0.182459	0.00020498	0.00848705	0.000702675	0.0847724	0.00127127	0.000518765	0	1.29433e-05	0.000106644	0.000114508	0.0024023	0.00617943	2.64351e-06	2.71492e-14	0.000433896	0.000284376	4.09509e-05	0.000429283	0.000183884	0.0136205	0.0153234	0.0250491	0.0094473	0.00234073	0.00270664	0.000142113	9.07807e-05	0.0316273	0.123929	8.83309e-06	3.94996e-17	0.000341827	0.0433894	0.00109165	0.00190335	6.11399e-05
	ADSL1r	0	0.00866506	1.50636e-05	2.88589e-06	0.000374336	0.000767914	0.00120343	1.77836e-05	0.00231922	0.00397956	0.000151701	1.45204e-05	0.002213	0.00670588	0.00351898	0.00932644	0.000932347	0.000626062	0	1.2037e-05	5.1829e-05	6.92636e-06	0.00298225	0.00789399	3.39846e-06	2.72091e-14	0.000205726	0.00011942	6.1796e-06	0.00021755	0.000993296	0.00136051	0.00152266	0.002496	0.000939451	0.00114158	0.00147705	9.78879e-05	0.000403771	0.0247571	0.0841892	6.33773e-06	7.94107e-17	0.000166443	0.00170694	0.00028325	0.000366888	1.26363e-05
	ADSL2r	0	0.00914057	3.12169e-05	5.92706e-05	0.00661464	4.3359e-05	0.000618691	0.000137815	0.00242222	0.00896372	9.46905e-05	0.000241573	9.19986e-06	0.0103974	5.7839e-05	0.0623499	0.000328598	0.000215939	0	7.77445e-06	1.44404e-05	0.000234986	0.00212839	0.005577	6.95657e-07	1.92273e-13	5.52955e-05	1.91901e-05	8.14347e-06	8.44517e-05	0.0056402	0.000869084	0.00101006	0.00158773	0.000697223	0.00213247	0.00346152	5.02558e-05	0.000413595	0.0307585	0.167064	1.57001e-06	7.79322e-17	0.000153584	0.00515115	0.000157714	0.000107966	7.31604e-06
	ADSS	0	0.00861786	1.48639e-05	3.30788e-06	0.000325683	0.000764492	0.00119963	1.82379e-05	0.00229766	0.00398963	6.95206e-05	2.64693e-05	1.95514e-05	0.00670594	0.00351059	0.00906786	0.00093061	0.000623146	0	1.21869e-05	5.20501e-05	8.65534e-06	0.00296563	0.00785111	3.32977e-06	1.03164e-15	0.000206623	0.000119142	5.9824e-06	0.00021892	0.00098624	0.0013897	0.00155534	0.00254972	0.000959561	0.00113758	0.00147545	9.85121e-05	0.000403936	0.0251147	0.0855902	6.36181e-06	1.37634e-18	0.00016327	0.00146242	0.0002812	0.000371057	1.29947e-05
	AKGDH	0	0.00520677	1.67635e-05	9.55722e-05	0.0249875	0.00177743	0.00343186	0.000366764	0.00402364	0.00966441	3.77048e-05	0.000212242	0.000116555	0.00236817	0.000120001	0.160422	0.000461428	0.000317654	0	2.30385e-06	0.000102334	0.000264159	0.00515495	0.0131511	1.06552e-05	4.42822e-15	0.000423596	0.000347814	6.13762e-05	0.00038334	0.013108	0.00500894	0.00557402	0.00926233	0.00342896	0.0015714	0.000487613	3.05379e-05	0.00126912	0.0227503	0.345054	9.21544e-06	5.78991e-18	0.000746777	0.0284186	0.000723264	0.000874911	9.73878e-05
	AKGt2rpp	0	0.0307674	4.93261e-05	3.66187e-05	0.00050795	0.00117132	0.00517595	0.000228036	0.0119564	0.0108719	0.000413171	0.000685766	0.000332294	0.0160584	0.000594778	0.0367031	0.0475947	0.0438047	0	3.35768e-06	0.000191908	0.000374219	0.0125908	0.0315092	1.6538e-05	1.34523e-15	0.000697478	0.000710973	0.000133997	0.000766127	0.00973116	0.0114391	0.0125187	0.0211402	0.00695573	0.00462578	0.00921829	4.08619e-06	0.000172514	0.197414	0.443688	1.57213e-05	1.8258e-18	3.37879e-05	0.0125141	0.00214428	0.000654243	0.000424207
	AKGtex	0	0.0307674	4.93261e-05	3.66187e-05	0.00050795	0.00117132	0.00517595	0.000228036	0.0119564	0.0108719	0.000413171	0.000685766	0.000332294	0.0160584	0.000594778	0.0367031	0.0475947	0.0438047	0	3.35768e-06	0.000191908	0.000374219	0.0125908	0.0315092	1.6538e-05	4.30128e-16	0.000697478	0.000710973	0.000133997	0.000766127	0.00973116	0.0114391	0.0125187	0.0211402	0.00695573	0.00462578	0.00921829	4.08619e-06	0.000172514	0.197414	0.443688	1.57213e-05	1.59789e-18	3.37879e-05	0.0125141	0.00214428	0.000654243	0.000424207
	ALAALAtex	0	0.00377107	0.000159067	0.000319058	0.116736	0.00956239	0.00950067	0.00162475	0.0163493	0.0698222	0.000548532	0.00168263	8.20619e-05	0.00576094	5.7392e-06	0.79946	0.00534608	0.00277891	1.59597e-15	2.38791e-05	0.000138125	0.000986511	0.0190857	0.050634	3.35282e-06	1.4474e-16	0.000441859	0.000219001	3.45634e-05	0.000570668	0.000813465	0.0142441	0.014558	0.0266875	0.00882562	0.000164113	0.0250372	0.000246508	0.00166854	0.113771	0.675009	2.61362e-05	9.44397e-19	0.00298957	0.0984147	0.0098345	0.00910737	0.000374946
	ALAt2rpp	0	0.390051	0.000702104	0.00114806	0.412629	0.0131613	0.0437648	0.00954628	0.0950169	0.452004	0.00377573	0.00488639	0.00249679	0.201586	0.00398862	0.28036	0.0212864	0.014612	0	0.0451674	0.0246059	0.00670449	0.0852395	0.210105	0.000101416	1.06781e-13	0.00569703	0.00544043	0.00103211	0.0062599	0.19095	0.0934839	0.102438	0.172847	0.0559827	0.04937	0.233985	0.000185905	0.00289831	2.71967	6.92843	0.000183402	1.26479e-16	0.0020972	0.0449619	0.000535623	0.02099	0.00294182
	ALAtex	0	0.390051	0.000702104	0.00114806	0.412629	0.0131613	0.0437648	0.00954628	0.0950169	0.452004	0.00377573	0.00488639	0.00249679	0.201586	0.00398862	0.28036	0.0212864	0.014612	0	0.0451674	0.0246059	0.00670449	0.0852395	0.210105	0.000101416	5.50989e-15	0.00569703	0.00544043	0.00103211	0.0062599	0.19095	0.0934839	0.102438	0.172847	0.0559827	0.04937	0.233985	0.000185905	0.00289831	2.71967	6.92843	0.000183402	4.89683e-19	0.0020972	0.0449619	0.000535624	0.02099	0.00294182
	ALCD2x	0	0.322828	0.000329737	0.0015273	0.0686351	0.00261068	0.00504122	0.00105548	0.00611062	0.198362	0.000145768	0.000983215	3.27126e-05	0.0176211	0.00016542	0.178303	0.00046967	0.000414311	0	4.79978e-07	0.00012668	0.0362264	0.0853407	0.222222	7.26946e-06	3.34674e-15	0.000496633	0.000460136	8.49988e-05	0.000536735	0.00160415	0.0186407	0.0211668	0.0342484	0.0137352	0.00301711	0.0200868	0.000107456	0.00226448	0.0973467	0.306353	1.88473e-05	1.52714e-18	0.00191617	0.0812572	0.00306301	0.00364148	0.000163027
	ALDD2x	0	0.471141	0.000575782	0.00234506	0.0340435	0.00313821	0.00713948	0.000437746	0.01917	0.00157403	0.000421606	0.000677611	8.98209e-06	0.0114884	3.88088e-05	0.186445	0.000459798	9.63911e-05	0	3.7225e-05	0.000201175	0.0100621	0.134374	0.349112	2.79093e-06	2.71132e-15	0.000790382	0.000486287	4.781e-05	0.000893734	0.00428925	0.0462889	0.0515516	0.0853561	0.0327141	0.00463999	0.017507	9.90967e-05	0.00168141	0.0580119	0.755424	2.79408e-05	3.60533e-18	0.00243981	0.0676618	0.00143476	0.00722205	0.000199106
	ALDD2y	0	0.431994	0.0005245	0.00218209	0.0600633	0.00278809	0.00664955	0.000826579	0.0193369	0.00986162	0.000353346	0.00039061	8.51386e-05	0.00936623	1.61315e-05	0.118246	0.000469162	0.000108513	0	3.58617e-05	0.00018422	0.00932771	0.118899	0.310153	1.83234e-06	1.73482e-15	0.00069894	0.000402563	3.68073e-05	0.000820692	0.00229759	0.0416271	0.046264	0.0767862	0.0294335	0.00394475	0.0161773	5.56518e-05	0.00112542	0.0699672	0.640609	2.34999e-05	3.05085e-18	0.0020699	0.0576657	0.00215539	0.00650439	0.000145408
	ARGSL	0	0.00965454	2.76139e-05	9.88057e-05	0.0598196	0.000196745	0.00327576	0.00100104	0.00434298	0.0476381	0.000122957	0.00117161	1.20808e-05	0.00998052	0.000508892	0.0579546	0.00143955	0.00115948	0	7.41845e-07	4.29696e-05	0.000347611	0.0069317	0.0171567	0.000109696	3.26254e-14	0.0002252	4.45365e-05	3.19256e-05	0.000224895	0.0131009	0.00636921	0.00680712	0.0118316	0.00385679	0.0018061	0.00156147	0.000169545	0.000491713	0.0672825	0.155208	1.38425e-06	2.15692e-16	0.000724943	0.0235159	0.00374148	0.00271366	0.000313722
	ARGSS	0	0.00966304	2.78603e-05	9.92762e-05	0.059924	0.000165626	0.00326329	0.00100347	0.00434984	0.047695	0.000123599	0.00117204	1.2267e-05	0.00997979	0.000511469	0.0600307	0.00145056	0.00116552	0	7.42716e-07	4.29354e-05	0.000351696	0.00693314	0.0171644	9.70437e-06	1.34388e-15	0.000267662	0.000191664	3.18807e-05	0.000225389	0.0131227	0.00674208	0.00722193	0.0125191	0.0041174	0.00180315	0.00150796	0.000169326	0.000464696	0.0681502	0.149978	1.53544e-06	2.71038e-18	0.000748427	0.0205157	0.00376653	0.00278185	0.000316395
	ARGt3pp	0	0.0128349	4.60537e-05	0.000160322	0.0729336	0.000457819	0.00518753	0.00133836	0.00577502	0.0496396	0.000160272	0.00183734	4.17907e-05	0.0139942	0.000684613	0.035623	0.000864441	0.00121	0	2.18406e-06	5.42487e-05	0.000466085	0.00909407	0.0222245	0.000162588	1.84973e-16	0.0552458	0.04986	3.8843e-05	0.000381885	0.0217692	0.0112852	0.0121865	0.0209245	0.00676917	0.00267328	0.00240278	0.000270056	0.000880346	0.0931159	0.49292	5.81976e-07	9.34616e-19	0.000488258	0.0451778	0.00490239	0.00220168	0.000429458
	ARGtex	0	0.0128349	4.60537e-05	0.000160322	0.0729336	0.000457819	0.00518753	0.00133836	0.00577502	0.0496396	0.000160272	0.00183734	4.17907e-05	0.0139942	0.000684613	0.035623	0.000864441	0.00121	0	2.18406e-06	5.42487e-05	0.000466085	0.00909407	0.0222245	0.000162588	1.76141e-16	0.0552458	0.04986	3.8843e-05	0.000381885	0.0217692	0.0112852	0.0121865	0.0209245	0.00676917	0.00267328	0.00240278	0.000270056	0.000880346	0.0931159	0.49292	5.81976e-07	6.41007e-18	0.000488258	0.0451778	0.00490239	0.00220168	0.000429458
	ASNt2rpp	0	0.0143767	0.00018861	0.000678994	0.0110569	0.0116949	0.0135924	0.000194702	0.0010526	0.00738396	0.00028595	0.00246285	0.000691404	0.0104792	0.00035766	1.12452	0.00352686	0.000751096	0	9.78927e-05	0.00039806	0.00224874	0.00532608	0.0119537	1.00805e-05	1.36518e-13	0.00174494	0.000576609	0.0266607	0.0763362	0.0479852	0.0283689	0.032874	0.0519749	0.0204965	0.00291991	0.0507133	0.000819313	0.00755901	0.03346	1.38837	4.27756e-05	1.60607e-17	0.00397441	0.249839	0.00510076	0.010412	0.000244282
	ASNtex	0	0.0143767	0.00018861	0.000678994	0.0110569	0.0116949	0.0135924	0.000194702	0.0010526	0.00738396	0.00028595	0.00246285	0.000691404	0.0104792	0.00035766	1.12452	0.00352686	0.000751096	0	9.78927e-05	0.00039806	0.00224874	0.00532608	0.0119537	1.00805e-05	2.85956e-15	0.00174494	0.000576609	0.0266607	0.0763362	0.0479852	0.0283689	0.032874	0.0519749	0.0204965	0.00291991	0.0507133	0.000819313	0.00755901	0.03346	1.38837	4.27756e-05	1.78763e-18	0.00397441	0.249839	0.00510076	0.010412	0.000244282
	ASPCT	0	0.0222763	3.34509e-05	1.42696e-05	0.0148778	0.000768843	0.00206426	0.000281881	0.00469065	0.020701	0.000136778	0.000218872	0.00010441	0.00648667	9.03832e-05	0.0764535	0.00101008	0.000138076	0	1.61697e-05	0.000116069	0.000173813	0.00465735	0.0122299	2.55794e-06	5.41388e-14	0.0004311	0.000328622	3.93901e-05	0.000504872	0.0498605	0.00483554	0.0056684	0.00882503	0.00355143	0.00465736	0.00366966	5.2602e-05	8.91546e-05	0.0421462	0.164293	1.08111e-05	2.86585e-16	0.000441227	0.0291604	0.000350812	0.00227114	3.76656e-05
	ASPO3	0	0.0566026	0.000190835	0.000534709	0.151186	0.00285261	0.000515227	0.00300213	0.00823905	0.107089	0.000391015	0.00167954	0.000936808	0.0044784	0.000474812	0.350731	0.00113343	0.000757687	0	3.94935e-05	0.000367764	0.00248322	0.000309449	0.00224332	1.78195e-06	8.38614e-16	0.00122095	0.00104495	0.000146861	0.00151825	0.0726337	0.0053524	0.00472327	0.0102417	0.00355662	0.000899397	0.00328319	0.000554868	0.00688676	0.658729	1.80937	3.22532e-05	3.45178e-18	0.00117003	0.0342032	0.0015507	0.00744108	0.000197449
	ASPO4	0	0.025605	0.000108437	0.000237624	0.0939632	0.00206157	0.00440159	0.00258406	0.00357067	0.0722016	0.000128806	0.000632876	0.00058908	0.00971051	0.000109658	0.0576065	0.00603227	0.00385616	0	7.81918e-05	0.00050618	0.0015231	0.00598158	0.0157109	2.54355e-05	5.27762e-16	0.00202464	0.00119113	0.000157576	0.00227184	0.0226262	0.0318019	0.0366186	0.0581132	0.02049	0.00119628	9.77546e-06	0.000287819	0.00389525	1.09328	3.26222	5.84842e-05	2.35769e-18	0.000163082	0.00466432	3.00008e-05	0.0130784	5.02549e-05
	ASPO5	0	0.0111376	3.86683e-05	8.73981e-05	0.035425	0.00122222	0.00250396	0.000757283	0.000655257	0.0266132	1.71004e-05	0.00027846	7.7743e-05	0.00329837	1.38165e-05	0.0106798	0.00104574	0.000534132	0	5.31372e-06	7.18091e-05	0.00042932	0.000625963	0.0017331	1.30161e-06	1.36206e-15	0.000238725	0.000234462	3.27943e-05	0.000299339	0.0148916	0.00490302	0.00423711	0.00942791	0.0036877	2.24862e-05	0.00239429	1.20239e-05	0.000903467	0.224758	0.754958	9.31621e-06	7.83957e-19	0.000136711	0.0115313	0.000649211	0.00209047	1.48227e-05
	ASPO6	0	0.00795971	4.73919e-05	0.00018773	0.0370862	0.00177944	0.00244349	0.000454296	8.49461e-05	0.0246576	0.000127238	0.000459047	0.000101441	2.05853e-05	2.88002e-06	0.16385	0.00105814	0.00072235	0	2.73413e-05	0.000185422	0.0007302	0.0045961	0.0113366	6.40647e-06	3.95437e-16	0.000722761	0.000452697	5.90607e-05	0.000789337	0.017622	0.00423051	0.00335603	0.00824352	0.0030837	0.00161448	0.0108989	0.000164536	0.00141576	0.0907481	0.0484274	1.7319e-05	4.53182e-19	0.000402256	0.0257842	0.00126286	0.00261326	3.88952e-05
	ASPT	0	0.0252079	1.31244e-05	0.000422636	0.256971	0.000431088	0.00459895	0.00381783	0.00173438	0.16247	0.00117556	9.1259e-05	6.14996e-05	0.0610709	0.00104134	1.00213	0.00471496	0.00468888	0	5.72629e-05	0.00030883	0.00154489	0.0351347	0.0771601	7.74256e-05	1.53176e-13	0.00159841	0.000662025	7.0312e-05	0.00106396	0.126527	0.128133	0.141597	0.236753	0.087445	0.23973	0.154645	0.00076082	0.0055735	0.0778245	1.16575	3.31127e-05	2.19484e-17	0.00637588	0.00655527	0.00768389	0.0224068	0.00185125
	ASPTA	0	0.000159342	1.19789e-05	5.74845e-05	0.0389519	0.000304648	0.000294103	0.000526363	0.000646587	0.0231198	0.000163921	9.42202e-05	3.83625e-05	0.0098888	5.13502e-05	0.169861	0.00112208	0.000936654	0	1.33674e-05	6.87868e-05	0.000193727	0.00711346	0.0158753	1.22086e-05	3.70741e-14	0.00032618	0.000140622	1.44724e-05	0.000258605	0.0214936	0.0201269	0.0222679	0.0371824	0.0137855	0.0395153	0.0293523	2.09979e-05	0.00105883	0.0558915	0.0329297	6.9107e-06	6.44038e-17	0.00105363	0.00356908	0.00126254	0.00399984	0.000299794
	ASPt2rpp	0	0.00383429	3.37331e-05	0.000143384	0.0268476	0.00162132	0.00255648	0.000393974	0.000593426	0.0168861	9.48998e-05	0.000515765	0.0002148	0.0040966	7.0549e-05	0.114172	0.000708882	0.000326464	0	1.16914e-05	6.75349e-05	0.000581961	0.0033243	0.00787818	1.5432e-07	9.24193e-15	0.000258333	0.00015366	1.76865e-05	0.000280901	0.011849	0.00520289	0.00546607	0.00967262	0.00365732	0.00277613	0.0126553	0.0559219	0.0576998	0.012962	0.0642397	4.70083e-06	4.80429e-17	0.000435951	0.0452757	0.000771092	0.000640114	0.000106273
	ASPtex	0	0.00383429	3.37331e-05	0.000143384	0.0268476	0.00162132	0.00255648	0.000393974	0.000593426	0.0168861	9.48998e-05	0.000515765	0.0002148	0.0040966	7.0549e-05	0.114172	0.000708882	0.000326464	0	1.16914e-05	6.75349e-05	0.000581961	0.0033243	0.00787818	1.5432e-07	5.04797e-16	0.000258333	0.00015366	1.76865e-05	0.000280901	0.011849	0.00520289	0.00546607	0.00967262	0.00365732	0.00277613	0.0126553	0.0559219	0.0576998	0.012962	0.0642397	4.70083e-06	8.88677e-19	0.000435951	0.0452757	0.000771092	0.000640114	0.000106273
	ATPM	0	0.00364959	1.87783e-05	7.29931e-05	0.0133326	0.000317882	0.000199265	0.000225812	0.000900705	0.00967921	9.04508e-05	0.000143312	8.20329e-05	0.000668641	0.000119756	0.0655564	0.000168565	0.000149703	0	8.46431e-06	4.1484e-05	0.000295328	0.00092002	0.00237644	5.82696e-06	6.78737e-16	0.000167699	0.000199589	4.68219e-05	0.000129687	0.0054278	0.000118661	0.000183737	0.000214103	9.68586e-05	0.000659817	0.00168601	2.86893e-06	0.000685733	0.0120139	0.10733	2.64702e-06	1.77012e-19	0.000291596	0.0115498	0.00031725	0.000705036	7.1385e-05
	ATPS4rpp	0	0.00643778	2.17221e-05	7.30626e-05	0.0112048	0.000190954	1.07789e-05	0.000181581	0.000535066	0.011624	5.47845e-05	0.00013497	4.70611e-05	0.00114772	5.2417e-05	0.0538597	0.000148308	9.9718e-05	0	5.82245e-06	2.27224e-05	0.000308602	0.00022487	0.000540711	4.30774e-06	1.58181e-15	8.43893e-05	0.000121021	2.84341e-05	6.01539e-05	0.00492817	0.000645622	0.000754862	0.00118767	0.000399345	0.000801389	6.77078e-05	1.30635e-05	0.000647803	0.0116575	0.0756155	1.04443e-06	1.59367e-19	0.000223024	0.0130234	0.00024869	0.000633922	9.36756e-05
	CA2tex	0	0	0	0	0	0	0	0	0	0	0	0	0	0	0	0	0	0	0	0	0	0	0	0	0	0	0	0	0	0	0	0	0	0	0	0	0	0	0	0	0	0	0	0	0	0	0	0
	CAt6pp	0	2.45204e-16	5.60729e-22	2.72955e-19	1.57887e-17	8.73394e-17	9.85223e-17	4.83534e-18	5.23229e-17	2.16212e-17	1.71998e-16	6.67409e-18	2.95867e-18	1.59394e-19	2.05145e-17	1.14645e-15	2.41466e-18	5.19071e-19	0	2.02183e-20	5.51243e-20	1.26297e-18	2.9246e-17	3.51934e-17	6.93024e-18	1.7704e-17	4.51939e-19	6.72134e-21	7.3135e-20	3.55948e-20	9.59784e-19	1.23733e-19	4.11314e-19	3.46254e-18	4.97084e-19	3.32877e-17	4.49107e-17	1.26323e-18	2.84804e-19	8.56641e-17	4.23165e-15	5.55112e-16	1.2261e-20	8.70339e-20	1.16689e-16	2.85095e-18	1.62613e-16	5.92014e-18
	CBL1tonex	0	0.00936146	1.32108e-05	2.0568e-05	0.0158996	2.8676e-05	0.00015843	0.000228203	0.000996871	0.0135539	4.6292e-05	9.29779e-06	1.01996e-05	0.00573761	8.69634e-06	0.0160921	0.000473303	0.00018657	0	7.26648e-06	2.4013e-05	9.50512e-05	0.000502791	0.0012523	1.3314e-06	3.90283e-16	9.71984e-05	3.91424e-05	5.38318e-07	0.000149989	0.00123271	0.000180856	9.73205e-05	0.000369403	0.000132658	0.000671456	0.00166118	2.09546e-05	0.000177439	0.0123123	0.010053	1.18369e-06	4.30057e-19	0.00322114	0.00605042	0.00070252	0.000233373	8.23861e-07
	CBMKr	0	0.0072807	4.55311e-06	3.93013e-05	0.0202818	0.000477609	0.00262174	0.000322678	0.00453301	0.0114346	0.000130716	0.000666357	4.97002e-05	0.00124113	0.000289305	0.0119634	0.000158952	0.000481271	0	8.21094e-06	8.1658e-05	7.50221e-05	0.00572776	0.0145541	5.94852e-06	2.48844e-15	0.000354571	0.000264304	3.5861e-05	0.000373461	0.0202329	0.000578158	0.000357968	0.00115536	3.58685e-05	0.00332295	0.00264109	0.000107316	0.000169932	0.00996491	0.15548	4.94537e-06	8.60173e-19	0.000126483	0.00595229	0.0015882	0.000126806	0.000129441
	CITL	0	0.0936341	0.000212782	0.000523567	0.0911439	0.0155284	0.0341594	0.00164382	0.0227344	0.397385	0.000679204	0.000220217	0.000353122	0.00362802	0.000407532	0.110776	0.00114437	0.00106298	0	4.83425e-06	7.29087e-05	0.00228085	0.0150314	0.0386167	1.08266e-05	1.41552e-15	0.00032905	0.000283098	6.09729e-05	0.000297019	0.0131019	0.00349171	0.00336384	0.00664079	0.00293161	0.00373602	0.0060851	7.78173e-05	0.000867624	0.155176	0.43721	9.66133e-06	3.69338e-19	0.000234833	0.0102839	0.00324865	0.00117406	0.000166556
	CITt3pp	0	0.0103766	3.11028e-05	2.21531e-05	0.0145523	0.00569598	0.0113856	0.000132395	0.00554356	0.00476939	0.000164282	0.000126604	0.000147633	0.000925904	0.000191118	0.0342081	0.000855055	0.000696931	0	3.10653e-06	7.50645e-05	0.000135361	0.00623553	0.0161581	7.78965e-06	9.1276e-16	0.00032534	0.000250299	4.37258e-05	0.000317822	0.000111703	0.000160864	0.000375324	0.000205961	6.46514e-05	0.00149544	0.00296203	4.92521e-05	9.99255e-05	0.0467236	0.108223	4.97406e-06	1.31602e-18	6.22131e-05	0.0103346	0.00153708	0.00306076	0.0169546
	CITt7pp	0	0.0103707	3.10912e-05	2.21427e-05	0.014552	0.00569327	0.0113798	0.000132411	0.00554171	0.00477346	0.000164231	0.000126637	0.000147601	0.000924793	0.000191061	0.0342104	0.000854872	0.000696768	0	3.10928e-06	7.50599e-05	0.000135306	0.00623352	0.0161529	7.78732e-06	1.95995e-14	0.000325314	0.000250263	4.37162e-05	0.000317811	0.00011337	0.000159039	0.000373216	0.000202627	6.58589e-05	0.00149499	0.00296022	4.92631e-05	0.000100105	0.0467133	0.108178	4.97373e-06	5.6801e-17	6.22941e-05	0.0103395	0.00153707	0.00306155	0.0169635
	CITtex	0	0.0477616	0.000104739	8.86672e-05	0.0165479	0.0228529	0.0480871	3.01739e-05	0.0173698	0.0208539	0.000492695	8.6428e-05	0.000356289	0.00798243	0.00055054	0.0202126	0.00203116	0.00173747	0	1.45669e-05	0.000103528	0.00048477	0.0190278	0.0494877	2.26394e-05	1.21482e-15	0.000487825	0.000479535	0.000104881	0.000385465	0.0104739	0.0116753	0.0136818	0.0212448	0.00755666	0.00437848	0.0144345	2.03238e-05	0.00104358	0.112285	0.39575	7.00532e-06	5.18168e-18	0.000449161	0.0211239	0.00167923	0.00235418	0.0394044
	CLt3_2pp	0	3.60448e-15	4.29498e-20	1.08249e-17	8.84536e-15	6.9254e-16	7.02038e-17	2.02762e-16	3.00611e-17	2.03398e-14	6.96175e-16	1.52171e-16	6.7757e-17	1.37491e-16	1.36815e-15	1.45549e-14	5.19433e-17	3.13407e-18	0	4.86885e-21	2.01989e-18	1.171e-17	4.53428e-16	3.35403e-15	1.7109e-16	3.73609e-16	4.23065e-18	6.26807e-19	3.00149e-18	2.25571e-18	3.81718e-16	1.4569e-16	1.26856e-16	1.81931e-16	9.6497e-17	1.83727e-15	4.62984e-15	1.08086e-16	1.14133e-17	1.07808e-14	5.13666e-14	4.7143e-19	4.14738e-19	1.19255e-18	2.13434e-16	7.02835e-16	2.95176e-15	7.5283e-17
	CLtex	0	0	0	0	0	0	0	0	0	0	0	0	0	0	0	0	0	0	0	0	0	0	0	0	0	0	0	0	0	0	0	0	0	0	0	0	0	0	0	0	0	0	0	0	0	0	0	0
	CO2tex	0	0.00602366	3.24213e-05	8.84675e-05	0.0145767	0.000214455	0.00015915	0.000242717	0.000514515	0.0140283	7.75505e-05	8.81579e-05	8.97958e-06	0.00215105	4.9318e-05	0.0881629	1.85515e-05	0.000151439	0	5.4786e-06	5.25498e-05	0.000319991	0.000411407	0.00116008	5.23653e-06	3.90975e-16	0.000229279	0.00014944	2.18845e-05	0.000209559	0.00930049	0.00139656	0.00162787	0.00256063	0.00087145	0.00147235	4.27889e-05	2.13764e-05	0.000903694	0.0124769	0.133002	4.01983e-06	5.26215e-19	0.000370803	0.0224495	0.000289188	0.000259539	2.81372e-05
	CO2tpp	0	0.00593132	3.23094e-05	8.76636e-05	0.0142778	0.000200221	0.000182881	0.000240787	0.00051905	0.0138806	7.63624e-05	9.12595e-05	9.9272e-06	0.00220227	4.92285e-05	0.0871944	7.17565e-06	0.000137288	0	5.38968e-06	5.17258e-05	0.000317309	0.000365221	0.00104355	5.14331e-06	6.32306e-17	0.000226438	0.000146852	2.15337e-05	0.000206199	0.00918375	0.00152416	0.00177113	0.00279555	0.000957116	0.00147949	0.000105317	2.2521e-05	0.000897255	0.0145385	0.140848	3.93627e-06	4.33268e-19	0.000370027	0.0224242	0.000274247	0.000242789	2.79601e-05
	COBALT2tex	0	0	0	0	0	0	0	0	0	0	0	0	0	0	0	0	0	0	0	0	0	0	0	0	0	0	0	0	0	0	0	0	0	0	0	0	0	0	0	0	0	0	0	0	0	0	0	0
	COBALT2tpp	0	0	0	0	0	0	0	0	0	0	0	0	0	0	0	0	0	0	0	0	0	0	0	0	0	0	0	0	0	0	0	0	0	0	0	0	0	0	0	0	0	0	0	0	0	0	0	0
	COLIPAabcpp	0	0.07725	0.000111115	0.00022913	0.159108	0.0106363	0.0183746	0.00293685	0.00986272	0.155825	0.000560537	0.00156348	0.000801988	0.0368652	0.00122433	0.358071	0.000840304	0.000112588	0	2.64057e-05	0.000203875	0.00145677	0.00456475	0.0094149	1.9223e-05	3.57382e-14	0.000628232	0.000842795	0.000197714	0.000827284	0.0537742	0.0418396	0.0465323	0.0770924	0.0263369	0.0104987	0.0445668	4.03382e-05	0.0019793	0.588264	0.919603	4.09481e-05	4.52832e-18	0.00173597	0.0231995	0.00705949	0.0106971	0.000207096
	COLIPAabctex	0	0.07725	0.000111115	0.00022913	0.159108	0.0106363	0.0183746	0.00293685	0.00986272	0.155825	0.000560537	0.00156348	0.000801988	0.0368652	0.00122433	0.358071	0.000840304	0.000112588	0	2.64057e-05	0.000203875	0.00145677	0.00456475	0.0094149	1.9223e-05	1.3291e-14	0.000628232	0.000842795	0.000197714	0.000827284	0.0537742	0.0418396	0.0465323	0.0770924	0.0263369	0.0104987	0.0445668	4.03382e-05	0.0019793	0.588264	0.919603	4.09481e-05	6.58435e-18	0.00173597	0.0231995	0.00705949	0.0106971	0.000207096
	CRNDabcpp	0	0.00331394	1.33212e-05	6.23243e-05	0.015649	0.000357507	0.000346811	0.000225711	8.57471e-05	0.0138358	3.13376e-05	0.000145329	1.90526e-05	0.00198603	4.65785e-05	0.0316655	0.000908421	0.000453974	0	1.81946e-07	7.54071e-05	0.000233975	0.00222739	0.00587211	4.09296e-06	1.0541e-15	0.000293939	0.000261843	5.01249e-05	0.000282386	0.00166923	0.00173421	0.00189619	0.00320076	0.00110928	0.00033871	0.00214772	1.0149e-05	0.000380566	0.0332718	0.0448422	6.42506e-06	8.29218e-19	0.000107485	0.00168742	0.00102794	0.000784344	6.03765e-06
	CRNDt2rpp	0	0.00235697	8.66398e-06	2.56057e-05	0.0046732	0.000228744	0.000195562	8.4301e-05	0.000620156	0.00357607	3.27414e-05	8.75001e-05	4.91157e-05	2.40986e-05	4.51936e-05	0.0230666	6.11851e-06	2.45399e-05	0	3.83853e-06	2.81852e-06	0.000110121	0.00013466	0.000451203	3.58465e-07	2.11281e-14	2.61966e-05	2.33578e-05	6.71585e-06	2.54742e-05	0.00318997	0.000138976	0.00016097	0.000247593	0.000107058	9.67805e-05	0.000473764	2.87881e-05	0.00025373	0.0106259	0.0465539	2.61522e-07	4.85776e-17	0.000112653	0.00519928	1.22649e-05	0.000191535	3.61782e-05
	CRNt2rpp	0	0.00227243	8.33966e-06	2.4303e-05	0.00437233	0.00023067	0.00019782	7.97626e-05	0.000612059	0.00331817	3.17688e-05	8.40393e-05	4.86682e-05	5.80911e-06	4.52155e-05	0.0222555	7.614e-06	3.09911e-05	0	3.79186e-06	1.68538e-06	0.000105029	0.000165994	0.000532355	4.14807e-07	2.09904e-14	2.15595e-05	2.6838e-05	7.35909e-06	2.10385e-05	0.00311772	0.000110293	0.000129451	0.00019479	8.8409e-05	0.00010034	0.000434808	2.82081e-05	0.000244255	0.0109987	0.0466762	1.63379e-07	4.78862e-18	0.000109365	0.00509079	3.27755e-06	0.000176749	3.55409e-05
	CRNt8pp	0	0.00227243	8.33966e-06	2.4303e-05	0.00437233	0.00023067	0.00019782	7.97626e-05	0.000612059	0.00331817	3.17688e-05	8.40393e-05	4.86682e-05	5.8091e-06	4.52155e-05	0.0222555	7.614e-06	3.09911e-05	0	3.79186e-06	1.68538e-06	0.000105029	0.000165994	0.000532355	4.14807e-07	3.07634e-16	2.15596e-05	2.6838e-05	7.35909e-06	2.10385e-05	0.00311772	0.000110293	0.000129451	0.00019479	8.8409e-05	0.00010034	0.000434808	2.82081e-05	0.000244255	0.0109987	0.0466762	1.63379e-07	7.89652e-19	0.000109365	0.00509079	3.27755e-06	0.000176749	3.55409e-05
	CS	0	0.0121298	1.3168e-05	1.59923e-05	0.00862689	0.00177079	0.00373704	8.1399e-05	0.00436407	0.00239454	0.000114995	0.000137227	0.000111353	0.000836702	0.000118251	0.0756276	0.000259453	0.000191452	0	9.47744e-07	6.81475e-05	1.18266e-05	0.00526385	0.0135437	7.2944e-06	7.21345e-18	0.000278285	0.000248252	4.6924e-05	0.000258852	0.00673848	0.000839489	0.000845232	0.00159323	0.000639268	3.38862e-05	0.00350692	2.58894e-05	0.00068339	0.017357	0.0653875	6.308e-06	5.99691e-19	0.000446942	0.0169894	0.000381244	0.00043442	8.9961e-05
	CU2tex	0	0	0	0	0	0	0	0	0	0	0	0	0	0	0	0	0	0	0	0	0	0	0	0	0	0	0	0	0	0	0	0	0	0	0	0	0	0	0	0	0	0	0	0	0	0	0	0
	CU2tpp	0	0	0	0	0	0	0	0	0	0	0	0	0	0	0	0	0	0	0	0	0	0	0	0	0	0	0	0	0	0	0	0	0	0	0	0	0	0	0	0	0	0	0	0	0	0	0	0
	CYSabc2pp	0	0.0333647	0.000155317	0.000521848	0.0924205	0.00170686	0.00277597	0.00180223	0.00850735	0.0740901	0.000591362	0.00129123	0.000655861	0.0253157	0.000898502	0.491426	0.000974343	0.000527026	0	2.05217e-05	1.98192e-05	0.00219329	0.00011415	0.000869004	4.22515e-06	3.06764e-15	0.000129089	3.83955e-06	3.12576e-05	5.90509e-05	0.0573121	0.0133111	0.015438	0.0243761	0.00713379	0.00950734	0.00167864	0.000210788	0.00610361	0.349261	1.32673	8.55846e-06	1.34949e-18	0.00273554	0.143749	0.000203618	0.000495405	0.00054762
	CYStex	0	0.0314865	0.000150734	0.000506492	0.0859755	0.00171736	0.00278085	0.00171631	0.00837208	0.0707536	0.000582063	0.00137455	0.00062769	0.0261654	0.000891201	0.484006	0.00117503	0.000588629	0	2.18866e-05	2.07569e-05	0.00213409	0.000599908	0.000323071	3.6611e-06	4.18611e-16	0.000162082	2.5343e-05	3.36171e-05	7.28833e-05	0.055924	0.0145139	0.0167831	0.0265864	0.00793468	0.00963521	0.00143866	0.000194641	0.00598652	0.353009	1.34126	7.37095e-06	1.94332e-18	0.00280192	0.140173	3.46333e-05	0.00038088	0.000540514
	CYStpp	0	0.0216986	0.00012677	0.00042629	0.0523151	0.00177082	0.00280696	0.00126586	0.00767267	0.053307	0.000534257	0.0018091	0.000480818	0.0305963	0.000853385	0.445494	0.00221652	0.000908064	0	2.88625e-05	2.50905e-05	0.00182464	0.00312783	0.00652583	7.38118e-07	3.90405e-15	0.000331416	0.000138251	4.59697e-05	0.000142574	0.0486849	0.0207702	0.0237799	0.0380842	0.0121004	0.0103026	0.000183829	0.000110415	0.00537282	0.371354	1.41246	1.16802e-06	2.07504e-19	0.00314441	0.121521	0.00127426	0.000204397	0.000503798
	CYTBD2pp	0	0.0368516	0.000111761	0.000201705	0.118146	0.00323254	0.00768717	0.00305215	0.00582665	0.0828417	0.000143087	0.000656871	0.00070342	0.00546199	9.82914e-05	0.195973	0.00589049	0.00360559	0	0.000119598	0.000771399	0.00156276	0.00852105	0.0224726	3.03304e-05	8.22217e-15	0.00288262	0.00193529	0.000230809	0.00331847	0.0274865	0.0363713	0.0406116	0.0669952	0.0236941	0.000467012	0.00668012	0.000305089	0.00411399	1.29111	3.49562	7.56318e-05	1.40115e-17	0.000123688	0.0643084	0.000305565	0.017352	3.40805e-05
	CYTBDpp	0	0.0261844	0.00010666	0.000305613	0.0546731	0.00219941	0.0016923	0.00108341	0.00694651	0.0349208	0.00038357	0.000684097	0.000377022	0.00403225	0.000506995	0.30806	0.00100822	0.00057917	0	3.40375e-05	5.81145e-05	0.00132869	0.00232057	0.00697322	7.25896e-07	9.37402e-16	0.000391217	0.000131621	4.12326e-05	0.000277804	0.0374856	0.00558057	0.00632598	0.0103203	0.00364641	0.00111384	0.00114373	0.000239119	0.00294177	0.207339	0.798882	3.41619e-06	1.11126e-17	0.00118462	0.0449667	0.000196806	0.000144503	0.000252512
	CYTBO3_4pp	0	0.0071363	2.5787e-05	8.43244e-05	0.0163114	0.000258432	2.41114e-05	0.000291841	0.000602331	0.0155186	5.0636e-05	6.66041e-05	9.09032e-06	0.0010277	4.21919e-05	0.0585972	8.23864e-06	3.1606e-05	0	8.44945e-06	5.25056e-06	0.000367405	5.49753e-05	0.000149552	3.48531e-06	3.6267e-15	2.83378e-05	6.9099e-05	2.26393e-05	1.20114e-05	0.00676412	0.00120603	0.00137481	0.00221962	0.000762959	0.000694051	0.000261574	6.68605e-06	0.000847923	0.0461384	0.174804	3.97075e-07	4.58229e-18	0.000248958	0.0128204	0.000304561	0.000800815	8.45298e-05
	D-LACt2pp	0	0.0633945	0.000197298	0.000547871	0.147579	0.00355868	0.00180182	0.00280481	0.0110519	0.108811	0.000572628	0.000855108	0.000926369	0.00834771	0.000682591	0.385227	0.000724567	0.000456118	0	2.17013e-05	0.000293465	0.00251614	0.00217452	0.00540492	1.81356e-06	5.13888e-14	0.00102382	0.000949036	0.000145829	0.00123847	0.0745423	0.00210793	0.00201707	0.00401901	0.000454937	0.00257717	0.00587954	0.000516939	0.00655437	0.543895	1.49877	3.55508e-05	5.17357e-18	0.00137623	0.0572511	0.00144451	0.00487132	0.000351193
	D-LACtex	0	0.0633945	0.000197298	0.000547871	0.147579	0.00355868	0.00180182	0.00280481	0.0110519	0.108811	0.000572628	0.000855108	0.000926369	0.00834771	0.000682591	0.385227	0.000724567	0.000456118	0	2.17013e-05	0.000293465	0.00251614	0.00217452	0.00540492	1.81356e-06	4.56808e-15	0.00102382	0.000949036	0.000145829	0.00123847	0.0745423	0.00210793	0.00201707	0.00401901	0.000454937	0.00257717	0.00587954	0.000516939	0.00655437	0.543895	1.49877	3.55508e-05	2.88068e-19	0.00137623	0.0572511	0.00144451	0.00487132	0.000351193
	DALAtex	0	0.00276811	0.000154816	0.000308479	0.113029	0.00975717	0.00987597	0.00167439	0.0157692	0.0702089	0.000536757	0.00163138	7.48525e-05	0.00495986	7.60301e-05	0.776211	0.00522348	0.00280383	0	2.17955e-05	0.000134436	0.000962484	0.0186663	0.0494961	2.47911e-06	2.31581e-15	0.000431758	0.000246756	3.93243e-05	0.000639373	0.00142306	0.0219806	0.0232882	0.0409143	0.0141769	0.000144981	0.0245714	0.00024216	0.00151132	0.131821	0.576267	2.86331e-05	1.69055e-18	0.00267962	0.0971298	0.00983726	0.00893228	0.000372254
	DB4PS	0	0.00629986	6.24816e-05	0.000139901	0.00839315	3.80224e-05	0.001742	0.000135104	0.003367	0.00385275	0.000165585	0.000316994	9.89944e-05	0.00524371	0.000155691	0.127639	0.000156516	4.68304e-06	0	4.20405e-06	3.9162e-05	0.000508599	0.00257555	0.00718624	5.39875e-07	1.62341e-15	0.000155251	5.73819e-05	1.54557e-05	0.00015503	0.00539289	0.017847	0.0197837	0.0329153	0.0119864	0.0010813	0.000837491	2.89879e-05	0.0013489	0.0467925	0.0513433	2.64397e-06	1.64929e-18	0.000669736	0.0542849	0.000824092	0.00061954	5.19685e-05
	DHAPT	0	0.00417994	5.61351e-06	3.63397e-05	0.0026548	0.000696409	0.00111011	1.54323e-05	0.00033987	0.00812401	3.21952e-05	0.00028529	7.86148e-05	0.00121618	2.41385e-05	0.0597853	0.000701015	0.00040335	0	6.49779e-06	1.56578e-05	0.000135711	0.000354098	6.58034e-05	2.90295e-06	5.81715e-16	5.08558e-05	9.7155e-06	4.10542e-06	9.20611e-05	0.000549681	0.00210154	0.00230029	0.00389058	0.00133555	0.00104994	0.000815323	4.65398e-05	0.00011921	0.0333991	0.201232	2.09707e-06	5.43419e-19	0.000283509	0.00584972	0.000463865	0.000642819	7.34167e-05
	DHAtex	0	0.00911565	0.000201342	0.000319304	0.0938972	0.00140297	0.00129131	0.000733331	0.0137891	0.0511483	0.000339444	0.000812324	9.41516e-05	0.0106758	0.00065385	0.197	0.00611485	0.00322424	0	9.84891e-05	0.000290124	0.00131305	0.0254865	0.064161	1.6893e-05	1.69558e-15	0.00126511	0.000477741	3.14242e-05	0.00150985	0.00345258	0.0123753	0.0136844	0.0227336	0.00810942	0.00381882	0.00341632	9.80318e-05	0.00180084	0.426757	1.89431	1.70559e-05	6.77878e-19	0.00349531	0.160906	0.00786824	0.00260257	0.00015329
	DHAtpp	0	0.00911565	0.000201342	0.000319304	0.0938972	0.00140297	0.00129131	0.000733331	0.0137891	0.0511483	0.000339444	0.000812324	9.41516e-05	0.0106758	0.00065385	0.197	0.00611485	0.00322424	0	9.84891e-05	0.000290124	0.00131305	0.0254865	0.064161	1.6893e-05	6.58085e-15	0.00126511	0.000477741	3.14242e-05	0.00150985	0.00345258	0.0123753	0.0136844	0.0227336	0.00810942	0.00381882	0.00341632	9.80318e-05	0.00180084	0.426757	1.89431	1.70559e-05	1.15549e-18	0.00349531	0.160906	0.00786824	0.00260257	0.00015329
	DHORD2	0	0.0723776	0.000188164	0.000463288	0.155918	0.00175406	0.000731991	0.00309154	0.0117998	0.122459	0.000445857	0.00132859	0.00103013	0.00690405	0.000545413	0.10141	0.00118006	0.000287449	0	7.47747e-05	0.000544528	0.00238654	0.00391984	0.0115046	8.57482e-06	8.38311e-15	0.00204842	0.00144803	0.000187826	0.00239324	0.0112824	0.00440694	0.00524519	0.00806585	0.00396624	0.00386671	0.00119307	0.000543587	0.00660917	0.66049	1.22499	5.60162e-05	8.0605e-18	0.000331362	0.0203469	0.00246278	0.0110195	0.000125584
	DHORD5	0	0.0203592	9.78498e-05	0.000288872	0.126856	0.00174659	0.00366152	0.00313251	0.000910661	0.0916021	0.000223499	0.0010612	0.000550693	0.0120472	2.75565e-05	0.0201962	0.00672638	0.00315178	0	8.72779e-05	0.000555428	0.00167511	0.000207114	0.000567016	1.67383e-05	8.08483e-16	0.0022122	0.00114202	0.000162463	0.00236789	0.0887994	0.0449364	0.0504256	0.0826105	0.0300507	0.00415643	0.00100739	0.000336602	0.00467055	1.18331	3.73035	5.01514e-05	2.02536e-18	0.000742145	0.0138893	0.00141132	0.0132853	7.54104e-05
	DHORDfum	0	0.0272023	4.87553e-05	5.02795e-05	0.0334354	0.00122997	0.00292139	0.000727993	0.00490786	0.0354713	0.000115499	0.000125407	0.000172681	0.00571153	8.14627e-05	0.0928387	0.000221064	0.000250023	0	2.88683e-05	0.000195202	0.000396082	0.0050929	0.0133525	4.81828e-06	2.45767e-15	0.000742295	0.00049531	6.18688e-05	0.000843482	0.0443466	0.000898964	0.000736315	0.00172502	0.000259678	0.00471777	0.00388507	2.4654e-05	0.000634018	0.202299	0.31572	1.80468e-05	1.71525e-18	0.000422722	0.037702	0.000659578	0.00427003	3.87498e-05
	DHORTS	0	0.0223731	3.38878e-05	1.78292e-05	0.0165182	0.000802333	0.00207128	0.000308074	0.0045692	0.0218424	0.000135771	0.000208227	0.000102914	0.00650986	8.48825e-05	0.0747916	0.00103372	0.000163352	0	1.56841e-05	0.000111147	0.000186384	0.00442285	0.0116192	2.27283e-06	1.80151e-13	0.000410007	0.000316068	3.72196e-05	0.000485065	0.0485705	0.00479929	0.00562608	0.00876017	0.00352375	0.00463105	0.003476	5.04667e-05	0.000115899	0.0432531	0.157679	1.05424e-05	1.23638e-17	0.000445248	0.0301578	0.000445002	0.00227383	3.96536e-05
	EDA	0	0.0114272	1.59577e-05	1.70156e-05	0.00658608	0.00034206	7.95352e-05	0.000150895	0.00298215	0.0128769	0.000152059	0.000449965	3.86764e-05	0.00717182	0.000173742	0.00860296	0.000580099	0.000302387	0	7.02923e-06	1.54792e-05	0.000109696	0.00307468	0.00693994	1.53776e-06	1.96971e-15	3.58507e-05	7.9751e-05	2.49007e-05	4.25712e-05	0.00486351	0.00672814	0.00731869	0.0124623	0.0043248	0.00219223	0.00376375	4.04972e-05	5.61647e-05	0.042738	0.150948	4.1028e-06	5.15498e-19	0.00015104	0.00690694	0.000307124	0.000267607	9.89061e-05
	EDD	0	0.0114272	1.59577e-05	1.70156e-05	0.00658608	0.00034206	7.95352e-05	0.000150895	0.00298215	0.0128769	0.000152059	0.000449965	3.86764e-05	0.00717182	0.000173742	0.00860296	0.000580099	0.000302387	0	7.02923e-06	1.54792e-05	0.000109696	0.00307468	0.00693994	1.53776e-06	1.95786e-15	3.58507e-05	7.9751e-05	2.49007e-05	4.25712e-05	0.00486351	0.00672814	0.00731869	0.0124623	0.0043248	0.00219223	0.00376375	4.04972e-05	5.61647e-05	0.042738	0.150948	4.1028e-06	2.15967e-19	0.00015104	0.00690694	0.000307124	0.000267607	9.89061e-05
	ENO	0	0.00692011	2.24504e-05	4.89935e-05	0.0078565	0.000137134	0.000556855	0.000143057	0.0013451	0.0102912	7.70955e-05	5.659e-05	3.75109e-05	0.000600585	7.37191e-05	0.0270255	0.000158023	6.45485e-05	0	4.58093e-06	2.72312e-05	0.000196316	0.000863543	0.0019623	3.71152e-07	3.39974e-15	0.00011679	6.44031e-05	7.50757e-06	0.00011598	0.00451081	2.00011e-05	4.66464e-06	3.79663e-05	8.22798e-05	0.000882564	0.000208979	1.11525e-05	0.00034924	0.00763372	0.0439981	1.85752e-06	2.70055e-17	0.000121485	0.00965219	0.00019654	1.80801e-05	9.74647e-08
	ETOHtex	0	0.322828	0.000329737	0.0015273	0.0686351	0.00261068	0.00504122	0.00105548	0.00611062	0.198362	0.000145768	0.000983215	3.27126e-05	0.0176211	0.00016542	0.178303	0.00046967	0.000414311	0	4.79978e-07	0.00012668	0.0362264	0.0853407	0.222222	7.26946e-06	9.52513e-16	0.000496633	0.000460136	8.49988e-05	0.000536735	0.00160415	0.0186407	0.0211668	0.0342484	0.0137352	0.00301711	0.0200868	0.000107456	0.00226448	0.0973467	0.306353	1.88473e-05	1.45746e-18	0.00191617	0.0812572	0.00306301	0.00364148	0.000163027
	ETOHtrpp	0	0.322828	0.000329737	0.0015273	0.0686351	0.00261068	0.00504122	0.00105548	0.00611062	0.198362	0.000145768	0.000983215	3.27126e-05	0.0176211	0.00016542	0.178303	0.00046967	0.000414311	0	4.79978e-07	0.00012668	0.0362264	0.0853407	0.222222	7.26946e-06	2.57e-14	0.000496633	0.000460136	8.49988e-05	0.000536735	0.00160415	0.0186407	0.0211668	0.0342484	0.0137352	0.00301711	0.0200868	0.000107456	0.00226448	0.0973467	0.306353	1.88473e-05	3.97633e-17	0.00191617	0.0812572	0.00306301	0.00364148	0.000163027
	F6PA	0	0.00234467	9.48838e-06	1.53143e-05	0.0121792	0.000257649	0.00102026	0.00018859	0.00100254	0.00324227	7.33599e-05	0.00042333	9.22946e-05	0.00285353	2.17601e-05	0.0209555	0.000148668	7.53686e-06	0	2.06573e-06	7.61003e-06	5.57785e-05	0.00301144	0.00697461	1.93708e-06	1.43916e-15	4.2684e-05	2.96898e-05	1.81645e-07	3.18304e-05	0.000412078	0.00296262	0.00322454	0.00547715	0.00188058	0.00130813	0.0013295	6.45638e-05	8.79281e-05	0.00149578	0.0218238	1.45088e-08	2.54374e-19	0.00018007	0.0159561	0.000783394	0.000591313	6.75333e-05
	F6PP	0	0.0133314	3.30739e-05	8.56715e-05	0.0284709	0.000164161	0.000542604	0.000485419	0.00177867	0.0276422	0.000111482	2.05421e-05	0.000166207	0.00165426	0.000159313	0.0159289	0.000859565	0.000383362	0	7.30579e-06	1.5806e-06	0.000390713	0.000154517	0.00052054	5.3089e-07	4.00627e-16	3.65091e-05	5.27979e-05	1.79173e-05	1.26088e-05	0.00997467	0.00103273	0.00106551	0.00194198	0.000560533	0.000607697	0.000587117	6.8198e-05	0.000891436	0.0421784	0.0676474	3.288e-06	9.14349e-19	0.000100456	0.00530567	0.00104165	0.000661399	2.17886e-05
	FBA	0	0.00813285	2.3871e-05	5.81635e-05	0.0111351	2.30881e-05	0.000394717	0.000192748	0.00172697	0.0119912	9.28449e-05	4.11203e-05	7.77479e-05	0.00184239	0.000128598	0.0367184	0.000158463	5.5714e-05	0	7.51252e-06	2.59396e-05	0.000241326	0.000806323	0.00185275	3.01359e-07	6.94393e-17	0.000116727	3.69773e-05	9.59735e-08	0.000114924	0.00517246	0.00046374	0.000523822	0.000844321	0.000415848	0.000943009	0.000432272	1.83505e-05	0.000393777	0.0107709	0.0496403	1.79758e-06	5.27612e-19	0.00015343	0.00881592	0.00026242	0.000180363	3.63146e-05
	FBA3	0	0.00491342	2.4545e-05	5.42351e-05	0.00416892	0.000381835	0.00110045	0.000122191	0.000864054	0.0088475	6.82837e-05	0.000132189	3.04724e-05	0.000634467	1.27455e-06	0.0393725	2.22707e-05	3.42652e-05	0	1.15262e-06	3.88075e-05	0.000203799	0.000825976	0.00174642	2.53337e-06	1.50324e-15	0.000169734	0.000135113	2.3747e-05	0.000168394	0.00606999	0.0024212	0.0027718	0.00444086	0.00158907	0.00158853	0.000236668	1.18392e-05	0.000527814	0.020414	0.152042	2.60275e-06	1.60108e-18	0.000264723	0.0160242	6.31868e-05	8.4165e-05	2.81056e-05
	FBP	0	0.0242769	5.79915e-05	0.000191009	0.068657	0.000201559	0.000158765	0.00110566	0.0027992	0.0540693	0.000161618	0.000468887	0.000440837	0.000570505	0.000379591	0.0516308	0.00188221	0.000808677	0	1.58661e-05	7.36649e-06	0.000882218	0.00298192	0.00709584	1.15771e-06	5.3407e-16	0.000118033	9.09445e-05	3.16563e-05	6.83369e-05	0.0184854	0.00267841	0.00312693	0.00486376	0.00200821	0.00042783	0.000848384	0.000195272	0.00163989	0.0709563	0.0548036	3.58163e-06	1.0116e-18	0.000106591	0.00123088	0.00257633	0.000993975	0.000121414
	FDH4pp	0	0.0600135	0.000196442	0.000590026	0.182442	0.00211849	0.0010461	0.00325251	0.00606308	0.119177	0.00040627	0.00149755	0.000820155	0.00316972	0.000289182	0.365544	0.000422341	0.000191551	0	3.06873e-05	0.00021062	0.00270267	0.00381428	0.00880436	5.88074e-06	3.85983e-15	0.000775152	0.000507213	6.6919e-05	0.000927801	0.0730059	0.00237598	0.00261533	0.00433414	0.00108641	0.000853511	0.00964169	0.000541478	0.00680314	0.559773	1.40007	3.09658e-05	1.10334e-18	0.0010564	0.0251005	0.00338776	0.00732493	6.40072e-05
	FDH5pp	0	0.0383726	0.000170248	0.000347866	0.118653	0.00295492	0.00739661	0.0035094	0.00964249	0.0849692	5.43979e-05	0.00124192	0.000877957	0.0101087	0.000276704	0.0483923	0.00968776	0.00573601	0	9.41178e-05	0.000769982	0.00219868	0.0136746	0.036041	4.13397e-05	1.09982e-15	0.00284829	0.00215124	0.000293479	0.00322962	0.0401277	0.0506955	0.056659	0.0933038	0.0334457	0.000411477	0.0100975	0.000413455	0.00541699	1.62818	4.90144	8.92189e-05	1.82429e-18	0.000368739	0.0276568	0.00160741	0.0182083	0.000238766
	FE2abcpp	0	0.0167409	7.86412e-05	0.000266025	0.0441816	0.000601098	0.00113834	0.000825497	0.00437836	0.0308612	0.000299475	0.000228753	0.000308255	0.00817533	0.000459078	0.257565	0.000186597	1.53101e-05	0	2.31527e-05	8.27647e-05	0.00109198	0.000639522	0.00195568	2.74567e-06	1.05283e-15	0.00037892	0.000144757	1.52991e-06	0.000342446	0.0270037	0.00529861	0.0061239	0.00972467	0.00296479	0.00339476	0.00265627	0.000129783	0.00274135	0.104655	0.543063	4.29397e-06	7.18079e-19	0.00129317	0.0668042	0.000351752	0.00171111	0.000290572
	FE2t2pp	0	0.00255092	6.18351e-06	2.08004e-05	0.00614867	0.00020475	0.000217273	8.59178e-05	0.000117139	0.00648088	8.93545e-06	1.04458e-05	2.04811e-05	0.000332983	1.19155e-05	0.00168114	0.00035049	0.000142994	0	1.99313e-06	1.27327e-05	8.50965e-05	0.000394563	0.00104847	6.20377e-08	2.12006e-17	4.90898e-05	3.51544e-05	3.86505e-06	5.70618e-05	0.000294846	0.000334051	0.000376517	0.000613333	0.000214272	2.86653e-05	0.000161185	9.68146e-06	7.92181e-05	0.00697557	0.0268151	9.1188e-07	3.61538e-20	4.00742e-05	0.00488293	0.000417978	6.24987e-06	7.38288e-06
	FE2tex	0	0.00528734	2.45809e-05	8.30637e-05	0.0143034	0.000157533	0.000370163	0.000267268	0.00130904	0.0100899	8.97556e-05	7.12376e-05	9.60039e-05	0.00251437	0.000137563	0.0784917	3.96445e-05	2.76533e-06	0	7.016e-06	2.52418e-05	0.000343038	0.000235886	0.000707734	8.24547e-07	1.05616e-16	0.000116089	4.50561e-05	5.68241e-07	0.000104492	0.0083217	0.00170974	0.00197313	0.0031381	0.000962316	0.0010553	0.000788193	4.02664e-05	0.000838492	0.0350309	0.171396	1.139e-06	3.94015e-19	0.000372856	0.0189603	0.000147938	0.00045308	8.64831e-05
	FE2tpp	0	0.000214157	1.00214e-06	3.52115e-06	2.49142e-05	3.76933e-05	9.1999e-07	2.52676e-06	0.00011704	1.95042e-05	7.59495e-06	2.80292e-06	4.21352e-06	0.000100265	1.1807e-05	0.00514824	6.15281e-06	1.96211e-06	0	6.53871e-07	2.47666e-06	1.11692e-05	2.43462e-05	6.40998e-05	6.83671e-08	1.01094e-17	9.86958e-06	3.80841e-06	1.40441e-07	1.04718e-05	0.000361579	6.919e-05	7.47222e-05	0.000127283	4.95059e-05	3.16924e-05	9.66183e-05	2.08948e-06	5.42518e-05	0.00337348	0.000541296	4.14036e-07	3.13085e-20	5.58048e-05	0.00315897	2.78723e-05	0.000141254	8.40547e-06
	FE3abcpp	0	3.05927e-08	9.41052e-11	3.53915e-10	1.00561e-07	5.05275e-10	4.05551e-11	1.49788e-09	4.6219e-09	9.53059e-08	3.20278e-10	8.58223e-10	1.40916e-10	2.92796e-09	6.87366e-11	1.90009e-07	2.97421e-09	1.64365e-09	0	1.11408e-12	1.09339e-10	1.50976e-09	5.91311e-09	1.48591e-08	1.07748e-11	6.84012e-16	4.98523e-10	3.5699e-10	6.51396e-11	3.25675e-10	3.17083e-08	8.05155e-09	8.91636e-09	1.47912e-08	5.47615e-09	5.73695e-11	7.01077e-09	2.56747e-10	3.47716e-09	3.37878e-08	7.28017e-08	1.44837e-11	4.1424e-19	4.93889e-10	4.79254e-08	3.39154e-09	1.23303e-09	2.52876e-10
	FE3tex	0	3.05927e-08	9.41052e-11	3.53915e-10	1.00561e-07	5.05274e-10	4.05528e-11	1.49788e-09	4.6219e-09	9.53059e-08	3.20281e-10	8.58223e-10	1.40916e-10	2.92796e-09	6.87385e-11	1.90009e-07	2.97422e-09	1.64365e-09	0	1.11407e-12	1.09339e-10	1.50976e-09	5.91311e-09	1.48591e-08	1.07752e-11	1.29522e-21	4.98523e-10	3.5699e-10	6.51396e-11	3.25675e-10	3.17083e-08	8.05155e-09	8.91636e-09	1.47912e-08	5.47615e-09	5.73696e-11	7.01078e-09	2.56747e-10	3.47716e-09	3.37878e-08	7.28015e-08	1.44837e-11	5.08676e-24	4.93889e-10	4.79254e-08	3.39154e-09	1.23303e-09	2.52878e-10
	FEENTERtex	0	0.0143566	0.000138365	0.000429597	0.0024229	0.00544695	0.00492321	0.000323824	0.0070243	0.00953502	0.000581261	0.0022266	0.000454633	0.0193751	0.000464864	0.56881	0.00311494	0.00204406	0	6.41209e-05	0.000288262	0.0014794	0.00132124	0.00211277	1.68022e-05	3.55445e-15	0.0011943	0.000548477	4.55263e-05	0.0013389	0.0354739	0.0388883	0.0426275	0.071832	0.0257767	0.00166073	0.0273253	0.000364253	0.00424173	0.426971	0.982051	4.34429e-05	1.1378e-17	0.00185154	0.120404	0.0014241	0.00836847	0.00022359
	FEENTERtpp	0	0.0143566	0.000138365	0.000429597	0.0024229	0.00544695	0.00492321	0.000323824	0.0070243	0.00953502	0.000581261	0.0022266	0.000454633	0.0193751	0.000464864	0.56881	0.00311494	0.00204406	0	6.41209e-05	0.000288262	0.0014794	0.00132124	0.00211277	1.68022e-05	4.82949e-15	0.0011943	0.000548477	4.55263e-05	0.0013389	0.0354739	0.0388883	0.0426275	0.071832	0.0257767	0.00166073	0.0273253	0.000364253	0.00424173	0.426971	0.982051	4.34429e-05	4.1759e-19	0.00185154	0.120404	0.0014241	0.00836847	0.00022359
	FLDR2	0	0.0226851	9.24243e-05	0.000216795	0.0140331	0.000721668	2.61953e-05	0.000425631	0.00765313	0.0235554	0.000312698	0.000609421	0.000312801	0.00584671	0.000423039	0.196769	0.00147069	0.000913208	0	3.30215e-05	4.74622e-05	0.000840035	0.00582179	0.0144774	5.74373e-06	5.6641e-16	0.000221164	6.87086e-05	4.41394e-05	0.000290982	0.00500897	0.00430292	0.00428516	0.00809781	0.00290402	0.00210925	0.00302349	7.2626e-05	0.00116839	0.101155	0.556217	3.72068e-06	6.04497e-19	0.000357375	0.0500554	0.000506236	0.0012419	0.0001981
	FORtex	0	0.0122369	6.32123e-06	5.20171e-05	0.0178568	0.00054914	0.00166675	0.000332897	0.00161485	0.0106929	6.12403e-05	0.000611466	7.49057e-05	0.00769471	1.41485e-05	0.131522	0.000487614	0.000296433	0	7.6707e-06	5.73564e-05	8.6948e-05	0.00241111	0.00560534	1.90337e-06	2.11272e-16	0.000207358	0.000104197	1.86333e-05	0.00026457	0.00280317	0.0076167	0.00817922	0.0141447	0.00485814	0.00108991	0.00541667	9.44801e-05	0.000876651	0.0983087	0.15696	7.81223e-06	2.22575e-19	0.000448051	0.0315524	0.000666483	0.00160088	6.54653e-05
	FORtppi	0	0.0136055	2.85887e-06	8.43452e-06	0.0250241	0.000860468	0.00198023	0.000367658	0.00131855	0.0150444	9.46013e-05	0.000446235	3.97291e-05	0.00547069	2.21774e-05	0.0709111	0.000260899	0.000142696	0	3.24672e-06	1.82442e-05	4.83421e-05	0.000758691	0.00149417	1.66922e-06	3.64201e-17	6.30969e-05	3.74546e-06	2.98995e-06	0.000100893	0.00217873	0.00331739	0.00342347	0.00620755	0.00200259	0.000968613	0.00293061	5.30715e-05	0.000421387	0.030977	0.0501555	3.73091e-06	8.99885e-19	0.000294889	0.0221313	0.000991442	0.000865301	4.56371e-05
	FRD3	0	0.0645202	0.000194499	0.000616547	0.211694	0.00197542	0.000751663	0.00399804	0.00728051	0.155819	0.000487883	0.00209681	0.000994267	0.00117958	0.000309553	0.34011	0.00106206	5.80212e-05	0	2.98184e-05	0.000338348	0.00293123	0.0048889	0.00954662	8.14375e-06	9.2301e-14	0.001117	0.000901697	0.000155293	0.00139019	0.0949972	0.0118336	0.0130863	0.021892	0.0076	0.00413243	0.00912852	0.000616307	0.00728245	0.793726	2.13407	3.94208e-05	4.06004e-16	0.000722879	0.0346656	0.0039175	0.0091267	0.000257643
	FUM	0	0.00903164	2.48127e-06	5.76386e-06	0.0161683	0.0015497	0.00357673	0.00026563	0.00334421	0.0157754	0.000179096	0.000148005	0.000200822	0.00480922	0.000156071	0.0199574	0.00060672	0.000289577	0	9.31903e-06	1.39931e-05	6.85626e-05	9.57529e-05	0.00123698	4.10201e-06	4.89358e-14	5.1246e-05	0.000126339	3.06192e-05	5.17072e-05	0.00541876	0.0125805	0.0139611	0.0232131	0.00857155	0.0257801	0.0156085	0.000104536	0.000190794	0.00903817	0.00417398	8.58152e-07	1.24845e-17	0.00023067	0.019626	0.000539473	0.00200286	0.000265022
	G3PD2	0	0.0246317	7.1401e-05	0.000211029	0.0452806	0.000179727	0.000543988	0.00083737	0.00513976	0.0439663	0.000288973	0.000280515	0.00037109	0.00707936	0.00048197	0.145645	4.63761e-05	3.4127e-05	0	4.28866e-05	8.661e-05	0.000898846	0.00141466	0.00262746	2.80429e-06	1.48445e-15	0.000427112	1.61005e-05	4.18395e-05	0.000437296	0.0231566	0.00309697	0.00353325	0.00569792	0.00185096	0.00298547	0.00222464	0.000136992	0.00151905	0.09516	0.3944	5.69894e-06	1.87212e-18	0.00051058	0.0272341	0.00107875	0.000908593	0.000238297
	G3PD5	0	0.0673913	0.00021905	0.00063279	0.188153	0.00428389	0.00378228	0.00349535	0.00982948	0.13855	0.000500376	0.00184224	0.00109142	0.0013219	0.000640465	0.396877	0.00105721	0.000540917	0	1.70632e-05	0.000279323	0.00292308	0.000331752	0.000236418	2.63177e-06	6.19126e-16	0.000986941	0.000845722	0.000145253	0.0011693	0.0811163	0.00252638	0.00284	0.00461688	0.00110772	0.000115941	0.00985049	0.000654938	0.00727167	0.697173	1.85918	3.61264e-05	1.096e-18	0.00106363	0.0344053	0.00254066	0.00756202	0.00025869
	G3PD6	0	0.0167747	6.77632e-05	0.000118816	0.0760639	0.0015893	0.00537971	0.00220494	0.00169805	0.0455787	0.000241679	0.000245566	0.000346456	0.00462347	0.000212522	0.0975708	0.00673014	0.00393655	0	0.000106082	0.000598125	0.00102106	0.00606888	0.0162779	2.3332e-05	1.97872e-15	0.00232029	0.00136235	0.000145742	0.00258613	0.0152994	0.033444	0.0371538	0.0615599	0.021932	0.000158119	0.00626055	0.000132538	0.00273478	1.05389	2.99415	6.97591e-05	1.97569e-18	0.000384604	0.0595016	0.0011524	0.0140466	8.1684e-05
	G3PD7	0	0.00972728	8.24607e-05	0.000277263	0.0121007	0.00303605	0.003953	0.000504599	0.00520934	0.00178587	0.000412909	0.00130329	0.000286492	0.0101061	0.000487131	0.361259	0.00245469	0.00147549	0	8.30764e-05	0.000353079	0.000837534	0.00129803	0.00368676	1.05365e-05	3.62677e-16	0.00147272	0.000684582	4.547e-05	0.00164933	0.0221343	0.0380627	0.0420961	0.0701532	0.0255006	0.00103473	0.013754	0.000244397	0.00170723	0.437529	1.03074	4.57907e-05	7.85525e-18	0.00104045	0.0954817	0.000441195	0.00838847	0.000255542
	G3PT	0	0.0157465	3.53447e-05	8.28616e-05	0.0263913	0.00075503	0.000420967	0.00052326	0.00203111	0.0295776	6.16748e-05	0.000160247	0.000151423	0.000690926	0.000173877	0.0375954	0.000524475	0.000156111	0	1.2347e-05	2.98768e-05	0.000386433	0.000839045	0.0010493	3.49531e-06	8.03294e-16	0.000165343	1.27517e-05	8.55849e-06	0.00015399	0.00243474	0.00329863	0.00372513	0.00606812	0.00218081	0.000979969	0.00110885	4.10985e-05	0.000181291	0.0682292	0.198487	9.01744e-07	1.31925e-18	0.000208638	0.0111414	0.00162121	0.000878612	4.45447e-06
	G6PDH2r	0	0.0104362	4.32599e-05	9.91472e-05	0.0142882	0.000374411	0.00138691	0.000259144	0.00186941	0.017587	0.000103046	0.000103352	9.45548e-05	0.000189508	0.000111332	0.0667307	0.000165946	6.55498e-05	0	4.67958e-06	2.99584e-05	0.000379395	0.000964825	0.00265993	6.9511e-07	6.49852e-16	0.000120695	7.17223e-05	8.86626e-06	0.000121153	0.00713361	0.000313724	0.000144448	0.000643094	0.00026782	0.0012858	0.000596428	2.39643e-05	0.000796229	0.019503	0.109975	2.04017e-06	2.47579e-18	0.000179006	0.0177424	0.00032071	0.00017615	3.50136e-05
	G6PP	0	0.01477	3.21263e-05	8.23088e-05	0.0252289	9.18769e-06	0.000307661	0.000463749	0.00275257	0.024762	0.000167571	0.000164457	0.000135999	0.00449495	0.000195711	0.0242997	0.000624391	0.000302314	0	1.0389e-05	1.51253e-05	0.000392687	0.000782314	0.00141386	7.37831e-07	8.92622e-16	0.000107215	3.31276e-06	1.36193e-05	8.23827e-05	0.0103138	0.00182813	0.00181484	0.00345887	0.00101695	0.00116836	0.000781754	4.49554e-05	0.000803137	0.0454573	0.0950385	2.16986e-06	3.60241e-19	0.00021243	0.00768887	0.000764416	0.000206893	8.81336e-05
	GAPD	0	0.00731564	2.36451e-05	5.32404e-05	0.00947001	0.000206738	0.000722452	0.000173785	0.00137948	0.0115296	8.06665e-05	7.96433e-05	4.42443e-05	0.0014759	8.53245e-05	0.0307525	0.000125687	5.6659e-05	0	4.47524e-06	2.42168e-05	0.000215954	0.00083495	0.00189646	4.75881e-07	4.12344e-14	0.000107277	5.50272e-05	5.8227e-06	0.000103035	0.00519598	0.000587909	0.000679761	0.00108062	0.000307086	0.00112101	0.000603786	7.01452e-06	0.00041379	0.0151575	0.0702887	1.39026e-06	2.0771e-17	0.000144838	0.00988541	0.000231451	2.88775e-05	3.76014e-06
	GLBRAN2	0	0.00604917	1.60043e-05	4.34962e-05	0.0109935	0.000444259	0.00044579	0.000156255	0.00231058	0.00215991	0.000183227	2.9437e-05	4.53065e-05	0.000884873	4.11103e-05	0.020375	0.000370973	0.000187708	0	5.99604e-06	1.63717e-05	0.000197074	3.97223e-05	0.000328917	9.31632e-07	1.0154e-14	8.74002e-05	2.32883e-05	2.52634e-06	9.31113e-05	0.00417753	0.000449743	0.000393027	0.000876741	0.000271914	0.000241245	0.0010712	3.44191e-05	0.00044461	0.00167181	0.00496641	5.26408e-08	1.1481e-17	0.000244863	0.00685693	0.000256421	0.000181937	4.19994e-05
	GLCDpp	0	0.0395365	0.000139366	0.000430375	0.126722	0.00253837	0.00149163	0.00229719	0.00478401	0.0914198	0.000304959	0.00136965	0.000726381	0.00296678	0.000262116	0.303342	0.000275573	0.000136698	0	1.88853e-05	0.000179148	0.00193947	0.00322164	0.00698579	3.22779e-06	3.30393e-15	0.000579703	0.000527954	7.48774e-05	0.000739992	0.0585042	0.00124098	0.00141222	0.00224851	0.000586642	0.000454611	0.00869878	0.000477045	0.0054093	0.401977	1.05857	2.26176e-05	4.19167e-18	0.00103692	0.0367899	0.00202627	0.00445455	0.000148209
	GLCNt2rpp	0	0.0348089	0.000128135	0.000398619	0.112387	0.00207877	0.001366	0.00209416	0.00362201	0.0854546	0.000244985	0.00130053	0.000617601	0.00389336	0.000232483	0.256974	0.000435945	0.000263468	0	1.18398e-05	0.000105418	0.00180865	0.00385045	0.00867587	3.32244e-06	4.43897e-16	0.000377513	0.000300723	4.31879e-05	0.000410823	0.0483658	0.000193979	0.000274391	0.000315733	3.14435e-05	0.000546671	0.00799692	0.000425082	0.00473666	0.34179	0.91181	1.15711e-05	6.38908e-18	0.000816216	0.0259142	0.00232014	0.00376581	0.000117511
	GLCNtex	0	0.0395817	0.000139473	0.000430678	0.126859	0.00254276	0.00149282	0.00229914	0.0047951	0.0914772	0.000305532	0.00137031	0.000727422	0.00295791	0.000262399	0.303785	0.000274038	0.000135487	0	1.89533e-05	0.000179856	0.00194072	0.00321566	0.00696971	3.22689e-06	2.95719e-15	0.000581648	0.000530134	7.51809e-05	0.000743152	0.0586013	0.00125088	0.00142298	0.00226678	0.000592472	0.00045373	0.00870548	0.000477542	0.00541574	0.402554	1.05998	2.27235e-05	4.21529e-19	0.00103902	0.0368937	0.00202347	0.00446118	0.000148502
	GLCP	0	0.00934782	2.74111e-05	9.80645e-05	0.0302455	0.000754306	0.00102152	0.000495298	0.00327394	0.00441881	0.000318942	0.000253003	0.000148166	0.00147736	0.000105616	0.0533344	0.00102824	0.000564713	0	7.02115e-06	4.6821e-05	0.000411878	0.00258607	0.00681851	3.05718e-06	3.99297e-16	0.000193084	0.000128655	1.4804e-05	0.000203155	0.00920546	0.00312192	0.00356832	0.00570133	0.00210964	0.00012761	0.00394027	9.29018e-05	0.000918458	0.00632616	0.00783096	2.40518e-06	5.43119e-19	0.000319638	0.0103215	0.00114141	0.000525488	5.45739e-05
	GLCS1	0	0.00959511	2.71305e-05	9.10913e-05	0.0274321	0.000777941	0.000985981	0.000435782	0.00338881	0.00428213	0.000312745	0.000197452	0.00013105	0.000738032	9.70163e-05	0.0489643	0.000903067	0.00049729	0	7.98788e-06	4.25824e-05	0.000388369	0.00195601	0.00524318	2.63666e-06	6.06097e-16	0.000182268	0.000106954	9.72128e-06	0.000189248	0.00859143	0.00210789	0.00245983	0.00382617	0.00143763	0.000197149	0.00336835	8.33825e-05	0.00086361	0.00313917	0.00442877	2.42294e-06	1.96433e-18	0.000334524	0.0105355	0.000959949	0.000474445	5.79035e-05
	GLCabcpp	0	0.00829808	4.13106e-05	0.000156405	0.0327511	0.000465709	0.000409453	0.000535136	0.00122941	0.0219216	9.83404e-05	0.000566518	0.000130111	0.00410901	2.96545e-05	0.126169	0.000824407	0.000398216	0	4.14458e-06	7.63949e-05	0.000619856	0.00284548	0.00684737	4.05868e-06	1.15903e-15	0.000306315	0.00024111	4.09681e-05	0.0003072	0.011623	0.00562159	0.0061833	0.0103582	0.00373205	0.000369867	0.00514262	0.000116665	0.00135479	0.00773921	0.132375	6.06902e-06	4.46403e-19	0.000449224	0.0194071	0.00113863	0.00121316	0.000106503
	GLCptspp	0	0.00948621	2.91734e-05	6.2556e-05	0.0111056	0.000265546	0.000958197	0.000204612	0.00194081	0.0137997	0.00010879	8.43354e-05	6.77142e-05	0.00215136	0.000126398	0.0326812	0.000122116	4.51495e-05	0	5.98797e-06	2.04446e-05	0.00025996	0.00128121	0.0030503	1.12493e-07	2.77733e-15	9.75525e-05	3.05759e-05	1.92855e-07	9.06222e-05	0.00549598	0.000796213	0.000916077	0.00146216	0.000418622	0.0012591	0.00128168	5.25203e-06	0.000487426	0.020118	0.0728964	9.53524e-07	1.23379e-17	0.000140572	0.0121785	0.000239261	0.000130635	8.11725e-06
	GLCt2pp	0	0.00089658	8.37248e-06	4.03757e-05	0.00778086	7.03991e-05	3.03584e-05	0.000110962	0.000384009	0.00565791	1.77956e-05	0.000177969	2.11403e-05	0.00230411	4.00608e-05	0.0334095	0.000351258	0.000144545	0	8.47064e-07	2.88641e-05	0.000143302	0.0013042	0.00312738	8.03401e-07	9.59683e-17	0.000107145	9.75438e-05	1.74493e-05	0.00012057	0.000725529	0.00247702	0.00269495	0.00458113	0.00160264	0.000348616	0.00171509	2.96006e-05	0.000261493	0.0143161	0.00328167	2.73935e-06	3.07623e-19	5.46704e-05	0.000205146	0.000468572	0.000467566	8.36453e-06
	GLCtex	0	0.00900396	2.84657e-05	6.43982e-05	0.011706	0.000228982	0.000862076	0.000211873	0.00178882	0.0136836	0.000101327	4.88111e-05	6.79498e-05	0.0017126	0.000114201	0.035689	0.000154054	6.02826e-05	0	5.56958e-06	2.18907e-05	0.000265705	0.00101073	0.00240472	2.61073e-07	1.68817e-16	0.00010177	3.86142e-05	1.73915e-06	9.59138e-05	0.0054807	0.000437001	0.00051931	0.000799602	0.000191819	0.00111687	0.000916086	1.05933e-05	0.000506678	0.0185445	0.0722703	1.13696e-06	3.05011e-19	0.000145203	0.0116976	0.000279768	6.98882e-05	1.09395e-05
	GLDBRAN2	0	0.00604027	1.59782e-05	4.34288e-05	0.0109756	0.000443422	0.000444918	0.00015602	0.00230722	0.00215701	0.000182964	2.94175e-05	4.52411e-05	0.000883369	4.10266e-05	0.0203447	0.000370533	0.000187428	0	5.98381e-06	1.63298e-05	0.00019676	3.95673e-05	0.000328183	9.30328e-07	5.91762e-15	8.72084e-05	2.32044e-05	2.52565e-06	9.29223e-05	0.00417129	0.000450833	0.000394415	0.000878673	0.000272762	0.000240784	0.00106955	3.43715e-05	0.000443991	0.00165426	0.00499333	5.70416e-08	6.94786e-18	0.000244565	0.00684852	0.000256059	0.000181923	4.19428e-05
	GLGC	0	0.00959511	2.71305e-05	9.10913e-05	0.0274321	0.000777941	0.000985981	0.000435782	0.00338881	0.00428213	0.000312745	0.000197452	0.00013105	0.000738032	9.70163e-05	0.0489643	0.000903067	0.00049729	0	7.98788e-06	4.25824e-05	0.000388369	0.00195601	0.00524318	2.63666e-06	8.97453e-14	0.000182268	0.000106954	9.72128e-06	0.000189248	0.00859143	0.00210789	0.00245983	0.00382617	0.00143763	0.000197149	0.00336835	8.33825e-05	0.00086361	0.00313917	0.00442877	2.42294e-06	6.84466e-17	0.000334524	0.0105355	0.000959949	0.000474445	5.79035e-05
	GLUDy	0	0.00420117	1.03579e-06	1.49295e-05	0.0170582	0.000237213	0.000783225	0.000259067	0.000800726	0.0120647	9.21189e-05	5.03388e-05	7.66566e-06	0.00521455	3.78834e-05	0.0441821	0.00029751	0.000217465	0	8.46332e-07	2.45271e-06	7.15156e-05	0.00149844	0.00294441	3.52731e-06	6.20166e-15	2.89759e-05	3.75892e-06	6.81084e-07	1.21523e-05	0.00577921	0.00918611	0.0101111	0.0169814	0.00623418	0.0158515	0.00908301	2.83384e-05	0.000171138	0.00167519	0.0473077	7.82561e-09	3.1672e-18	0.000273004	0.00624385	0.000540445	0.00112843	0.000125304
	GLUt2rpp	0	0.0269264	8.78205e-05	0.000207685	0.0301324	0.000625031	0.00420748	0.000690685	0.00835364	0.0274788	0.000389212	3.2675e-05	0.000258946	0.0112065	0.000363178	0.212042	0.00208379	0.00129993	0	2.33634e-05	2.07485e-05	0.000902012	0.006061	0.0153083	4.98706e-06	1.99152e-15	0.000111583	9.03445e-05	3.98336e-05	9.45429e-05	0.0239038	0.00981998	0.0110057	0.0180972	0.0062806	0.00304876	0.0105197	0.000109021	0.00129661	0.180902	0.727606	5.23151e-07	1.47029e-18	0.000686552	0.039111	0.000840103	0.000802817	0.000310419
	GLUtex	0	0.0269264	8.78205e-05	0.000207685	0.0301324	0.000625031	0.00420748	0.000690685	0.00835364	0.0274788	0.000389212	3.2675e-05	0.000258946	0.0112065	0.000363178	0.212042	0.00208379	0.00129993	0	2.33634e-05	2.07485e-05	0.000902012	0.006061	0.0153083	4.98706e-06	1.6767e-15	0.000111583	9.03445e-05	3.98336e-05	9.45429e-05	0.0239038	0.00981998	0.0110057	0.0180972	0.0062806	0.00304876	0.0105197	0.000109021	0.00129661	0.180902	0.727606	5.23151e-07	1.33947e-18	0.000686552	0.039111	0.000840103	0.000802817	0.000310419
	GLXCL	0	0.0157991	3.52327e-05	1.32566e-05	0.0203656	0.00373429	0.00882175	0.000228843	0.00771366	0.00459737	0.000233618	0.000138031	9.23676e-05	0.00510014	0.000298958	0.00351999	0.00151359	0.000986739	0	1.4831e-05	1.48815e-05	6.67304e-05	0.00895784	0.0233774	1.00083e-05	2.00262e-15	0.000105025	0.000152275	4.561e-05	4.24837e-05	0.00490995	0.00687723	0.00788203	0.0125949	0.00453984	0.00177432	0.00751596	4.72532e-05	0.000852336	0.0355619	0.216981	5.90923e-07	2.74958e-18	0.000167537	0.00569469	0.0014022	0.000991739	0.000164526
	GLYCAt2rpp	0	0.0362747	0.00026805	0.000523649	0.169366	0.0037571	0.00956377	0.00234567	0.036954	0.105653	0.00142325	0.000328086	0.000526084	0.0132531	0.00164033	0.902289	0.0108587	0.00605798	0	0.000168531	0.000483792	0.00152929	0.039102	0.100892	3.71912e-05	2.35232e-14	0.00174932	0.000543962	7.02358e-05	0.00229071	0.0161606	0.00472414	0.00489482	0.00881631	0.00280524	0.00419025	0.00277521	8.24726e-05	9.10798e-05	0.136249	1.90022	7.87757e-05	1.29308e-17	0.00406232	0.212975	0.0155359	0.0218014	0.00133877
	GLYCAtex	0	0.0362747	0.00026805	0.000523649	0.169366	0.0037571	0.00956377	0.00234567	0.036954	0.105653	0.00142325	0.000328086	0.000526084	0.0132531	0.00164033	0.902289	0.0108587	0.00605798	0	0.000168531	0.000483792	0.00152929	0.039102	0.100892	3.71912e-05	1.11986e-15	0.00174932	0.000543962	7.02358e-05	0.00229071	0.0161606	0.00472414	0.00489482	0.00881631	0.00280524	0.00419025	0.00277521	8.24726e-05	9.10798e-05	0.136249	1.90022	7.87757e-05	2.9225e-18	0.00406232	0.212975	0.0155359	0.0218014	0.00133877
	GLYCDx	0	0.0237156	6.19937e-05	0.000120328	0.0348227	0.00234583	0.00200837	0.000738185	0.00172003	0.0463354	2.11304e-05	0.000359761	0.000192641	0.00347701	0.000226342	0.140262	0.00135994	0.000415898	0	2.05023e-05	7.70573e-05	0.000549294	0.00181562	0.00162791	7.4739e-06	4.74031e-14	0.000401885	0.00011989	3.60224e-06	0.000376551	0.00473582	0.00449256	0.0051934	0.00821621	0.0030982	0.00147926	0.00103315	5.37218e-05	3.83652e-05	0.106089	0.266444	1.40474e-06	6.17584e-17	0.000583514	0.0301117	0.00297318	0.00287326	0.000195357
	GLYCK	0	0.0100255	2.6542e-05	0.000122217	0.0184139	0.00555595	0.00839129	0.000309662	3.13702e-05	0.0214898	7.99205e-05	0.000268252	2.05992e-05	0.00275095	5.86175e-05	0.23048	0.000942882	0.000331894	0	2.51252e-05	0.000143783	0.0003299	0.00100371	0.00288044	2.90172e-06	5.76438e-16	0.000584612	0.000331829	3.88169e-05	0.000645133	0.0104529	0.0102411	0.0115871	0.0188031	0.00669495	0.00111232	0.00869867	8.23906e-05	0.00111702	0.0764432	0.227986	2.18692e-05	4.14528e-20	0.00126601	0.0637787	0.00226156	0.00437327	0.000145319
	GLYCK2	0	0.010647	2.58396e-05	0.000118762	0.0197994	0.00595854	0.00899938	0.000361343	0.000125305	0.0225499	8.64545e-05	0.000233427	3.07347e-05	0.00283269	5.87744e-05	0.237426	0.0010378	0.000424094	0	2.68529e-05	0.000145992	0.000300689	0.000820377	0.00247606	2.33033e-06	6.87334e-16	0.000591822	0.000321839	3.59297e-05	0.000660132	0.0105057	0.00830818	0.00943015	0.0152453	0.00536108	0.0010931	0.0082235	7.59666e-05	0.00102822	0.0847793	0.233109	1.99765e-05	2.17296e-19	0.00129565	0.0618088	0.00243999	0.00469065	0.000151406
	GLYCLTDx	0	0.00388412	3.24843e-06	3.93808e-05	0.00747498	0.00245978	0.00526313	1.83103e-05	0.00139515	0.00447886	4.7107e-05	0.000311648	5.09375e-05	0.000312777	3.20778e-05	0.0617819	0.00134724	0.00092685	0	2.25137e-05	8.13684e-05	0.000104646	0.00415417	0.00891952	5.96581e-06	1.33827e-15	0.000382809	0.000149168	4.03615e-06	0.000393337	0.0107829	0.00348791	0.00336944	0.00645481	0.00227439	0.000642761	0.000613333	5.31944e-05	0.000430081	0.131382	0.424748	1.42369e-05	7.14052e-19	0.000173636	0.0208957	0.000710743	0.0018749	5.16497e-05
	GLYCLTDy	0	0.0493705	0.00010552	0.000552025	0.12278	0.0214184	0.0301874	0.0029846	0.00126004	0.11185	0.000621365	0.00177147	0.000238679	0.02766	0.000598144	1.62062	0.00301491	9.82626e-05	0	0.000290809	0.00153152	0.000830828	0.00832937	0.0332313	3.32707e-05	1.20075e-14	0.00604573	0.00355717	0.000341817	0.00692676	0.0431134	0.117236	0.136308	0.215481	0.0776749	0.00406976	0.0634131	0.000456238	0.00342366	1.23198	1.49789	0.000156774	3.13189e-18	0.00547941	0.379809	0.00941932	0.0297223	0.000500645
	GLYCLTt2rpp	0	0.0148623	2.86771e-05	1.79158e-05	0.0304636	0.00293557	0.00870311	0.000773669	0.00779678	0.00902407	0.00036759	0.000115259	0.000101377	0.000102213	0.000453172	0.057369	0.00294498	0.00127499	0	2.27909e-05	7.22862e-05	3.20427e-05	0.00481004	0.0145428	1.8548e-06	1.25966e-17	0.000279099	0.000133926	5.03779e-06	0.000366742	0.00209921	0.0148153	0.0152129	0.0273821	0.0101797	0.000877776	0.00380633	1.33187e-05	0.000948837	0.359332	1.38135	1.25261e-05	3.00844e-18	0.000287589	0.0221638	0.0010662	0.00350751	0.000120527
	GLYCLTtex	0	0.0148623	2.86771e-05	1.79158e-05	0.0304636	0.00293557	0.00870311	0.000773669	0.00779678	0.00902407	0.00036759	0.000115259	0.000101377	0.000102213	0.000453172	0.057369	0.00294498	0.00127499	0	2.27909e-05	7.22862e-05	3.20427e-05	0.00481004	0.0145428	1.8548e-06	3.95793e-16	0.000279099	0.000133926	5.03779e-06	0.000366742	0.00209921	0.0148153	0.0152129	0.0273821	0.0101797	0.000877776	0.00380633	1.33187e-05	0.000948837	0.359332	1.38135	1.25261e-05	1.83473e-18	0.000287589	0.0221638	0.0010662	0.00350751	0.000120527
	GLYCTO2	0	0.0591724	0.000231916	0.000711672	0.210096	0.00665233	0.007788	0.00416963	0.0067603	0.136227	0.000356459	0.00216719	0.00117427	0.000547227	0.0004856	0.543781	0.00435481	0.00202552	0	3.62038e-05	0.00039135	0.0032632	0.00199327	0.00518902	6.21168e-06	3.74228e-15	0.00133869	0.00118418	0.000174943	0.00165991	0.0951036	0.00983154	0.0098677	0.0181284	0.00617544	0.0011372	0.0131266	0.000777205	0.00926816	1.03974	3.21706	4.85904e-05	1.30634e-18	0.00184772	0.0612735	0.00163802	0.0100647	0.000297049
	GLYCTO3	0	0.0320864	5.62158e-05	4.52984e-05	0.073541	0.00724755	0.0131168	0.00189597	0.00464209	0.0563471	0.000118327	0.000165794	0.000432113	0.00458098	6.65604e-05	0.352435	0.00176966	0.00155672	0	0.0001175	0.000649503	0.00077765	0.00683733	0.0193104	1.86621e-05	5.21084e-15	0.00248688	0.00154676	0.000154492	0.0028405	0.00260955	0.0268439	0.0309229	0.0493172	0.0173789	0.00046691	0.0122297	7.36867e-05	0.00167225	0.773067	1.77225	6.53782e-05	3.11131e-18	0.000943085	0.0921865	0.00183988	0.0128885	7.61999e-05
	GLYCTO4	0	0.00147099	9.59166e-05	0.000353316	0.0215339	0.00660071	0.0091823	0.000327085	0.00180831	0.00695914	0.000252467	0.00144292	0.00037244	0.00906549	0.000266852	0.502179	0.000833838	6.78909e-05	0	5.82559e-05	0.000222528	0.00125814	0.00365154	0.0105523	7.01636e-06	1.4637e-16	0.00104893	0.000424619	2.01973e-05	0.00114285	0.0377607	0.0361182	0.04107	0.0664821	0.0242947	0.00243346	0.018811	0.00035659	0.0037359	0.0604355	0.258177	3.35571e-05	8.68755e-19	0.00187598	0.120936	0.00153937	0.00460896	0.000239518
	GLYCtex	0	0.0271748	6.14017e-05	0.000146073	0.0184921	0.00159839	0.00486645	0.000693161	0.00955703	0.0299844	0.000407648	0.000640625	0.000332029	0.0256748	0.000774753	0.167646	0.00358453	0.00194448	0	6.47878e-05	8.26581e-05	0.000683405	0.00870294	0.0210678	1.48946e-05	2.29664e-15	0.000414141	0.000179367	9.5358e-05	0.000433458	0.0185096	0.0252876	0.0282206	0.0465976	0.016528	0.00700006	0.0193659	2.64968e-05	0.000265106	0.264834	1.26103	5.64035e-06	2.39414e-18	0.000773316	0.0257416	0.000843618	0.00250924	0.000546392
	GLYCtpp	0	0.00534711	4.69471e-05	0.00013351	0.000148131	0.00102821	0.00357585	0.000124907	0.00314339	0.000333343	0.000154263	1.82006e-05	9.01722e-05	0.00514986	0.000232149	0.171554	0.00129729	0.000820624	0	3.43613e-05	0.000143788	0.000501072	0.0027954	0.00620257	3.3001e-06	3.43046e-16	0.000565559	0.000308457	1.45882e-05	0.00061954	0.00879277	0.00252162	0.00289367	0.00462968	0.00158955	0.00296371	0.00152578	2.13208e-05	0.000754977	0.0613281	0.468111	1.36296e-05	4.89143e-19	0.000858368	0.0393694	0.000999072	0.0017811	0.000161278
	GLYK	0	0.00866219	1.22463e-05	5.69031e-05	0.019159	0.000821732	0.00100582	0.000336263	0.00270206	0.0137152	0.000164166	4.26324e-05	0.000123456	0.00550557	0.000144443	0.080699	0.000411255	0.000162023	0	6.74329e-06	8.88806e-06	0.000269158	3.35408e-05	0.000891565	3.08821e-07	5.29278e-16	3.84758e-05	8.02278e-05	2.10947e-05	3.19731e-05	0.0107964	0.00246288	0.0026585	0.00458153	0.00148987	0.000707096	0.00354324	3.1806e-05	0.000478437	0.035794	0.170834	5.3979e-07	2.10812e-18	0.000237415	0.0111088	0.000224075	0.00133291	0.00022893
	GLYOX3	0	0.0542205	0.000115288	0.000347831	0.176793	0.0010952	0.00132683	0.00304473	0.00257925	0.135114	0.000189084	0.000471694	0.000733141	0.00657795	0.000159882	0.00758167	0.00266698	0.00117093	0	6.62446e-05	0.000399409	0.00188708	0.00603979	0.0164263	1.84967e-06	1.77668e-15	0.00143341	0.00102492	0.000115304	0.00175351	0.0509455	0.0123644	0.0134089	0.0228923	0.00728152	0.00334841	0.00417993	0.000342137	0.00328712	0.497658	0.597926	5.16911e-05	4.92288e-18	0.0021631	0.131666	0.00621039	0.0110116	8.46184e-05
	GLYt2rpp	0	0.0297998	0.000106871	0.000275596	0.0456647	0.00132323	0.00510249	0.0010278	0.00694736	0.0476624	0.000403216	0.000933687	0.000166099	0.0327389	0.000510881	0.332167	0.0031137	0.00141961	0	6.33821e-06	1.89161e-06	0.001039	0.00531406	0.0122437	4.29065e-06	9.42191e-15	5.94359e-05	1.50144e-05	1.29056e-05	4.96425e-05	0.0321275	0.0294985	0.0329505	0.054354	0.0194261	0.0120041	0.0213112	0.000220665	0.00234324	0.271147	1.55336	4.08558e-06	8.1125e-17	0.00161654	0.0266682	0.000507493	0.00214992	0.000240107
	GLYtex	0	0.0297998	0.000106871	0.000275596	0.0456647	0.00132323	0.00510249	0.0010278	0.00694736	0.0476624	0.000403216	0.000933687	0.000166099	0.0327389	0.000510881	0.332167	0.0031137	0.00141961	0	6.33821e-06	1.89161e-06	0.001039	0.00531406	0.0122437	4.29065e-06	1.17302e-15	5.94359e-05	1.50144e-05	1.29056e-05	4.96424e-05	0.0321275	0.0294985	0.0329505	0.054354	0.0194261	0.0120041	0.0213112	0.000220665	0.00234324	0.271147	1.55336	4.08558e-06	9.86937e-19	0.00161654	0.0266682	0.000507493	0.00214992	0.000240107
	GND	0	0.0104137	4.39053e-05	0.000101091	0.0144721	0.000391244	0.00142134	0.000261751	0.00184339	0.0176997	0.000101901	0.000116419	9.58896e-05	2.50446e-05	0.000109874	0.0681146	0.000183452	7.41895e-05	0	4.62697e-06	3.10353e-05	0.000385775	0.000915168	0.00255928	7.47556e-07	4.15797e-16	0.00012441	7.52979e-05	9.65977e-06	0.000125043	0.00718863	0.000475628	0.000315831	0.000944477	0.00037325	0.00126435	0.00052148	2.54964e-05	0.000813798	0.0189692	0.109106	2.18585e-06	1.80504e-18	0.000179765	0.0179973	0.000335549	0.000186286	3.81423e-05
	GNK	0	0.0348089	0.000128135	0.000398619	0.112387	0.00207877	0.001366	0.00209416	0.00362201	0.0854546	0.000244985	0.00130053	0.000617601	0.00389336	0.000232483	0.256974	0.000435945	0.000263468	0	1.18398e-05	0.000105418	0.00180865	0.00385045	0.00867587	3.32244e-06	2.94538e-15	0.000377513	0.000300723	4.31879e-05	0.000410823	0.0483658	0.000193979	0.000274391	0.000315733	3.14435e-05	0.000546671	0.00799692	0.000425082	0.00473666	0.34179	0.91181	1.15711e-05	2.41939e-18	0.000816216	0.0259142	0.00232014	0.00376581	0.000117511
	GTHRDabc2pp	0	0.0157615	8.64763e-05	0.000283886	0.0245366	0.00076789	0.00264014	0.000583655	0.00631732	0.0222047	0.000422605	0.0010358	0.000394022	0.0172687	0.000602454	0.35144	0.000941433	0.000523	0	3.87783e-05	9.03784e-05	0.00114757	0.00233182	0.00521146	1.34319e-06	2.27604e-15	0.000353382	0.00013476	2.7732e-05	0.000395801	0.032624	0.0148153	0.0169314	0.0271963	0.00895189	0.00570575	0.00120494	9.85575e-05	0.00342047	0.114376	0.752434	1.20825e-05	3.96786e-18	0.00203328	0.116738	0.00117007	0.00339808	0.000435802
	GTHRDtex	0	0.0157615	8.64763e-05	0.000283886	0.0245366	0.00076789	0.00264014	0.000583655	0.00631732	0.0222047	0.000422605	0.0010358	0.000394022	0.0172687	0.000602454	0.35144	0.000941433	0.000523	0	3.87783e-05	9.03784e-05	0.00114757	0.00233182	0.00521146	1.34319e-06	3.3594e-15	0.000353382	0.00013476	2.7732e-05	0.000395801	0.032624	0.0148153	0.0169314	0.0271963	0.00895189	0.00570575	0.00120494	9.85575e-05	0.00342047	0.114376	0.752434	1.20825e-05	1.04055e-18	0.00203328	0.116738	0.00117007	0.00339808	0.000435802
	HEX1	0	0.00554704	2.12939e-05	7.70354e-05	0.0171827	7.72864e-05	1.77589e-05	0.000280181	0.000664715	0.0134321	4.92112e-05	0.000200768	7.14922e-05	0.00134737	2.60014e-05	0.0538875	0.000528075	0.000240254	0	3.70496e-06	3.75201e-05	0.000309361	0.00123101	0.00304877	1.56975e-06	7.34971e-16	0.000155306	0.000110778	1.65332e-05	0.000158241	0.0053103	0.00232542	0.00258166	0.00427551	0.00155979	4.50155e-05	0.00203191	5.38763e-05	0.000637289	0.00173637	0.0477359	2.55988e-06	3.09159e-19	0.000185529	0.00659152	0.00068632	0.000521991	4.83744e-05
	HEX7	0	0.0113023	2.63641e-05	7.26201e-05	0.0248764	0.000100979	0.000377731	0.000407598	0.00150085	0.0233799	9.8132e-05	2.7511e-05	0.000133079	0.00126185	0.000117722	0.0241148	0.000692247	0.000316975	0	2.97488e-06	7.06644e-06	0.000323368	0.000368503	0.00106155	8.80861e-07	1.19444e-15	4.35705e-06	4.66784e-05	1.17284e-05	2.07737e-05	0.00836331	0.00015033	0.00024185	0.000241396	0.000213806	0.000512157	0.000208204	5.72377e-05	0.000758482	0.0268605	0.0541372	2.49359e-06	1.56063e-18	0.000104918	0.00542956	0.000928643	0.000222681	3.6003e-05
	HISt2rpp	0	0.00419297	2.68841e-05	0.000180388	0.0210193	0.00319596	0.0086414	0.00048393	0.00134046	0.0133782	3.93093e-05	0.000331271	0.000178316	0.00962129	3.03204e-05	0.17926	0.00335476	0.00207822	0	2.59038e-05	9.47177e-05	0.000761649	0.00575515	0.0158746	1.55694e-05	5.70805e-14	0.000402707	0.000122346	3.60623e-06	0.000363602	0.0149129	0.0159685	0.018003	0.0292988	0.011059	0.00209836	0.00818619	0.000294943	0.00338831	0.00858014	0.14866	2.06819e-05	1.80331e-16	0.00144018	0.00458489	0.000213398	0.0022618	0.000200957
	HIStex	0	0.00419297	2.68841e-05	0.000180388	0.0210193	0.00319596	0.0086414	0.00048393	0.00134046	0.0133782	3.93093e-05	0.000331271	0.000178316	0.00962129	3.03204e-05	0.17926	0.00335476	0.00207822	0	2.59038e-05	9.47177e-05	0.000761649	0.00575515	0.0158746	1.55694e-05	5.08653e-16	0.000402707	0.000122346	3.60623e-06	0.000363602	0.0149129	0.0159685	0.018003	0.0292988	0.011059	0.00209836	0.00818619	0.000294943	0.00338831	0.00858014	0.14866	2.06819e-05	1.60533e-18	0.00144018	0.00458489	0.000213398	0.0022618	0.000200957
	HPYRI	0	0.0438295	0.000704	0.00130546	0.689436	0.034519	0.00803533	0.00873952	0.0735755	0.483955	0.0024669	0.000152824	0.000161247	0.0125974	0.00378779	2.32023	0.0351459	0.0178402	0	0.000693934	0.00257039	0.00346503	0.111067	0.27463	0.00010733	2.64412e-13	0.00974804	0.00457794	9.71903e-05	0.0117025	0.00441196	0.255084	0.28409	0.470394	0.173459	0.00607868	0.0279392	0.000106442	0.00178617	0.292168	6.94622	0.000254467	2.52089e-16	0.00912074	0.637956	0.0626402	0.0396519	0.00176216
	HPYRRx	0	0.0223987	4.03508e-05	4.70879e-06	0.0276849	0.0057013	0.0125626	0.000274777	0.0112343	0.00126561	0.000340326	0.000304616	0.000224675	0.0116515	0.000538459	0.0342746	0.00268536	0.00149747	0	2.65095e-05	4.20496e-05	1.65198e-05	0.0127984	0.0341214	1.63414e-05	2.48045e-16	0.000380433	0.000374841	9.66583e-05	0.000276047	0.00604341	0.0150669	0.017115	0.0276433	0.00994764	0.00275008	0.0151955	8.20425e-05	0.00135778	0.0864371	0.359166	7.33656e-06	7.00654e-19	0.000386656	0.00650158	0.00148924	0.00116884	0.000276059
	HPYRRy	0	0.160778	0.00179382	0.00345919	1.8039	0.102058	0.0426749	0.0231449	0.175423	1.30639	0.00594988	0.000192313	2.7724e-05	0.00879106	0.00911577	6.23649	0.0884177	0.0445672	0	0.00179701	0.00693093	0.00898703	0.272826	0.669887	0.00025502	1.56858e-14	0.0265142	0.0129047	0.000443479	0.0315928	0.00458025	0.709641	0.791062	1.30832	0.481845	0.0100723	0.105694	0.000118769	0.00227947	0.518527	17.6255	0.000691822	6.81046e-17	0.0251797	1.70257	0.164912	0.105246	0.00416222
	Htex	0	0.00974164	4.80651e-06	3.48917e-05	9.6934e-05	0.000331111	0.000735241	3.32003e-06	0.00268623	0.00727726	8.38814e-05	4.76431e-05	0.000106245	0.000926395	3.81974e-05	0.0350468	0.000314791	2.55691e-06	0	1.03042e-05	1.98847e-05	0.000162637	0.00282421	0.00703427	2.95288e-06	4.46998e-17	0.000107456	9.13121e-06	1.06373e-05	0.00010574	0.000222949	0.00212891	0.00239684	0.00391906	0.00147095	1.47335e-05	6.95797e-05	3.82385e-05	0.000244467	0.00691409	0.0965227	2.58734e-06	4.46743e-20	0.000186128	0.00650572	4.05654e-05	0.000644622	4.11738e-05
	ICDHyr	0	0.00830125	6.62036e-07	3.78468e-05	0.00936751	0.0015346	0.00317586	0.00011526	0.00356766	0.000273778	6.63212e-05	0.000191417	0.000113587	0.000367175	7.05849e-05	0.096473	0.00010408	2.27378e-05	0	2.89576e-06	8.30952e-05	6.39498e-05	0.00393654	0.0100217	6.79674e-06	1.29483e-15	0.000329056	0.000275105	4.74616e-05	0.000321012	0.00783102	0.00290587	0.00321193	0.00538226	0.00202116	0.000449273	0.00244448	5.06194e-05	0.000648171	0.00241875	0.176344	7.54004e-06	2.70807e-18	0.000486601	0.0183286	0.000296308	0.000705522	7.52653e-05
	ICL	0	0.0218164	4.88581e-05	3.78341e-05	0.0112408	0.00337363	0.00755376	4.90147e-05	0.0084579	0.00577469	0.000263599	6.15775e-05	8.85023e-05	0.00502267	0.000275261	0.0066658	0.001565	0.000934255	0	1.48876e-05	1.22549e-05	0.000178283	0.0095948	0.0250685	8.8281e-06	1.13356e-17	8.6027e-05	0.000144923	4.37641e-05	2.51001e-05	0.00376639	0.00649659	0.00753484	0.0118672	0.00429344	0.00154923	0.0071235	6.65953e-05	0.000882121	0.0642855	0.314072	1.55737e-06	2.07512e-18	0.000301357	0.012593	0.000869201	0.000606852	0.000143369
	ILEt2rpp	0	0.059335	0.000100238	9.69327e-05	0.00127322	0.00340228	0.01212	0.000457062	0.0204603	0.0448676	0.00083313	0.00324599	0.000937785	0.0685818	0.00150826	0.23577	0.00457353	0.00406114	0	6.86446e-05	0.000158263	0.000667502	0.0197878	0.0501658	4.37629e-05	1.87163e-14	0.00089421	0.00123148	0.000269241	0.000740794	0.0250525	0.0571544	0.0626757	0.105704	0.0368311	0.00217967	0.0316771	0.000286834	0.000473893	0.219923	0.910575	6.64896e-06	2.27034e-18	0.00122626	0.0342043	0.00342568	0.00327966	0.000861162
	ILEtex	0	0.059335	0.000100238	9.69327e-05	0.00127322	0.00340228	0.01212	0.000457062	0.0204603	0.0448676	0.00083313	0.00324599	0.000937785	0.0685818	0.00150826	0.23577	0.00457353	0.00406114	0	6.86446e-05	0.000158263	0.000667502	0.0197878	0.0501658	4.37629e-05	4.39855e-15	0.00089421	0.00123148	0.000269241	0.000740794	0.0250525	0.0571544	0.0626757	0.105704	0.0368311	0.00217967	0.0316771	0.000286834	0.000473893	0.219923	0.910575	6.64896e-06	1.13935e-17	0.00122626	0.0342043	0.00342568	0.00327966	0.000861162
	Kabcpp	0	0.00799802	3.182e-05	0.000114601	0.0258267	0.000391909	0.000329621	0.000428771	0.00152465	0.019027	0.000111511	0.000359213	0.000109213	0.00147464	6.7967e-05	0.086996	0.000587184	0.000284107	0	3.79348e-06	4.83067e-05	0.000467957	0.00167491	0.00410923	3.14005e-06	9.93393e-16	0.000196747	0.000143146	2.34166e-05	0.000191518	0.0104241	0.00179499	0.00198399	0.00329159	0.00120798	7.75137e-05	0.00293635	8.01449e-05	0.00101742	0.0146912	0.102	4.08965e-06	5.99002e-19	0.000347143	0.0147243	0.000816963	0.000799243	9.23837e-05
	Kt2pp	0	0.000262935	1.04505e-06	3.7654e-06	0.000847028	1.29006e-05	1.0844e-05	1.40347e-05	5.03062e-05	0.000624007	3.68143e-06	1.18068e-05	3.59013e-06	4.84826e-05	2.24152e-06	0.00286298	1.93548e-05	9.36394e-06	0	1.2284e-07	1.58062e-06	1.53676e-05	5.50532e-05	0.000135064	1.03555e-07	3.52692e-17	6.43491e-06	4.68681e-06	7.69153e-07	6.25987e-06	0.000342637	5.92599e-05	6.55055e-05	0.000108669	3.98721e-05	2.53383e-06	9.65823e-05	2.63465e-06	3.34447e-05	0.0004583	0.00327609	1.34733e-07	1.96397e-20	1.1445e-05	0.000487985	2.68427e-05	2.66299e-05	3.04968e-06
	Ktex	0	0	0	0	0	0	0	0	0	0	0	0	0	0	0	0	0	0	0	0	0	0	0	0	0	0	0	0	0	0	0	0	0	0	0	0	0	0	0	0	0	0	0	0	0	0	0	0
	LDH_D	0	0.0135236	5.6024e-05	0.000188422	0.0591535	0.00060173	0.000358258	0.00108002	0.00107854	0.0403435	8.97777e-05	0.00105489	0.000329504	0.00354847	0.000121624	0.102605	0.000123323	0.000170106	0	7.14517e-06	8.3301e-05	0.000848803	0.00321055	0.00664202	1.39522e-06	3.29112e-16	0.000284046	0.0002312	3.55178e-05	0.000326261	0.0254524	0.00103885	0.000880298	0.00203303	0.000711179	0.00128982	0.00217644	0.000233291	0.00232339	0.190164	0.425102	6.85091e-06	2.60615e-18	4.59696e-05	0.0205617	0.00136557	0.002624	3.22314e-05
	LDH_D2	0	0.0208151	8.01941e-05	0.000258518	0.0784764	0.00100897	0.000568779	0.00144328	0.00225787	0.0542939	0.000153976	0.00123527	0.000448618	0.00309171	0.00020023	0.149293	6.25536e-05	0.000141317	0	9.57079e-06	0.000117819	0.00116832	0.00328015	0.00668377	1.34978e-06	9.91183e-15	0.000403126	0.00034082	5.2622e-05	0.000468834	0.0349291	0.000756502	0.000571854	0.00151074	0.000608562	0.00117527	0.00295856	0.000304465	0.00317121	0.258404	0.605917	1.0705e-05	3.87377e-20	0.000198933	0.0287986	0.00161463	0.00329752	7.00308e-05
	LEUt2rpp	0	0.111573	0.000111089	6.74494e-05	0.184766	0.00696357	0.017206	0.00274171	0.0163783	0.179836	0.000687747	0.00076707	2.37515e-05	0.00378513	0.00112768	0.391851	0.00527412	0.0022827	0	0.000110913	0.000375847	0.000812067	0.00893402	0.0229623	1.41956e-05	7.41551e-14	0.00142843	0.000413313	2.18378e-05	0.0016826	0.0107442	0.013916	0.0174332	0.0249246	0.00995059	0.0083383	0.00772413	0.000100512	0.000105503	0.248989	0.030797	4.71031e-05	7.83135e-18	0.00188404	0.155827	0.00764747	0.0065934	3.13505e-05
	LEUtex	0	0.111573	0.000111089	6.74494e-05	0.184766	0.00696357	0.017206	0.00274171	0.0163783	0.179836	0.000687747	0.00076707	2.37515e-05	0.00378513	0.00112768	0.391851	0.00527412	0.0022827	0	0.000110913	0.000375847	0.000812067	0.00893402	0.0229623	1.41956e-05	5.68971e-15	0.00142843	0.000413313	2.18378e-05	0.0016826	0.0107442	0.013916	0.0174332	0.0249246	0.00995059	0.0083383	0.00772413	0.000100512	0.000105503	0.248989	0.030797	4.71031e-05	4.09636e-18	0.00188404	0.155827	0.00764747	0.0065934	3.13505e-05
	LYSt3pp	0	0.0347645	0.000106197	5.34541e-05	0.109005	0.00169484	0.00948105	0.00167028	0.0272554	0.054917	0.000890448	0.000845092	0.00070007	0.0219926	0.00124662	0.0870654	0.00873082	0.00636206	0	1.83751e-05	0.000213195	0.000545937	0.03249	0.0840797	5.00685e-05	1.59049e-14	0.00120021	0.00136059	0.000196412	0.00112022	0.00343171	0.0228565	0.0254806	0.0421659	0.0168435	0.000933435	0.00483509	0.000372966	0.00304864	0.0599757	0.183958	1.87009e-08	1.61537e-18	0.000805282	0.0197495	0.0117403	0.00266275	0.000759869
	LYStex	0	0.0347645	0.000106197	5.34541e-05	0.109005	0.00169484	0.00948105	0.00167028	0.0272554	0.054917	0.000890448	0.000845092	0.00070007	0.0219926	0.00124662	0.0870654	0.00873082	0.00636206	0	1.83751e-05	0.000213195	0.000545937	0.03249	0.0840797	5.00685e-05	3.34786e-15	0.00120021	0.00136059	0.000196412	0.00112022	0.00343171	0.0228565	0.0254806	0.0421659	0.0168435	0.000933435	0.00483509	0.000372966	0.00304864	0.0599757	0.183958	1.87011e-08	3.93908e-18	0.000805282	0.0197495	0.0117403	0.00266275	0.000759869
	MALS	0	0.0520839	0.000128031	0.000191359	0.0334021	0.00134101	0.0013234	0.00085974	0.012991	0.0545274	0.000451043	0.000486317	0.000109849	0.00330495	0.000190725	0.0222076	0.00217515	0.000876087	0	2.03082e-05	9.15173e-06	0.000851245	0.0134147	0.0351664	3.97513e-06	1.38454e-17	4.11928e-05	0.000114082	4.16929e-05	9.23626e-05	0.0057262	0.00530093	0.00652756	0.00954715	0.00354832	0.000165905	0.00370633	0.000121456	0.000696061	0.229203	0.895101	5.38983e-06	3.42309e-18	0.000707017	0.0355101	0.00132844	0.00114793	7.50867e-05
	MALt3pp	0	0.00422735	2.05719e-05	9.06773e-05	0.035222	0.000621283	0.000429142	0.000608399	0.00165362	0.0245839	6.33027e-06	0.000270327	4.31911e-05	0.000140754	9.24395e-05	0.0344408	0.000224714	0.000241186	0	1.02451e-05	6.27862e-05	0.000353472	0.00345965	0.00850894	7.62007e-06	3.81875e-16	0.000304184	0.000161185	1.86628e-05	0.000288936	0.0127143	0.00160285	0.00171152	0.00299329	0.00122198	0.0021488	0.00434432	9.5694e-06	0.000572125	0.0781932	0.351715	2.79918e-06	3.5554e-20	0.000123039	0.00255081	0.00159314	0.000278034	2.39298e-05
	MALtex	0	0.00422735	2.05719e-05	9.06773e-05	0.035222	0.000621283	0.000429142	0.000608399	0.00165362	0.0245839	6.33027e-06	0.000270327	4.31911e-05	0.000140754	9.24395e-05	0.0344408	0.000224714	0.000241186	0	1.02451e-05	6.27862e-05	0.000353472	0.00345965	0.00850894	7.62007e-06	8.05035e-17	0.000304184	0.000161185	1.86628e-05	0.000288936	0.0127143	0.00160285	0.00171152	0.00299329	0.00122198	0.0021488	0.00434432	9.5694e-06	0.000572125	0.0781932	0.351715	2.79918e-06	6.96918e-19	0.000123039	0.00255081	0.00159314	0.000278034	2.39298e-05
	MDH	0	0.0140424	1.30736e-05	4.80999e-05	0.025612	0.00170192	0.00399545	0.000435196	0.00440889	0.0252081	0.000248604	0.000248623	0.00023233	0.00578357	0.000190407	0.0558423	0.000484809	0.000321733	0	1.60914e-05	8.77048e-06	0.000228365	8.40751e-05	0.00203599	2.84852e-06	9.45315e-14	5.31362e-05	9.18296e-05	3.07613e-05	5.49876e-05	0.010505	0.0139447	0.0155104	0.0257214	0.00951751	0.0282978	0.0178102	0.000112239	1.2188e-05	0.00457315	0.108359	4.39307e-07	1.7354e-16	0.00034679	0.0180978	0.000828134	0.0024777	0.000303596
	MDH2	0	0.0625257	0.000217458	0.000675991	0.202701	0.00321093	0.00204768	0.00373185	0.0077743	0.15028	0.000513814	0.00226499	0.00107168	0.000523343	0.000435508	0.425878	1.25458e-05	6.82493e-05	0	2.85458e-05	0.000333384	0.00305921	0.00486878	0.0100378	7.62423e-06	3.50908e-15	0.00107065	0.000990793	0.000146966	0.00138239	0.095505	0.00538488	0.00590213	0.00991897	0.00320282	0.00321377	0.0101316	0.000704645	0.00846845	0.695444	1.90346	3.93543e-05	1.79711e-18	0.00148653	0.0559162	0.00361308	0.00686062	0.000308337
	MDH3	0	0.022764	7.72518e-05	8.23408e-05	0.0648019	0.00365053	0.00757553	0.00214918	0.00439582	0.0391361	0.000289489	3.4996e-05	0.000480649	0.00530776	0.000191059	0.237872	0.00567422	0.00431446	0	0.000109754	0.000652779	0.000970245	0.0105371	0.0259838	3.45151e-05	2.74834e-15	0.00266446	0.0014351	0.000181304	0.00284998	0.00010489	0.032919	0.036855	0.0605133	0.0214147	0.00356074	0.0117115	0.000158253	0.00245413	1.13593	3.24422	5.13156e-05	2.7445e-18	0.000418824	0.0575541	0.000839916	0.0157642	0.000104815
	ME1	0	0.11509	0.000362503	0.000898454	0.256074	0.0148773	0.0218999	0.00514788	0.00584894	0.255477	0.00097297	0.00355275	0.00119431	0.0702214	0.000123201	0.803094	0.0240294	0.00815665	0	0.00015595	0.000833052	0.00271257	0.00654516	0.00254342	4.1364e-05	8.24524e-15	0.0036079	0.00202761	0.000198138	0.00371519	0.125305	0.00326415	0.0051066	0.00537173	0.0033732	0.00716957	0.0155572	0.00150623	0.00507238	1.0562	7.19504	6.19779e-05	2.18408e-17	0.00160385	0.0796267	0.0114544	0.00943306	5.8682e-05
	ME2	0	0.0172466	0.000100008	0.000275761	0.0488841	0.000488385	0.00178538	0.00100912	0.00232058	0.0437463	0.000201777	0.000407745	3.50403e-05	0.00359617	9.45956e-05	0.240626	0.00206045	0.000550358	0	2.97405e-05	0.000145653	0.00102778	9.45174e-06	0.00122111	9.31687e-06	1.26859e-15	0.000651725	0.000361201	3.04256e-05	0.000666882	0.0288869	0.00515748	0.00599171	0.00944199	0.00357093	0.000418415	0.00340224	3.40908e-05	0.00175575	0.201473	1.1053	1.06711e-05	5.17149e-18	0.000894889	0.0316387	0.000995036	0.000567979	1.88312e-06
	MEOHtex	0	0.0343168	1.13626e-05	1.55947e-05	0.0272483	0.00120916	0.00524645	0.000575993	0.00965417	0.0177378	0.000531419	0.00450806	5.34503e-05	0.0650627	0.000846105	0.0589398	0.00459009	0.00224739	0	5.14021e-05	2.33916e-05	7.84367e-05	0.011089	0.0249472	7.69829e-06	4.36628e-15	1.5478e-05	0.000386446	0.000131728	8.58132e-05	0.0192052	0.0550018	0.059456	0.102034	0.0354721	0.0131246	0.0429676	0.000435339	0.000985655	0.24551	1.3982	1.72004e-06	1.17145e-17	0.00180986	0.0227613	0.000951653	0.00517712	0.000708942
	MG2t3_2pp	0	0.00701968	2.86446e-05	8.41663e-05	0.0159981	0.00095144	0.000847415	0.000320027	0.00216019	0.0106234	0.000112682	0.000322646	0.000163511	0.000329683	0.000139519	0.0766505	0.000255307	0.000138213	0	6.24663e-06	1.90563e-05	0.00037549	0.000447816	0.0015794	7.16308e-07	3.89395e-16	3.98067e-05	0.000109685	2.64562e-05	5.55024e-05	0.0119705	0.001558	0.00176344	0.00284142	0.00113437	0.000326728	0.00152791	9.92563e-05	0.000948001	0.0634979	0.19551	1.751e-06	4.85865e-19	0.000335426	0.0175333	0.000150069	3.16694e-05	0.000114117
	MG2tex	0	0	0	0	0	0	0	0	0	0	0	0	0	0	0	0	0	0	0	0	0	0	0	0	0	0	0	0	0	0	0	0	0	0	0	0	0	0	0	0	0	0	0	0	0	0	0	0
	MG2tpp	0	0.00845627	3.53346e-05	9.58212e-05	0.0166021	0.00147557	0.00133709	0.000373356	0.00311561	0.0100198	0.000151985	0.000417442	0.000232845	0.00116328	0.000211951	0.0965799	0.000707093	0.000360946	0	8.69752e-06	5.16481e-05	0.000447935	0.0014048	0.00427541	2.28893e-06	3.3648e-16	0.000149079	0.000243375	5.32022e-05	0.000172396	0.0165308	0.00158545	0.00181322	0.00287936	0.001212	0.000575643	0.00144846	0.000134629	0.0011948	0.103633	0.293195	5.00442e-06	1.67942e-19	0.000436997	0.0245854	0.000617239	0.000274139	0.000159182
	MG2uabcpp	0	0.0154262	6.0628e-05	0.000196724	0.0419656	0.0013169	0.00112501	0.00074344	0.00348898	0.0301812	0.000205996	0.000641098	0.000276089	0.00103175	0.000200761	0.155496	0.000364405	0.000147205	0	9.87496e-06	1.96272e-05	0.000833959	0.00106896	0.00214868	1.73944e-06	7.88971e-16	0.000127439	6.82505e-06	9.39175e-06	0.000100169	0.0213964	0.00413199	0.0046325	0.00756525	0.00287893	0.000301206	0.00420227	0.000183126	0.00196788	0.0808733	0.298636	2.23418e-06	8.59603e-19	0.000644715	0.0298964	0.000702982	0.000658507	0.000195608
	MGSA	0	0.0125142	4.27407e-05	0.000114551	0.0105789	0.00076364	5.75707e-05	0.000189034	0.0037805	0.0138673	0.00019928	0.000127983	0.000206325	0.0010955	0.000333395	0.0979284	0.000335144	0.000107535	0	3.5573e-05	0.000106111	0.000419028	0.00160745	0.00447431	1.30893e-06	5.29607e-17	0.000471642	0.000136531	1.12854e-05	0.000520568	0.0106708	0.00625008	0.00706176	0.0114616	0.00423506	9.62517e-06	0.00187917	9.73612e-05	0.00133019	0.0315511	0.103161	1.14417e-05	1.18879e-18	0.00118648	0.0639309	0.000130424	0.00239189	0.000158834
	MLTG3	0	0.00440315	2.26464e-05	5.61138e-05	0.00581048	0.000644141	0.000466578	0.000152476	0.00247619	0.002013	0.000135935	4.40652e-06	3.52332e-05	0.0009399	5.51174e-05	0.0593584	7.14171e-05	5.06375e-05	0	1.28402e-05	4.75423e-05	0.000216995	0.00162835	0.00406927	8.96148e-07	4.43881e-16	0.000212916	7.90988e-05	1.98858e-06	0.000221312	0.00389156	0.00469126	0.00512466	0.00869753	0.00323447	0.000199442	0.00165911	2.41485e-05	0.000534495	0.0460204	0.0758891	4.78949e-06	5.0202e-19	0.000606158	0.0206682	0.000497941	0.00146281	9.54284e-05
	MLTG4	0	0.011937	3.55302e-05	7.63221e-05	0.00327383	0.00103906	0.000739833	6.25244e-05	0.00415567	0.00906515	0.000234801	0.000174993	5.34069e-05	0.00420307	0.000113552	0.0605478	0.000150209	6.57837e-05	0	2.16244e-05	5.65849e-05	0.000342501	0.00297286	0.00705374	5.53378e-07	1.34723e-15	0.000256908	7.972e-05	1.14792e-05	0.000277706	0.00694379	0.00575527	0.00611553	0.0107294	0.00381124	0.000805936	0.00111484	2.59927e-05	0.000760995	0.0133437	0.0184494	2.85619e-06	1.89627e-18	0.000767085	0.0265551	0.000549182	0.00109847	0.000132762
	MLTG5	0	0.0148714	3.6097e-05	6.9129e-05	0.000156119	0.000886258	0.00054359	0.000150775	0.00497351	0.00874443	0.000278555	0.000396727	9.72216e-05	0.00636712	0.000269903	0.0364966	0.000429853	0.000212886	0	2.64707e-05	5.44314e-05	0.000318694	0.00389588	0.00909914	5.52311e-07	2.47579e-14	0.000274398	4.03041e-05	2.36694e-05	0.000289133	0.00778935	0.0112173	0.0121115	0.0208228	0.00750427	0.0012198	0.000150354	1.53833e-05	0.000704466	0.0497804	0.143251	4.35144e-06	4.58453e-18	0.000876069	0.0277403	0.000516621	0.00165427	0.000161613
	MLTP1	0	0.00440315	2.26464e-05	5.61138e-05	0.00581048	0.000644141	0.000466578	0.000152476	0.00247619	0.002013	0.000135935	4.40652e-06	3.52332e-05	0.0009399	5.51174e-05	0.0593584	7.14171e-05	5.06375e-05	0	1.28402e-05	4.75423e-05	0.000216995	0.00162835	0.00406927	8.96148e-07	1.45579e-15	0.000212916	7.90988e-05	1.98858e-06	0.000221312	0.00389156	0.00469126	0.00512466	0.00869753	0.00323447	0.000199442	0.00165911	2.41485e-05	0.000534495	0.0460204	0.0758891	4.78949e-06	3.32851e-17	0.000606158	0.0206682	0.000497941	0.00146281	9.54284e-05
	MLTP2	0	0.011937	3.55302e-05	7.63221e-05	0.00327383	0.00103906	0.000739833	6.25244e-05	0.00415567	0.00906515	0.000234801	0.000174993	5.34069e-05	0.00420307	0.000113552	0.0605478	0.000150209	6.57837e-05	0	2.16244e-05	5.65849e-05	0.000342501	0.00297286	0.00705374	5.53378e-07	2.20782e-13	0.000256908	7.972e-05	1.14792e-05	0.000277706	0.00694379	0.00575527	0.00611553	0.0107294	0.00381124	0.000805936	0.00111484	2.59927e-05	0.000760995	0.0133437	0.0184494	2.85619e-06	1.35446e-16	0.000767085	0.0265551	0.000549182	0.00109847	0.000132762
	MLTP3	0	0.0148714	3.6097e-05	6.9129e-05	0.000156119	0.000886258	0.00054359	0.000150775	0.00497351	0.00874443	0.000278555	0.000396727	9.72216e-05	0.00636712	0.000269903	0.0364966	0.000429853	0.000212886	0	2.64707e-05	5.44314e-05	0.000318694	0.00389588	0.00909914	5.52311e-07	3.13287e-16	0.000274398	4.03041e-05	2.36694e-05	0.000289133	0.00778935	0.0112173	0.0121115	0.0208228	0.00750427	0.0012198	0.000150354	1.53833e-05	0.000704466	0.0497804	0.143251	4.35144e-06	6.66041e-19	0.000876069	0.0277403	0.000516621	0.00165427	0.000161613
	MN2tpp	0	9.90692e-05	2.57501e-07	8.71493e-07	0.000219441	5.98584e-06	7.81762e-06	2.98826e-06	7.90174e-09	0.000231528	4.8171e-08	4.74687e-07	8.84744e-07	8.33776e-06	3.95018e-09	0.000244784	1.23386e-05	5.05381e-06	0	9.48705e-08	5.45049e-07	3.44936e-06	1.32711e-05	3.52856e-05	2.31598e-10	2.22355e-19	2.11295e-06	1.39622e-06	1.43517e-07	2.4202e-06	2.39107e-06	1.44464e-05	1.61659e-05	2.65331e-05	9.44989e-06	1.08466e-07	9.23809e-06	4.21742e-07	4.78322e-06	0.00037084	0.000980142	4.75176e-08	2.03799e-22	5.64002e-07	6.17663e-05	1.39791e-05	5.28676e-06	3.67113e-08
	MNt2pp	0	0.00266601	6.92816e-06	2.34501e-05	0.00590432	0.000161071	0.000210375	8.04028e-05	9.10594e-08	0.00622985	1.2923e-06	1.27742e-05	2.38099e-05	0.000224379	1.04556e-07	0.00658462	0.000331999	0.000135978	0	2.55213e-06	1.46643e-05	9.28164e-05	0.000356946	0.000949081	6.09781e-09	1.13136e-17	5.68464e-05	3.75666e-05	3.86197e-06	6.51134e-05	6.43445e-05	0.000388794	0.000435072	0.00071408	0.000254327	2.91907e-06	0.000248565	1.13492e-05	0.000128687	0.0099782	0.0263762	1.2784e-06	5.0487e-21	1.51667e-05	0.00166219	0.000376126	0.000142217	9.85898e-07
	MNtex	0	0	0	0	0	0	0	0	0	0	0	0	0	0	0	0	0	0	0	0	0	0	0	0	0	0	0	0	0	0	0	0	0	0	0	0	0	0	0	0	0	0	0	0	0	0	0	0
	MOBDabcpp	0	6.5351e-15	3.4403e-18	1.97345e-16	3.12473e-14	2.65032e-14	2.37221e-14	3.85467e-16	1.74566e-15	1.61223e-13	3.85721e-14	7.1304e-15	4.47517e-15	5.56618e-16	1.18106e-15	8.80526e-14	1.21801e-15	2.71479e-17	0	7.96492e-18	4.58279e-17	1.63037e-15	1.41749e-14	2.97402e-14	3.89172e-16	4.8232e-16	1.62706e-16	4.91289e-17	1.90669e-18	2.53158e-16	4.24702e-15	1.61365e-15	1.16796e-15	1.53873e-15	7.81888e-16	4.1353e-15	7.6535e-15	8.27313e-16	4.0232e-17	2.19371e-14	7.08421e-13	8.52105e-18	2.1692e-18	5.48772e-17	8.56024e-15	4.88549e-15	1.54355e-14	2.06117e-14
	MOBDtex	0	0	0	0	0	0	0	0	0	0	0	0	0	0	0	0	0	0	0	0	0	0	0	0	0	0	0	0	0	0	0	0	0	0	0	0	0	0	0	0	0	0	0	0	0	0	0	0
	MOX	0	0.000635509	1.28446e-05	2.22171e-05	0.0139498	0.000193824	0.000516629	0.00032065	2.42441e-05	0.0066428	1.01921e-05	0.000118053	2.17659e-05	0.0041261	4.60992e-05	0.0355242	0.000763729	0.000128046	0	5.43726e-07	7.00571e-05	8.62922e-05	0.000487783	0.000559595	1.71026e-06	1.14996e-16	0.000194921	0.000248098	4.62425e-05	0.000270876	0.00579146	0.00292944	0.00305967	0.00546834	0.00188847	0.00262958	0.00168337	1.63221e-05	7.61609e-06	0.126378	0.225639	9.51527e-06	7.57461e-19	3.11725e-05	0.00150869	0.000505781	0.00175577	9.64328e-05
	NADH10	0	0.0210994	6.18426e-05	9.05342e-05	0.0979779	0.00397359	0.00706582	0.00244894	0.000960321	0.0601759	0.00033658	0.000249882	0.000385328	0.000323683	0.000194619	0.312166	0.00482812	0.0031776	0	0.000139638	0.000732985	0.00100404	0.00528304	0.012492	2.44536e-05	3.27712e-15	0.00295672	0.00160291	0.000167056	0.0032668	0.00925385	0.0342809	0.0380518	0.0631495	0.0224016	7.9143e-05	0.0051616	0.000170109	0.00301671	1.10742	2.9626	6.82342e-05	4.4516e-18	0.00042782	0.0653954	0.000861992	0.0162749	0.000192575
	NADH16pp	0	0.00412906	1.135e-05	3.77804e-05	0.0293112	0.000445007	0.000756063	0.000561015	0.000520927	0.0183564	3.17377e-05	0.000583754	0.000240111	0.00138723	0.000118021	0.0168165	0.000215988	2.2095e-06	0	3.80384e-06	7.93964e-05	0.000204643	0.00193971	0.00433484	1.91028e-06	1.23429e-14	0.000268915	0.000279048	6.07534e-05	0.000284358	0.0137334	0.000901538	0.000938794	0.0016782	0.000591364	0.00174774	0.00211879	0.000140064	0.000737052	0.120691	0.270611	7.93931e-06	5.97806e-18	7.99851e-05	0.00571069	0.000555572	0.000969922	0.000161695
	NADH17pp	0	0.049906	0.000163427	0.000335981	0.162576	0.000864875	0.00518437	0.00406979	0.0086648	0.114425	6.88054e-05	0.00114242	0.00103073	0.00627313	0.000241698	0.0971219	0.00804732	0.0044841	0	0.000124711	0.000913978	0.00226566	0.0103292	0.0269289	3.82222e-05	1.59907e-15	0.00328502	0.00242878	0.000309085	0.00385581	0.048478	0.0411699	0.0456045	0.0759496	0.0267461	0.00192885	0.00274541	0.000509569	0.00611485	1.65591	4.55194	8.82741e-05	5.99114e-18	0.000433866	0.0580146	0.000246992	0.0208057	0.000174083
	NADH18pp	0	0.069664	0.000202719	0.000638751	0.227947	0.00162167	0.000109632	0.00431428	0.00768712	0.168348	0.000504634	0.00215115	0.00104655	0.00202384	0.000308643	0.327133	0.00111794	8.58778e-05	0	3.7691e-05	0.000387527	0.00307348	0.00501516	0.00952829	8.18714e-06	5.32311e-14	0.0013051	0.00101719	0.000170269	0.001611	0.0998777	0.0159648	0.0177347	0.0295083	0.0103491	0.0043061	0.00837677	0.000639013	0.00759779	0.870144	2.30737	4.56999e-05	3.63708e-16	0.000630852	0.0273244	0.00436541	0.0103354	0.000258006
	NADH5	0	0.0678901	0.000233536	0.000681146	0.181398	0.00415094	0.0024969	0.00356005	0.0114652	0.138475	0.000590126	0.00210173	0.00123671	0.00310836	0.000779127	0.459349	0.00144854	0.000623104	0	1.66521e-05	0.000345819	0.00308561	0.000424499	0.00159843	2.62335e-06	6.02322e-15	0.00110502	0.00110377	0.000183404	0.00137934	0.0915238	0.00306941	0.00368235	0.00551612	0.00140292	0.000590303	0.00274653	0.000702966	0.00801327	0.712943	1.98221	3.68955e-05	1.43375e-18	0.00151357	0.0694636	0.00237388	0.00673234	0.000394175
	NADH9	0	0.00895319	9.50358e-05	0.000326859	0.0134259	0.00371178	0.00357668	0.000442556	0.00626703	0.00299846	0.000508308	0.00143228	0.000378997	0.0067792	0.000746582	0.457097	0.00157277	0.00127602	0	9.658e-05	0.00036333	0.00105905	0.00141235	0.00196914	9.62675e-06	1.83998e-17	0.00151749	0.000667012	2.1167e-05	0.00173373	0.0324409	0.0446463	0.0493801	0.0823258	0.0301186	0.00117662	0.010276	0.000286017	0.00230644	0.422278	1.03086	4.75768e-05	1.77371e-17	0.00149904	0.138081	0.00122468	0.00840679	0.000335159
	NADK	0	0.0123817	6.69985e-05	0.000181946	0.0192186	0.000377886	0.000525151	0.000404735	0.00340435	0.0190097	0.000163889	0.000544319	0.000179214	0.000577264	0.000192628	0.167057	0.000602398	0.000280494	0	1.48831e-05	6.36469e-05	0.000694667	0.00140038	0.00396208	2.55792e-07	4.73697e-16	0.000273777	0.000116657	8.09034e-06	0.000295792	0.0137381	0.00210385	0.00196278	0.00399522	0.00142182	0.00145025	0.00103233	8.68258e-05	0.00133482	0.0615947	0.377414	5.86788e-06	1.11052e-18	0.000472524	0.0350973	1.32714e-05	0.000777553	7.36615e-05
	NADPHQR2	0	0.0721269	0.000250143	0.00073562	0.188278	0.00397307	0.0023216	0.00354511	0.0118356	0.140806	0.000637803	0.00225156	0.00118361	0.00353849	0.000675679	0.528089	0.00148753	0.000902777	0	1.46308e-05	0.000313717	0.00325642	0.00053916	0.00152136	1.50972e-06	2.34664e-15	0.000930726	0.00102648	0.00016798	0.00120406	0.0945453	0.00668021	0.00770415	0.0121626	0.00397232	0.00277261	0.0068645	0.000718034	0.00822587	0.687909	2.01185	3.16977e-05	9.21304e-18	0.00158861	0.0829957	0.00224443	0.00546011	0.000416812
	NADPHQR3	0	0.0153644	5.96917e-05	5.47445e-05	0.0844008	0.00463436	0.00832113	0.00237177	0.000731965	0.0565744	0.000347277	0.000129058	0.000252894	0.00498173	0.000127349	0.328032	0.00532259	0.00396569	0	0.000118405	0.000634255	0.000906155	0.00597527	0.0165523	2.65551e-05	1.40357e-15	0.00244911	0.00151531	0.000156439	0.00294601	0.00643292	0.0356842	0.0396092	0.0657269	0.0235074	0.000892278	0.0116807	0.000117261	0.00255115	1.15699	3.14878	6.95667e-05	2.44811e-18	0.000698697	0.0562243	0.000262306	0.0173797	0.000174682
	NADPHQR4	0	0.0163516	0.000110872	0.000378515	0.00700179	0.00418512	0.00400148	0.000147372	0.00647102	0.0088893	0.000519604	0.00156707	0.000405053	0.00709025	0.000634328	0.483543	0.00188009	0.00136752	0	9.8169e-05	0.000389385	0.00125153	0.00177039	0.00538135	1.13216e-05	4.37575e-15	0.00152198	0.000755943	3.58842e-05	0.00178348	0.0361754	0.0418752	0.0461726	0.0772417	0.028176	0.000432344	0.0144996	0.000306019	0.00268879	0.398606	0.846004	4.37182e-05	2.41001e-18	0.00166052	0.134178	0.000826044	0.00904065	0.000359628
	NADPPPS	0	0.0123723	6.69616e-05	0.000181864	0.0192169	0.000377174	0.000525631	0.00040453	0.00340037	0.0190035	0.000163739	0.000544107	0.000179033	0.000583004	0.000192341	0.166959	0.000600694	0.000279648	0	1.48623e-05	6.36546e-05	0.000694317	0.00139639	0.00395245	2.50095e-07	1.66211e-16	0.000273779	0.000116791	8.14291e-06	0.000295763	0.0137281	0.00210886	0.00196857	0.00400439	0.00142509	0.00144831	0.00103541	8.67805e-05	0.00133442	0.0614834	0.376918	5.86702e-06	1.92377e-18	0.000472233	0.0350781	1.24426e-05	0.000777055	7.34883e-05
	NADTRHD	0	0.143315	0.000302854	0.000821191	0.0764488	0.00302292	0.00809575	0.000977348	0.00884219	0.0734153	0.000250083	0.000550635	0.00031607	0.00531799	0.00107558	0.33778	0.00361401	0.00125663	0	8.67086e-05	7.15068e-05	0.00312948	0.0265759	0.0804689	2.63095e-05	1.25095e-13	5.99321e-05	0.000701856	0.000239826	0.00014181	0.00796334	0.0123204	0.0150023	0.0224563	0.00925589	0.0659221	0.0445949	7.48048e-05	0.00135635	0.175103	0.433969	4.25147e-06	3.62258e-17	0.000295329	0.0314474	0.0034913	0.00109264	0.000737758
	NAt3_1p5pp	0	0.00873041	2.36275e-05	7.727e-05	0.0183192	0.000506625	0.000703512	0.000256605	0.000210415	0.0195787	4.41926e-06	2.60159e-05	7.5212e-05	0.000660847	1.00561e-05	0.0260483	0.000958595	0.000389635	0	8.20807e-06	4.55799e-05	0.000304339	0.000905679	0.00244416	1.06669e-10	1.21565e-16	0.00017977	0.000112951	1.13592e-05	0.000202266	0.000637369	0.000829617	0.000920776	0.00152454	0.000529367	0.000148436	0.000501681	3.40229e-05	0.000428276	0.0263479	0.0551368	1.63319e-05	1.14706e-21	6.50837e-05	0.00415042	0.00112455	0.000499099	1.03917e-05
	NAt3_2pp	0	0.00574775	1.54066e-05	5.07958e-05	0.0122215	0.000336841	0.000460853	0.000169998	0.000105158	0.01302	1.53939e-06	1.96324e-05	4.99533e-05	0.000446782	4.9738e-06	0.0164388	0.000651466	0.000265333	0	5.42754e-06	3.03946e-05	0.000200302	0.000637948	0.00171426	3.11137e-09	6.63281e-17	0.000119365	7.5957e-05	7.68233e-06	0.0001349	0.000352053	0.000616428	0.000686007	0.00113258	0.000396572	7.5732e-05	0.000379742	2.28969e-05	0.000280873	0.0183485	0.0412466	8.82892e-06	2.99598e-21	4.04072e-05	0.00293719	0.000757329	0.000323302	5.70717e-06
	NAt3pp	0	0.00298266	8.2209e-06	2.64742e-05	0.00609773	0.000169784	0.000242659	8.66071e-05	0.000105257	0.00655865	2.87986e-06	6.38354e-06	2.52587e-05	0.000214065	5.08231e-06	0.00960944	0.000307129	0.000124301	0	2.78053e-06	1.51853e-05	0.000104037	0.000267731	0.000729898	3.21804e-09	5.52369e-17	6.04054e-05	3.69943e-05	3.67684e-06	6.73664e-05	0.000285317	0.000213188	0.000234769	0.000391965	0.000132795	7.27044e-05	0.000121939	1.1126e-05	0.000147403	0.00799945	0.0138902	7.50301e-06	1.84892e-21	2.46765e-05	0.00121323	0.000367224	0.000175798	4.68456e-06
	NDPK1	0	0.0184669	6.62669e-05	0.000191831	0.0429732	0.000242074	0.000703409	0.00100855	0.00290539	0.0413915	0.0474073	0.100312	0.000317664	0.0104626	0.000562948	0.132666	0.000234245	0.000190265	0	3.90314e-06	4.00507e-05	0.000818428	0.000604991	0.00134753	1.1869e-06	4.03486e-14	0.000117103	0.000160232	3.45139e-05	0.000155413	0.0208756	0.00313958	0.00347404	0.00581452	0.00162117	0.00308114	0.00282087	6.32922e-05	0.00175857	0.14163	0.536454	5.41847e-06	7.76934e-19	0.00076763	0.012606	0.000775613	0.000317076	0.000123639
	NH4tex	0	2.17024e-07	3.15146e-09	2.1545e-08	7.79667e-06	2.00603e-08	2.28183e-07	1.19165e-07	5.58474e-07	5.21018e-06	7.62919e-10	9.91233e-08	1.86139e-09	1.72207e-07	2.80118e-08	1.24315e-05	1.49359e-07	1.50703e-07	0	2.06968e-09	2.07472e-08	7.62734e-08	1.20432e-06	3.10088e-06	1.91596e-09	3.19038e-20	8.74199e-08	6.21691e-08	9.06753e-09	8.76056e-08	2.56045e-06	3.63596e-09	3.46782e-08	1.51292e-08	2.87048e-08	7.72379e-07	2.29977e-07	1.5265e-08	1.94892e-07	2.18017e-06	2.9938e-05	1.29983e-09	1.32689e-23	5.30457e-08	2.85474e-06	4.08379e-07	9.87129e-08	3.64419e-09
	NH4tpp	0	2.17024e-07	3.15146e-09	2.1545e-08	7.79667e-06	2.00603e-08	2.28183e-07	1.19165e-07	5.58474e-07	5.21018e-06	7.62919e-10	9.91233e-08	1.86139e-09	1.72207e-07	2.80118e-08	1.24315e-05	1.49359e-07	1.50703e-07	0	2.06968e-09	2.07472e-08	7.62734e-08	1.20432e-06	3.10088e-06	1.91596e-09	1.75496e-19	8.74199e-08	6.21691e-08	9.06753e-09	8.76056e-08	2.56045e-06	3.63596e-09	3.46782e-08	1.51292e-08	2.87048e-08	7.72379e-07	2.29977e-07	1.5265e-08	1.94892e-07	2.18017e-06	2.9938e-05	1.29983e-09	5.74454e-23	5.30457e-08	2.85474e-06	4.08379e-07	9.87129e-08	3.64419e-09
	NI2tex	0	0	0	0	0	0	0	0	0	0	0	0	0	0	0	0	0	0	0	0	0	0	0	0	0	0	0	0	0	0	0	0	0	0	0	0	0	0	0	0	0	0	0	0	0	0	0	0
	NI2tpp	0	0.00031521	1.15448e-06	4.12561e-06	0.000938711	1.01756e-05	6.73361e-06	1.52117e-05	4.80989e-05	0.000726242	3.42433e-06	1.09668e-05	4.15729e-06	5.64417e-05	2.66187e-06	0.0027733	2.51453e-05	1.12921e-05	0	1.35651e-07	1.59725e-06	1.68128e-05	5.74757e-05	0.00014228	9.49143e-08	3.68586e-18	6.50265e-06	5.17377e-06	7.48723e-07	6.42253e-06	0.000329096	7.9797e-05	8.8488e-05	0.000146451	5.38853e-05	1.60204e-06	9.83786e-05	2.87337e-06	3.54642e-05	0.000324876	0.00281186	1.30502e-07	2.56954e-20	1.13791e-05	0.000436808	3.33921e-05	2.57893e-05	2.9009e-06
	NI2uabcpp	0	0.0101029	3.69464e-05	0.000132119	0.0299671	0.000327346	0.000216401	0.000484035	0.00155257	0.0231893	0.000110658	0.000351387	0.000133238	0.00180938	8.58403e-05	0.0890555	0.000808635	0.000363138	0	4.2411e-06	5.07702e-05	0.000537973	0.00184098	0.00455706	3.06005e-06	5.43326e-16	0.000206542	0.00016478	2.39612e-05	0.000203826	0.0105454	0.00257407	0.00285472	0.00472418	0.00173776	5.05733e-05	0.00315605	9.20918e-05	0.00113646	0.0090127	0.085717	4.20028e-06	1.28169e-18	0.000366491	0.0142313	0.00106904	0.00084638	9.37011e-05
	NTP3	0	0.0120988	5.22829e-05	0.000140182	0.0138573	0.000520175	0.000253734	0.000227595	0.00328087	0.0159688	0.00172166	0.088305	0.000137132	0.00282871	0.000201499	0.133724	0.00037135	0.000106272	0	2.14851e-05	0.000116453	0.00051976	0.00077159	0.00258756	6.30846e-07	1.14704e-15	0.000477238	0.000267906	2.77649e-05	0.000509079	0.00849692	0.00202852	0.0023855	0.00371249	0.00180472	0.000315228	0.00220958	6.35764e-05	0.00100501	0.0397976	0.0254882	1.0315e-05	1.00485e-18	0.000527924	0.0353993	0.00037575	0.00164189	6.10272e-05
	NTPP6	0	0.0182964	6.63217e-05	0.000232015	0.0536839	0.000507777	0.000382744	0.00100514	0.00276296	0.0437978	0.0268694	0.004193	0.000335844	0.0035862	0.000250186	0.148167	0.00154603	0.000707776	0	1.77356e-05	9.28802e-05	0.000942411	0.00331232	0.00812835	2.41635e-06	9.95318e-16	0.000418739	0.000207829	2.17309e-05	0.000417735	0.0189632	0.00623945	0.00696587	0.0114517	0.00422626	0.000410931	0.00584434	0.000199787	0.00195118	0.0156788	0.116386	7.45184e-06	4.31429e-19	0.000570101	0.0198939	0.00199658	0.00116608	0.000151972
	O2tex	0	0.00555531	2.09067e-05	7.429e-05	0.0114458	0.000375491	0.000316115	0.000170681	0.00038723	0.0119089	5.52017e-05	8.49903e-05	3.33018e-05	0.000801404	4.19605e-05	0.0644727	0.00021944	0.000160714	0	3.52035e-06	3.36652e-05	0.000298288	0.000253204	0.000658733	4.46192e-06	1.18281e-16	0.000134931	0.000136729	2.99446e-05	0.000111905	0.00560378	0.000165905	0.000158592	0.000306901	0.000131609	0.000679934	0.000497879	4.05223e-06	0.000669713	0.00261099	0.0414173	2.41565e-06	3.40326e-19	0.000247446	0.0148273	0.000279167	0.000126211	8.09574e-05
	O2tpp	0	0.00555531	2.09067e-05	7.429e-05	0.0114458	0.000375491	0.000316115	0.000170681	0.00038723	0.0119089	5.52017e-05	8.49903e-05	3.33018e-05	0.000801404	4.19605e-05	0.0644727	0.00021944	0.000160714	0	3.52035e-06	3.36652e-05	0.000298288	0.000253204	0.000658733	4.46192e-06	2.49694e-16	0.000134931	0.000136729	2.99446e-05	0.000111905	0.00560378	0.000165905	0.000158592	0.000306901	0.000131609	0.000679934	0.000497879	4.05223e-06	0.000669713	0.00261099	0.0414173	2.41565e-06	2.35316e-19	0.000247446	0.0148273	0.000279167	0.000126211	8.09574e-05
	OAADC	0	0.00530965	3.14999e-05	9.91486e-05	0.0340615	0.00226446	0.00305952	0.000602786	0.00336114	0.0292582	4.19864e-05	0.000182429	0.00026144	0.000593091	0.000275778	0.0324905	0.00034406	0.000352539	0	2.43018e-06	0.000130097	0.000266431	0.00345232	0.00997625	1.44168e-05	2.59328e-16	0.000524101	0.000463912	7.96033e-05	0.000505896	0.00970199	0.00447142	0.00494998	0.00826158	0.00321862	0.000438326	0.00705522	0.000160278	0.000396062	0.0652728	0.543296	6.00708e-06	1.45592e-19	0.000199113	0.00267896	0.00213208	8.35338e-05	0.000221123
	PDH	0	0.014132	3.8813e-05	7.00565e-05	0.00917664	0.000676216	0.00203765	0.000202623	0.00279091	0.00837029	0.000162664	0.000419478	3.79471e-06	0.00608841	0.000103807	0.0369238	0.000247558	0.000129435	0	4.25582e-06	2.22895e-05	0.000302192	0.0032401	0.00773693	1.23881e-06	1.26203e-15	0.000106779	4.81243e-05	4.82863e-06	8.53035e-05	0.00630119	0.00347372	0.00381011	0.00642787	0.00210824	0.00205016	0.00400119	3.89264e-05	0.000406265	0.0362028	0.148085	5.19767e-07	2.24554e-18	0.000231515	0.0142746	1.28792e-05	5.39577e-05	3.23255e-05
	PE160abcpp	0	0.000357112	3.655e-06	5.30349e-05	0.0167028	0.00119627	0.00275253	0.000349042	0.000510127	0.0148492	0.000104604	0.000318734	0.000179665	0.0109913	0.000427672	0.0378315	9.55344e-05	2.93972e-05	0	3.33815e-05	6.89767e-05	0.00030059	0.00177218	0.00479998	2.19237e-06	1.13091e-15	0.000350424	3.71185e-05	2.954e-05	0.000340173	0.00995455	0.00690984	0.0075685	0.0127974	0.00433388	0.00343172	0.00478949	7.81176e-06	0.000671268	0.0633782	0.251101	2.3898e-06	5.77063e-19	0.00033156	0.0204528	0.00045541	0.00101563	0.000263507
	PE161abcpp	0	0.0160661	4.96508e-05	0.000185575	0.0480694	0.000611345	0.00266541	0.0010195	0.00379398	0.0408316	0.00023869	0.000122594	0.000385213	0.0146519	0.00061525	0.107754	0.00105357	0.000435342	0	3.41427e-05	1.11977e-05	0.000905774	5.02238e-05	0.000650636	4.65974e-06	2.917e-15	0.000168395	0.000157733	6.78202e-05	0.000161167	0.0245091	0.00920717	0.010424	0.0169301	0.00570166	0.00541962	0.00764065	6.64646e-05	0.00169006	0.224784	0.718561	3.62064e-06	1.35613e-18	0.000493407	0.0373111	0.000684282	0.000534954	0.000348074
	PE181abcpp	0	0.00263639	5.56412e-06	6.26575e-05	0.0189935	0.000492208	0.0022085	0.000221798	0.00310329	0.00989361	0.000219944	0.00040894	0.00015453	0.0106341	0.000622862	0.15745	0.000905595	0.000379381	0	6.92619e-05	0.000218085	0.000199795	0.00152452	0.00384503	4.29024e-06	6.55042e-15	0.000899721	0.000335762	1.38162e-05	0.00103554	0.00824281	0.00616114	0.00704533	0.0112551	0.00444054	0.00318431	0.00135876	2.34487e-05	0.000422286	0.0528079	0.244721	2.03298e-05	6.6268e-18	0.00106121	0.0516061	0.000995405	0.00500577	0.000396241
	PFK	0	0.00826311	2.41471e-05	5.92371e-05	0.0116	2.12568e-05	0.000390241	0.000200138	0.00173557	0.0123312	9.33939e-05	3.70033e-05	8.06783e-05	0.00183213	0.000130613	0.0368377	0.000172352	6.17821e-05	0	7.5783e-06	2.57832e-05	0.000246508	0.000775774	0.0017806	3.08213e-07	9.40853e-16	0.000116711	3.59329e-05	3.51178e-07	0.000114519	0.00527991	0.000482033	0.000545298	0.000877532	0.000428992	0.000931932	0.00042193	1.97792e-05	0.000403884	0.0112679	0.0497195	1.75342e-06	8.35157e-19	0.000153056	0.00875511	0.000281073	0.000170742	3.69959e-05
	PFK_3	0	0.00491342	2.4545e-05	5.42351e-05	0.00416892	0.000381835	0.00110045	0.000122191	0.000864054	0.0088475	6.82837e-05	0.000132189	3.04724e-05	0.000634467	1.27455e-06	0.0393725	2.22707e-05	3.42652e-05	0	1.15262e-06	3.88075e-05	0.000203799	0.000825976	0.00174642	2.53337e-06	1.11989e-15	0.000169734	0.000135113	2.3747e-05	0.000168394	0.00606999	0.0024212	0.0027718	0.00444086	0.00158907	0.00158853	0.000236668	1.18392e-05	0.000527814	0.020414	0.152042	2.60275e-06	8.58782e-20	0.000264723	0.0160242	6.31868e-05	8.4165e-05	2.81056e-05
	PFL	0	0.0140618	5.7618e-06	8.14955e-06	0.0226098	0.000994801	0.0022318	0.000338798	0.00169127	0.0141951	0.000100758	0.000393652	3.67005e-05	0.00545109	2.81773e-05	0.062768	6.58912e-06	2.53062e-05	0	3.60239e-06	2.21728e-05	4.17951e-05	0.00136667	0.0031422	6.15605e-07	1.89996e-16	7.81651e-05	1.42577e-05	4.90018e-06	0.000113715	0.00141882	0.00428914	0.00453295	0.00798713	0.00269483	0.000947217	0.00265199	6.57674e-05	0.000503425	0.0363671	0.00618068	4.48434e-06	2.89284e-18	0.000319346	0.0214131	0.000863614	0.000801763	4.38578e-05
	PG160abcpp	0	0.0431689	0.000122245	0.000314307	0.0234438	0.00340885	0.010854	0.00119876	0.0166337	0.0530412	0.00071867	0.00108275	0.000557666	0.0455695	0.00133155	0.410934	0.0070132	0.00389153	0	0.000121886	0.000216568	0.00138544	0.015574	0.0368336	2.51947e-05	1.34528e-15	0.000990499	7.48031e-05	0.000139632	0.00108433	0.0364675	0.0491508	0.0549161	0.0905518	0.0322941	0.0137014	0.0320877	4.10374e-05	0.00106712	0.500361	2.52033	1.97411e-05	3.6862e-18	0.00202866	0.0641021	0.00251843	0.00536681	0.000984178
	PG161abcpp	0	0.0379209	9.05349e-05	0.000233041	0.0587393	0.00151116	0.00426866	0.0012764	0.00966299	0.0546538	0.000420858	0.000259502	0.000431982	0.0223533	0.000747771	0.136491	0.00248135	0.00142062	0	4.51149e-05	2.74273e-05	0.00110397	0.00631798	0.0148785	1.19511e-05	5.53548e-16	0.000188226	0.000255654	8.76461e-05	0.000124144	0.0245936	0.027055	0.0303527	0.0498021	0.0176929	0.00716519	0.0186235	3.52855e-05	0.000850233	0.312889	1.16843	5.4154e-06	9.42658e-19	0.000243171	0.00929818	0.000843639	0.000136618	0.000464685
	PG181abcpp	0	0.0409285	0.00013052	0.000313326	0.00475914	0.00229844	0.00918702	0.000591117	0.0183413	0.0177767	0.000813755	0.000988168	0.00056552	0.0410664	0.0014535	0.478132	0.00689638	0.00369384	0	0.00015208	0.000337636	0.00126688	0.0173069	0.0427378	2.65858e-05	3.56787e-15	0.00144371	0.000223307	0.000124881	0.00160249	0.0331908	0.0232648	0.0260184	0.0428781	0.0148078	0.0116171	0.0268166	2.09958e-05	0.000786723	0.31845	2.09704	3.43788e-05	6.29632e-18	0.00232887	0.0999532	0.00323073	0.00841885	0.001047
	PGI	0	0.00628852	7.09998e-06	1.34821e-05	0.00607522	1.05344e-05	6.4876e-05	0.000111908	0.00154182	0.00706256	8.82929e-05	0.000255461	2.17104e-05	0.00354974	0.000110137	0.00511068	0.000120163	4.67041e-05	0	6.61505e-06	1.35705e-05	9.06336e-05	0.00111072	0.00216271	2.25768e-07	5.82825e-16	8.43485e-05	3.4079e-06	5.78651e-06	7.20944e-05	0.00250182	0.00104959	0.000972153	0.00200746	0.000553363	0.000840944	0.00112646	1.18404e-05	6.71118e-05	0.0108433	0.00942456	3.20534e-07	1.09642e-19	0.000103173	0.00332781	0.000150484	0.00016853	6.9594e-05
	PGK	0	0.00731564	2.36451e-05	5.32404e-05	0.00947001	0.000206738	0.000722452	0.000173785	0.00137948	0.0115296	8.06665e-05	7.96433e-05	4.42443e-05	0.0014759	8.53245e-05	0.0307525	0.000125687	5.6659e-05	0	4.47524e-06	2.42168e-05	0.000215954	0.00083495	0.00189646	4.75881e-07	3.88898e-16	0.000107277	5.50272e-05	5.8227e-06	0.000103035	0.00519598	0.000587909	0.000679761	0.00108062	0.000307086	0.00112101	0.000603786	7.01452e-06	0.00041379	0.0151575	0.0702887	1.39026e-06	1.32964e-18	0.000144838	0.00988541	0.000231451	2.88775e-05	3.76014e-06
	PGL	0	0.0104362	4.32599e-05	9.91472e-05	0.0142882	0.000374411	0.00138691	0.000259144	0.00186941	0.017587	0.000103046	0.000103352	9.45548e-05	0.000189508	0.000111332	0.0667307	0.000165946	6.55498e-05	0	4.67958e-06	2.99584e-05	0.000379395	0.000964825	0.00265993	6.9511e-07	8.84572e-16	0.000120695	7.17223e-05	8.86626e-06	0.000121153	0.00713361	0.000313724	0.000144448	0.000643094	0.00026782	0.0012858	0.000596428	2.39643e-05	0.000796229	0.019503	0.109975	2.04017e-06	1.11765e-18	0.000179006	0.0177424	0.00032071	0.00017615	3.50136e-05
	PGM	0	0.00700893	2.24331e-05	4.86405e-05	0.00799635	0.00016796	0.000605171	0.000145607	0.00135127	0.0104572	7.70482e-05	5.80562e-05	3.75451e-05	0.000617942	7.37945e-05	0.025962	0.000164071	6.70201e-05	0	4.46835e-06	2.66308e-05	0.000195787	0.000872044	0.0019847	3.61254e-07	4.6487e-15	0.000114389	6.31015e-05	7.36389e-06	0.000113229	0.0044805	2.19266e-05	4.30157e-05	3.89638e-05	5.5574e-05	0.000892552	0.000251604	1.08248e-05	0.000345806	0.0081004	0.0430411	1.76595e-06	2.08718e-18	0.00011555	0.00938853	0.00020988	5.52938e-06	6.67029e-07
	PGMT	0	0.0237808	4.32652e-05	0.000101648	0.0465087	0.0014549	0.00297573	0.000776183	0.00496012	0.0344273	0.000345776	0.000297644	0.000224599	0.00864434	0.000305211	0.0426893	0.000605389	0.000220584	0	1.39609e-05	1.73862e-05	0.000544205	0.00092798	0.00162992	2.68853e-06	1.10126e-14	7.69387e-06	0.000136438	4.41719e-05	4.94337e-05	0.016165	0.00922688	0.0101178	0.0170655	0.00580396	0.00243575	0.00759902	5.08419e-05	0.000951831	0.119923	0.179247	6.28734e-06	5.07551e-18	3.73097e-05	0.0135838	0.00173361	0.00183819	9.80597e-05
	PGP160abcpp	0	0.0201211	6.51479e-05	0.000176239	0.0247026	0.00098484	0.00360916	0.000667955	0.00671021	0.0272741	0.000298808	0.000207755	0.000241604	0.0148903	0.000509364	0.172299	0.00218871	0.00122737	0	4.48693e-05	9.97979e-05	0.000790625	0.00506777	0.0116954	7.76169e-06	2.14716e-15	0.000465597	5.64185e-05	3.77469e-05	0.000488038	0.0170212	0.0135201	0.0151192	0.0249178	0.00874535	0.00503816	0.00958143	2.76648e-05	0.000906182	0.203605	0.954615	7.14908e-06	1.5892e-18	0.000860988	0.0286534	0.000512281	0.0016627	0.000368094
	PGP161abcpp	0	0.0161459	4.01751e-05	0.000114653	0.0310055	0.000568471	0.00118139	0.000605647	0.00334423	0.0283666	0.000158271	6.07837e-05	0.000192004	0.00582992	0.000218726	0.0482891	0.0001929	0.000120323	0	1.28472e-05	1.68281e-05	0.000521993	0.00105089	0.00222999	2.61471e-06	3.06277e-16	0.000101297	4.27414e-05	1.85609e-05	7.07404e-05	0.0104771	0.00671979	0.00755366	0.0123773	0.00434288	0.00210774	0.00469692	4.31144e-05	0.000581542	0.100829	0.366409	2.63613e-07	7.40336e-19	7.26112e-05	0.00267751	0.00102758	7.49928e-05	0.000155511
	PGP181abcpp	0	0.0127007	6.16568e-05	0.000155018	0.0158901	0.000291441	0.00289665	7.49301e-05	0.00819188	0.00225631	0.000381015	0.000314703	0.000167792	0.0139964	0.000598123	0.25752	0.00269112	0.00145341	0	7.30135e-05	0.00022629	0.000561235	0.00750975	0.0188972	8.78353e-06	4.3153e-15	0.000920869	0.00034983	1.91916e-05	0.00102874	0.0120833	0.000466446	0.000554327	0.000817975	0.000618961	0.00410852	0.00684131	1.93554e-06	0.000474422	0.0409246	0.704711	2.72067e-05	2.51204e-18	0.00140406	0.0599198	0.00199541	0.00522849	0.000455083
	PGSA160	0	0.0417874	0.000114381	0.000282439	0.0197856	0.00367993	0.0111345	0.00111002	0.0162453	0.0497073	0.000696219	0.00117776	0.000534771	0.0457793	0.00132336	0.384174	0.00709364	0.0039235	0	0.000118222	0.000189779	0.00126602	0.0161725	0.0383057	2.63305e-05	3.41212e-15	0.000937492	0.000177681	0.000148464	0.00101049	0.0338282	0.0491601	0.054927	0.0905658	0.0322741	0.0135567	0.0329247	5.90963e-05	0.000836593	0.505824	2.51373	1.90278e-05	9.06696e-19	0.00191489	0.0625968	0.00270158	0.00499558	0.000954497
	PGSA161	0	0.0350856	8.22882e-05	0.000200262	0.0475325	0.0016084	0.00435847	0.00110102	0.00950318	0.0472823	0.000402848	0.000347423	0.000396309	0.0229226	0.000770269	0.117162	0.00278923	0.00157094	0	4.57431e-05	1.5717e-05	0.000961425	0.00720018	0.0170655	1.31708e-05	4.15772e-16	0.000146362	0.000277116	9.58237e-05	0.000110975	0.0216983	0.0271122	0.0304177	0.0499027	0.0177221	0.00716638	0.0193215	1.04112e-05	0.000543301	0.305192	1.147	5.07063e-06	9.91387e-19	0.000213483	0.0087968	0.000407362	0.000148269	0.000452663
	PGSA181	0	0.0372066	0.000119904	0.000276221	0.00524525	0.0022599	0.00906272	0.000432265	0.0178175	0.0112165	0.000778078	0.00105482	0.000518434	0.0411606	0.00141738	0.450196	0.00710318	0.00387432	0	0.00014705	0.000314933	0.00110813	0.0177034	0.0437642	2.71036e-05	1.40772e-16	0.00133038	0.000179677	0.000129942	0.00150953	0.0296352	0.0261029	0.0291903	0.0481	0.0167681	0.0116494	0.0278327	4.41398e-05	0.000476768	0.313028	2.048	3.21764e-05	2.13149e-18	0.00224537	0.103266	0.00356145	0.0080406	0.00100827
	PHEMEabcpp	0	0.00712526	5.70412e-05	0.000197355	0.0532622	0.0012059	0.00298985	0.000984975	0.00172207	0.0362241	6.55187e-06	0.00166266	5.64315e-05	0.0132018	0.000188332	0.100798	0.000292218	0.000612347	0	4.85127e-06	2.30141e-05	0.000744799	0.00508671	0.0121948	1.15858e-05	1.92972e-15	0.000107338	0.000134501	2.66869e-05	9.81393e-05	0.0225595	0.0169993	0.0189799	0.0313185	0.0110147	0.00498119	0.0169272	0.000154579	0.00211419	0.142782	0.442559	1.1259e-06	1.92795e-17	0.000332754	0.0191428	0.00189686	0.00185692	8.90451e-05
	PHEMEtiex	0	0.00712526	5.70412e-05	0.000197355	0.0532622	0.0012059	0.00298985	0.000984975	0.00172207	0.0362241	6.55187e-06	0.00166266	5.64315e-05	0.0132018	0.000188332	0.100798	0.000292218	0.000612347	0	4.85127e-06	2.30141e-05	0.000744799	0.00508671	0.0121948	1.15858e-05	2.61348e-15	0.000107338	0.000134501	2.66869e-05	9.81393e-05	0.0225595	0.0169993	0.0189799	0.0313185	0.0110147	0.00498119	0.0169272	0.000154579	0.00211419	0.142782	0.442559	1.1259e-06	1.15456e-18	0.000332754	0.0191428	0.00189686	0.00185692	8.90451e-05
	PHEt2rpp	0	0.000151859	0.000107703	0.0004663	0.0797694	0.0128046	0.0160254	0.0027759	0.0124184	0.0647237	0.00119188	0.00282902	0.000505375	0.0366111	0.00109866	0.810482	0.00968442	0.00644045	0	0.000126401	0.000587327	0.00130178	0.00672701	0.015159	4.26387e-05	5.27321e-13	0.00227876	0.00101829	9.00092e-05	0.00250427	0.0414839	0.115093	0.128131	0.21198	0.0770908	0.00502287	0.0544926	0.000508986	0.00503537	1.58145	4.57107	9.30869e-05	1.08638e-15	0.00374853	0.278405	0.00361214	0.0254382	0.000850649
	PHEtex	0	0.000151859	0.000107703	0.0004663	0.0797694	0.0128046	0.0160254	0.0027759	0.0124184	0.0647237	0.00119188	0.00282902	0.000505375	0.0366111	0.00109866	0.810482	0.00968442	0.00644045	0	0.000126401	0.000587327	0.00130178	0.00672701	0.015159	4.26387e-05	5.99972e-16	0.00227876	0.00101829	9.00092e-05	0.00250427	0.0414839	0.115093	0.128131	0.21198	0.0770908	0.00502287	0.0544926	0.000508986	0.00503537	1.58145	4.57107	9.30869e-05	1.65468e-18	0.00374853	0.278405	0.00361214	0.0254382	0.000850649
	PIt2rpp	0	0.0370917	7.04108e-05	6.12251e-05	0.0239597	0.00171569	0.00442058	0.000503828	0.00820177	0.0366699	0.00024708	0.000421817	0.00105472	0.0119561	0.00179587	0.0538809	0.000317709	0.000393054	0	1.40814e-06	0.000158185	0.000400056	0.00885295	0.0230159	1.11138e-05	4.47841e-14	0.000536307	0.00060692	0.000101279	0.000626764	0.0411088	0.000187213	0.000472236	0.00027813	0.000410887	0.001366	0.0129892	9.30687e-05	0.000145327	0.123406	0.096404	1.50275e-05	2.53656e-17	0.000509178	0.0349639	0.000299616	0.00318373	3.98149e-05
	PItex	0	0.0370943	7.04127e-05	6.12128e-05	0.0239596	0.00171581	0.00442082	0.000503813	0.00820213	0.0366713	0.00024708	0.000421859	0.00105489	0.0119562	0.00179616	0.0539054	0.000317947	0.000392996	0	1.41288e-06	0.000158216	0.000400018	0.00885364	0.0230179	1.11145e-05	9.63923e-16	0.000536425	0.000607006	0.000101288	0.000626896	0.0411163	0.000188643	0.000473872	0.000280755	0.000411849	0.00136671	0.0129899	9.30856e-05	0.000145243	0.123401	0.0963202	1.50302e-05	1.42552e-19	0.000509324	0.0349707	0.000299657	0.00318431	3.98588e-05
	POR5	0	0.00936342	2.54152e-05	9.75807e-05	0.0118909	0.00115602	0.00146056	2.88377e-05	3.87652e-05	0.00657089	2.5824e-05	0.00121321	0.000194842	0.00850764	9.4943e-05	0.139401	0.00159797	0.000688261	0	2.05574e-05	3.51985e-05	0.000290956	0.000440465	0.000492109	4.31898e-06	2.78589e-15	0.000102461	4.18361e-06	2.34857e-05	0.000246372	0.0184333	0.00104992	0.000588959	0.0021153	0.000408482	0.000388255	0.00729623	0.000183617	0.00113236	0.0638688	0.482428	5.45144e-06	2.81969e-18	0.000546195	0.0490448	0.00120361	0.00100022	4.95304e-05
	POX	0	0.000730693	0.000109273	0.000345842	0.128243	0.00584529	0.00674113	0.00236326	0.0321176	0.518849	2.97382e-05	0.00348701	0.000903216	0.0282487	5.20922e-05	0.37658	0.00317977	0.00171896	0	5.60173e-05	0.000253697	0.00156024	0.0150896	0.0353566	1.48173e-05	5.83086e-15	0.00077642	0.000610092	4.20062e-05	0.00113241	0.0764806	0.00844394	0.00902432	0.0157267	0.00527749	0.00709968	0.0309536	0.000830471	0.00868843	0.461113	0.969077	2.8863e-05	3.67106e-18	0.00115943	0.0502944	0.000924686	0.00813611	0.000131694
	PPA	0	0.00882343	2.49693e-05	6.12816e-05	0.00571793	0.000658897	0.00143307	0.00020498	0.00217294	0.0475072	0.000357363	0.000291508	8.01915e-05	0.00497811	0.000248032	0.0411327	0.000150914	0.000149414	0	1.25964e-05	3.42455e-05	0.00025994	0.00381251	0.00952751	1.2149e-06	2.1496e-16	0.000146846	3.9388e-05	6.37009e-06	0.000148925	0.0056021	0.00616766	0.00678815	0.0114009	0.00402414	0.00105735	0.00318704	2.83999e-05	0.000356496	0.00346805	0.0631903	2.92368e-06	5.76267e-19	0.000332105	0.0170308	0.00030857	0.00102201	0.000133214
	PPA2	0	0.0188635	6.23328e-05	0.000193659	0.0240466	0.000316175	0.00120942	0.000290357	0.000605229	0.0714109	0.000243204	8.78058e-05	0.000212276	0.00332134	0.00031825	0.130351	0.000680423	0.000245151	0	1.66402e-05	8.38442e-05	0.000804721	0.00187467	0.00472709	1.99625e-06	9.218e-16	0.00034902	0.000197134	1.76825e-05	0.000349075	0.0164318	0.0032899	0.00359472	0.00611726	0.00207229	0.00109926	3.67724e-05	6.36511e-05	0.00151055	0.0137031	0.142031	6.68479e-06	6.49763e-19	0.000719998	0.0288394	0.000733706	0.00181801	0.000227565
	PPC	0	0.00607244	5.99248e-06	3.19776e-05	0.0233994	0.000137022	0.000203276	0.000254145	0.00103068	0.0192303	3.11099e-05	4.91814e-05	7.73865e-05	0.00314513	2.44044e-05	0.043025	0.00281662	0.00132776	0	4.93352e-06	1.5333e-05	0.000190659	0.00340061	0.00875264	5.01011e-06	2.54347e-16	8.82253e-05	9.31433e-05	2.1433e-05	4.84281e-05	0.00355703	0.00398435	0.00446334	0.00733217	0.00280724	8.67312e-06	0.000161387	7.71879e-05	0.000933071	0.0839946	0.603509	1.80154e-06	7.55003e-19	0.000237729	0.00564747	0.00144879	0.00142389	0.000101627
	PPCK	0	0.0383459	0.000107271	3.8238e-05	0.179603	0.00230423	0.00191434	0.000292321	0.0121931	0.132163	0.000367815	0.000634761	8.42929e-05	0.00810575	0.000111447	0.665938	0.0417967	0.0218736	0	0.00013039	0.000287698	0.000960751	0.0456386	0.116149	0.000133785	5.47387e-15	0.000481386	6.49333e-05	0.00010752	0.00153092	0.0240356	0.0739967	0.0828624	0.136234	0.0521856	0.000929276	0.00291995	0.000173213	0.0143133	1.89031	12.0484	5.67303e-05	2.28976e-17	0.0038267	0.160849	0.0125279	0.0163681	0.000941001
	PPK2r	0	0.0188881	6.24595e-05	0.000194105	0.0240688	0.000317092	0.00121296	0.000290476	0.000609329	0.0715597	0.00024394	8.80575e-05	0.000212797	0.00331512	0.00031904	0.130725	0.000680969	0.000245308	0	1.67014e-05	8.41207e-05	0.000806555	0.00187812	0.00473582	1.99795e-06	5.39655e-16	0.000350165	0.000197742	1.77265e-05	0.000350355	0.0164709	0.00329787	0.00360368	0.00613198	0.00207725	0.00110036	3.26559e-05	6.38689e-05	0.00151398	0.0137149	0.142389	6.70459e-06	3.1605e-19	0.000717332	0.0289279	0.000733835	0.00182312	0.000228143
	PPKr	0	0.0110143	3.82936e-05	0.000149201	0.0371778	0.00018829	0.000190718	0.000577851	0.000963362	0.0293596	9.22432e-05	0.000370086	0.000209417	0.00268615	0.000215633	0.0913773	0.00126711	0.000618081	0	5.67185e-06	7.07384e-05	0.000601573	0.00306673	0.00775253	4.00207e-06	1.09293e-15	0.000289063	0.000223402	3.44645e-05	0.000294478	0.0129356	0.00415628	0.00461761	0.00763902	0.00279172	8.36391e-05	0.00403403	0.000110516	0.00125633	0.0070631	0.0459319	5.78311e-06	7.33335e-19	0.000358336	0.0186564	0.00156701	0.00108866	9.84648e-05
	PPPGO	0	0.0301907	0.000113675	0.000362557	0.0919411	0.000832201	0.00451241	0.00165054	0.00230801	0.0623113	0.000302738	0.000499717	0.000254021	0.009297	0.000357874	0.284773	0.00090934	7.08153e-05	0	4.46429e-05	0.000181965	0.0015916	0.00328257	0.00836676	7.5314e-06	1.84325e-15	0.000886723	0.000320735	1.70235e-05	0.000823236	0.0459654	0.00695138	0.00759595	0.0128644	0.00415935	0.000811818	0.00359813	0.000137283	0.00293785	0.209701	1.10192	8.5904e-06	2.17431e-18	0.000968263	0.022866	0.00181398	0.00107499	0.000138793
	PPPGO3	0	0.0200213	0.000115105	0.000391651	0.107485	0.00121881	0.00248386	0.00197714	0.00177527	0.0726971	8.1162e-05	0.00220334	0.000189874	0.0153946	0.000108028	0.229707	2.7345e-05	0.000822302	0	9.44575e-06	7.93566e-05	0.00156455	0.00835361	0.0201137	1.7719e-05	2.60558e-15	0.000420296	0.000226459	3.17011e-05	0.00035648	0.04819	0.019128	0.0213827	0.0352356	0.0124527	0.00678239	0.0239756	0.000272596	0.0038861	0.286311	1.00954	4.28072e-06	2.56233e-18	0.000739154	0.030403	0.00336455	0.00255181	7.78741e-05
	PPS	0	0.000800371	2.89174e-05	0.000173725	0.0486348	0.0001078	0.000495765	0.00076892	0.0027549	0.0277896	0.0265046	0.00483073	0.000184761	0.0156447	0.000126619	0.120005	0.00248593	0.00125926	0	1.87281e-06	0.000121809	0.0006417	0.00887674	0.0214921	7.34252e-06	3.09944e-16	0.000473745	0.000410702	7.63623e-05	0.000475617	0.0107059	0.0140047	0.0153389	0.0258614	0.00906177	0.0034257	0.012798	0.000224204	0.00170021	0.0766669	0.232011	1.33854e-05	1.0391e-18	0.000192083	0.0102128	0.0024975	0.000861664	3.59212e-05
	PRASCSi	0	0.00914057	3.12169e-05	5.92706e-05	0.00661464	4.3359e-05	0.000618691	0.000137815	0.00242222	0.00896372	9.46905e-05	0.000241573	9.19986e-06	0.0103974	5.7839e-05	0.0623499	0.000328598	0.000215939	0	7.77445e-06	1.44404e-05	0.000234986	0.00212839	0.005577	6.95656e-07	1.30194e-15	5.52955e-05	1.91901e-05	8.14347e-06	8.44517e-05	0.0056402	0.000869083	0.00101006	0.00158773	0.000697222	0.00213247	0.00346152	5.02558e-05	0.000413595	0.0307585	0.167064	1.57001e-06	1.22101e-19	0.000153584	0.00515116	0.000157714	0.000107966	7.31603e-06
	PROt2rpp	0	0.014353	1.81116e-05	0.00011626	0.00762943	0.00399999	0.0101951	2.32746e-07	0.00276821	0.00860889	8.32085e-05	0.00148431	8.46841e-05	0.0134743	0.00012152	0.0852734	0.000279346	0.000537387	0	8.65973e-06	0.000166445	0.000374935	0.00387874	0.0102651	9.97775e-06	8.61861e-15	0.000654411	0.000592739	9.37698e-05	0.000773207	0.00129527	0.00840924	0.00834099	0.0158474	0.0051158	0.00155232	0.0195586	5.84139e-05	0.000943131	0.00803281	0.278879	1.66341e-05	5.20722e-17	4.10479e-05	0.0327222	0.00060234	0.00144799	3.66573e-05
	PROtex	0	0.014353	1.81116e-05	0.00011626	0.00762943	0.00399999	0.0101951	2.32746e-07	0.00276821	0.00860889	8.32085e-05	0.00148431	8.46841e-05	0.0134743	0.00012152	0.0852734	0.000279346	0.000537387	0	8.65973e-06	0.000166445	0.000374935	0.00387874	0.0102651	9.97775e-06	2.14217e-16	0.000654411	0.000592739	9.37698e-05	0.000773207	0.00129527	0.00840924	0.00834099	0.0158474	0.0051158	0.00155232	0.0195586	5.84139e-05	0.000943131	0.00803281	0.278879	1.66341e-05	2.22375e-19	4.10479e-05	0.0327222	0.00060234	0.00144799	3.66573e-05
	PTAr	0	0.0393167	0.000104936	0.000253244	0.0543546	0.002259	0.00531623	0.000993712	0.00385542	0.0601941	0.00027521	0.000722015	0.000240996	0.00196264	0.000123801	0.0443154	3.1437e-05	2.74449e-05	0	1.16579e-05	1.69193e-05	0.00109881	0.00453224	0.0117879	2.37277e-06	9.23699e-16	1.88866e-05	0.000126999	3.76369e-05	2.12997e-05	0.0127048	0.00663662	0.00719446	0.012291	0.00459563	0.000561796	0.00332165	0.000110991	0.000931938	0.122677	0.328307	3.1246e-06	3.21329e-18	0.000155059	0.00218946	0.00203701	0.00146608	1.44823e-05
	PYK	0	0.00610735	3.09039e-05	0.000103512	0.01484	0.000701946	0.000908304	0.000267076	0.00164741	0.0101331	1.65686e-05	0.000496521	0.000415443	0.00180417	0.000356114	0.108897	0.000391026	0.000380779	0	2.67731e-05	1.81593e-05	0.000364927	0.000348361	1.53051e-06	9.90728e-06	1.12631e-15	6.62669e-05	0.000129911	4.92801e-05	0.000149162	0.00600574	0.003943	0.00427036	0.00729414	0.00259075	0.00104663	0.00170711	0.000162211	0.000415084	0.0207212	0.266672	5.38961e-06	5.95419e-19	0.000273998	0.00524956	0.000348816	0.00151966	0.000103305
	PYRt2rpp	0	0.0157251	4.93319e-05	9.31593e-05	0.00168892	0.0016976	0.00130574	0.000181496	0.00687738	0.0051346	0.000275808	0.000280751	0.000225853	0.0107596	0.000414912	0.131159	0.0022518	0.00123055	0	2.38108e-05	2.78743e-05	0.000412823	0.00686484	0.0173943	7.55025e-06	7.18311e-16	8.47209e-05	0.000258826	7.31417e-05	7.09101e-05	0.0133211	0.00793423	0.00868495	0.0146911	0.00504663	0.00239784	0.0050378	2.74554e-05	0.000616063	0.131256	0.641528	1.61754e-06	4.79013e-19	0.00085616	0.030624	0.00161418	0.00157238	0.000293947
	PYRtex	0	0.0157251	4.93319e-05	9.31593e-05	0.00168892	0.0016976	0.00130574	0.000181496	0.00687738	0.0051346	0.000275808	0.000280751	0.000225853	0.0107596	0.000414912	0.131159	0.0022518	0.00123055	0	2.38108e-05	2.78743e-05	0.000412823	0.00686484	0.0173943	7.55025e-06	8.71989e-16	8.47209e-05	0.000258826	7.31417e-05	7.09101e-05	0.0133211	0.00793423	0.00868495	0.0146911	0.00504663	0.00239784	0.0050378	2.74554e-05	0.000616063	0.131256	0.641528	1.61754e-06	4.83708e-20	0.00085616	0.030624	0.00161418	0.00157238	0.000293947
	RPE	0	0.00900217	4.3263e-05	0.000101909	0.0142355	0.000541917	0.00163087	0.000263138	0.00135022	0.0174014	8.30221e-05	9.96694e-05	8.35834e-05	0.00030668	8.962e-05	0.0684209	0.000153998	8.1847e-05	0	4.95094e-06	4.06696e-05	0.000379187	0.00057469	0.00168144	1.0312e-06	3.56806e-14	0.000157093	0.000110737	1.52385e-05	0.000162942	0.00901339	0.00024046	0.000524214	0.000361001	0.000120367	0.00155416	0.000478055	2.83558e-05	0.000839261	0.0230528	0.141565	2.87666e-06	1.14101e-17	0.000212386	0.0194087	0.000366926	0.000248636	5.80837e-05
	RPI	0	0.0116511	4.40985e-05	9.88493e-05	0.0135964	0.000112848	0.00100884	0.000238177	0.00239896	0.0169341	0.000121861	0.000153389	0.000105512	0.000116907	0.000126068	0.0712246	0.000214988	6.60548e-05	0	4.04389e-06	2.081e-05	0.000384645	0.00131352	0.00360715	5.56575e-07	6.16709e-16	8.93619e-05	3.81883e-05	4.31727e-06	8.51038e-05	0.0044739	0.00168984	0.00171947	0.00316466	0.00119027	0.000817418	0.000204241	2.1721e-05	0.000769895	0.00908116	0.0614009	1.67998e-06	2.17399e-19	0.000153289	0.016048	0.000241144	1.83145e-05	1.47661e-05
	SEPHCHCS	0	0.0201645	8.73058e-07	8.29318e-05	0.0290818	0.00357852	0.00545472	0.000872602	0.00390721	0.0251417	1.11276e-05	0.000757164	0.00013159	0.0117275	0.000225925	0.25095	0.00211496	0.00164751	0	1.0775e-05	0.000190245	5.77633e-05	0.00706895	0.0170718	1.94486e-05	2.32322e-16	0.000753151	0.000569876	0.000103928	0.000811468	0.00200161	0.0211738	0.0233847	0.0390433	0.0136779	0.00349963	0.0117849	5.95477e-05	0.00104344	0.420536	0.95576	2.74756e-05	4.89719e-18	0.00101841	0.0463067	0.000813357	0.00628059	8.53522e-05
	SERt2rpp	0	1.09727	0.00039507	0.00131529	3.80858	0.194853	0.24971	0.0666555	0.0193062	2.91063	0.000989923	0.0459458	0.0024228	0.990365	0.000132647	24.7382	0.144107	0.0592513	0	0.00168611	0.00970451	0.0206657	0.0869863	0.301069	3.61428e-05	3.1902e-13	0.0347481	0.0186473	0.00257568	0.046009	0.289781	1.67734	1.89103	3.08517	1.22717	0.173299	1.38239	0.00197731	0.0239069	13.3051	23.3556	0.00190424	1.16902e-16	0.114577	2.39134	0.193687	0.520772	0.0040966
	SERtex	0	1.09727	0.00039507	0.00131529	3.80858	0.194853	0.24971	0.0666555	0.0193062	2.91063	0.000989923	0.0459458	0.0024228	0.990365	0.000132647	24.7382	0.144107	0.0592513	0	0.00168611	0.00970451	0.0206657	0.0869863	0.301069	3.61428e-05	3.67311e-14	0.0347481	0.0186473	0.00257568	0.046009	0.289781	1.67734	1.89103	3.08517	1.22717	0.173299	1.38239	0.00197731	0.0239069	13.3051	23.3556	0.00190424	1.6373e-17	0.114577	2.39134	0.193687	0.520772	0.0040966
	SHCHCS3	0	0.0201645	8.73058e-07	8.29318e-05	0.0290818	0.00357852	0.00545472	0.000872602	0.00390721	0.0251417	1.11276e-05	0.000757164	0.00013159	0.0117275	0.000225925	0.25095	0.00211496	0.00164751	0	1.0775e-05	0.000190245	5.77633e-05	0.00706895	0.0170718	1.94486e-05	2.69623e-15	0.000753151	0.000569876	0.000103928	0.000811468	0.00200161	0.0211738	0.0233847	0.0390433	0.0136779	0.00349963	0.0117849	5.95477e-05	0.00104344	0.420536	0.95576	2.74756e-05	2.94155e-18	0.00101841	0.0463067	0.000813357	0.00628059	8.53522e-05
	SO4t2pp	0	0.0157229	5.7175e-05	0.000188829	0.0469951	0.000415047	0.00241847	0.000871616	0.00287579	0.0354732	0.000251513	0.00131887	0.000248694	0.0188886	0.000367785	0.152087	0.00134955	0.000533125	0	3.84031e-06	5.90159e-05	0.000826082	0.000384048	3.54242e-05	1.64862e-06	1.59591e-14	0.000163201	0.000217905	4.66604e-05	0.000265671	0.0269626	0.0137856	0.0153626	0.0254259	0.00819551	0.00661389	0.00966952	2.59145e-05	0.00173223	0.200957	0.723091	9.02775e-06	1.10077e-17	0.000557992	0.0105963	0.000517504	0.000470165	0.000206126
	SO4tex	0	0.0130425	5.19e-05	0.000171733	0.0358778	0.000160914	0.00162437	0.000696413	0.00279858	0.02795	0.000220016	0.000938072	0.000200109	0.0138372	0.000354374	0.178852	0.00100947	0.000387146	0	1.91193e-05	3.23718e-05	0.000704373	0.000501672	0.00060642	1.77281e-06	2.97067e-16	0.000189327	6.08187e-06	2.13369e-05	0.000144668	0.0220297	0.0139203	0.0155238	0.0256748	0.00871734	0.00480111	0.0052622	1.72585e-06	0.00193544	0.148019	0.703924	1.09213e-06	1.44733e-18	0.00119607	0.042411	5.92396e-05	0.000950263	0.000212264
	SPMDt3pp	0	0.0583513	0.000187874	0.000621893	0.0580277	0.00382195	0.0066574	0.00153562	0.0158228	0.0676581	0.00125435	0.00530266	0.000813542	0.0627406	0.00298065	1.61476	0.00144014	0.000679349	0	0.000412508	0.00137237	0.00172746	0.00691521	0.0156569	1.54522e-05	3.62943e-13	0.00604323	0.00204781	3.96465e-05	0.00635191	0.101106	0.223851	0.248763	0.412963	0.152348	0.0168863	0.0139356	0.00011631	0.0139543	0.0171817	3.45625	0.000112652	1.07916e-17	0.0176375	0.788822	0.00384069	0.0303665	0.00158241
	SPMDtex	0	0.0583513	0.000187874	0.000621893	0.0580277	0.00382195	0.0066574	0.00153562	0.0158228	0.0676581	0.00125435	0.00530266	0.000813542	0.0627406	0.00298065	1.61476	0.00144014	0.000679349	0	0.000412508	0.00137237	0.00172746	0.00691521	0.0156569	1.54522e-05	1.79932e-14	0.00604323	0.00204781	3.96465e-05	0.00635191	0.101106	0.223851	0.248763	0.412963	0.152348	0.0168863	0.0139356	0.00011631	0.0139543	0.0171817	3.45625	0.000112652	1.37481e-17	0.0176375	0.788822	0.00384069	0.0303665	0.00158241
	SUCCt2_2pp	0	0.00945439	3.85259e-05	3.93468e-05	0.0234719	0.004455	0.0104991	0.000267524	0.00628268	0.0109402	0.00019536	0.000126743	0.000146662	0.000849349	0.000232533	0.0564738	0.00120536	0.000848321	0	1.66843e-06	5.44755e-05	0.000180489	0.00734832	0.0189624	8.59e-06	1.83598e-16	0.000232226	0.000218412	4.0948e-05	0.000216766	0.000149473	0.00218695	0.00225593	0.00411616	0.00164234	0.00143069	0.00263252	4.88764e-05	6.05512e-05	0.0362655	0.13561	2.87675e-06	4.8733e-19	0.000191181	0.0181881	0.00222927	0.0964757	0.0190436
	SUCCt2_3pp	0	0.011224	2.16652e-05	8.86635e-06	0.00802014	0.0078321	0.0137915	3.14406e-05	0.00532745	0.000308981	0.000150233	0.000141645	0.000147491	0.00127254	0.000179116	0.0089559	0.00065793	0.000654905	0	9.50872e-06	0.00010859	4.05276e-05	0.00586813	0.0152964	7.53939e-06	4.76652e-16	0.000468977	0.000304495	5.10358e-05	0.00045091	7.83075e-05	0.00405652	0.00475261	0.00736534	0.00255584	0.00184425	0.00381733	4.68934e-05	4.68514e-05	0.0693161	0.105022	9.40867e-06	1.49601e-19	0.000117965	0.00170909	0.00107758	0.122257	0.0156548
	SUCCtex	0	0.0319228	9.79849e-05	0.000182066	0.00980313	0.00770567	0.0133927	0.000258659	0.0101152	0.0219602	0.0002991	0.000419853	0.000552935	0.00201119	0.000386476	0.13516	0.000763893	0.000437023	0	1.11019e-05	0.000157854	0.000854025	0.00861137	0.02207	1.50342e-05	1.57771e-16	0.00065275	0.000511489	7.95659e-05	0.00065077	0.0082386	0.00682325	0.00727474	0.0127483	0.00503385	0.00340385	0.00126488	0.00028526	0.00198521	0.0537148	0.033285	1.17031e-05	2.33857e-18	0.00036914	0.0273872	0.00130823	0.0218074	0.0188763
	SUCDi	0	0.0358669	0.00011768	0.000393795	0.136244	0.00197275	0.00206944	0.0025305	0.00253385	0.0967621	0.000258004	0.00120874	0.000561903	0.000656342	0.000126779	0.245857	0.000593024	0.000141142	0	1.98156e-05	0.000180711	0.00182653	0.00519947	0.0115571	8.54853e-06	4.16801e-15	0.000571842	0.000448691	7.40959e-05	0.000756521	0.0599087	0.00777008	0.00855616	0.0143756	0.00502482	0.00235174	0.00626727	0.00036868	0.00483097	0.483075	1.35324	2.16518e-05	1.76865e-18	0.00065456	0.0287663	0.00266727	0.00542517	0.000113128
	SUCOAS	0	0.0059618	1.9993e-05	0.000100095	0.0211352	0.00213922	0.00385469	0.000289319	0.00383134	0.00607392	2.9769e-05	0.000134892	0.000122627	0.00212664	0.000156242	0.183054	0.000529867	0.000255347	0	1.52236e-06	9.9021e-05	0.000280904	0.00484274	0.0121802	1.04429e-05	2.61554e-16	0.000396782	0.000348077	6.77281e-05	0.000356892	0.0130078	0.00269388	0.00303095	0.00498058	0.00187256	0.0010943	0.00170321	2.62682e-07	0.00133827	0.0111222	0.284142	9.12989e-06	2.23492e-18	0.000754293	0.0354209	0.000424315	0.000797701	0.00010933
	SULabcpp	0	0.00683618	2.38899e-05	9.48722e-05	0.0254925	0.000115807	0.000171147	0.000414788	0.000522296	0.0198404	6.31102e-05	0.000202846	4.92708e-05	0.00115669	1.47286e-06	0.0474296	0.000843684	0.00042902	0	1.18416e-06	5.02503e-05	0.000391068	0.00237652	0.00617447	3.74315e-06	8.57173e-16	0.000208379	0.000192816	3.62707e-05	0.000192004	0.00648974	0.0022479	0.00248737	0.00413615	0.0015537	0.0005206	0.00172924	4.30894e-05	0.000672753	0.00157992	0.0206349	3.5258e-06	3.32009e-19	6.87997e-05	0.000224926	0.0012151	0.00033804	3.48538e-05
	TALA	0	0.0307292	0.00017407	0.000477558	0.0522088	0.00230764	0.00030513	0.000585956	0.00694757	0.0485368	0.000382374	0.002248	0.000855071	0.0140167	0.000751597	0.476322	0.00205679	0.000990187	0	5.06264e-05	0.000147371	0.00167092	0.00121031	0.000959632	7.46749e-07	1.72454e-14	0.000484056	0.000120302	2.421e-05	0.000595435	0.0341976	0.0266919	0.0284155	0.0495961	0.0176845	0.000735203	0.0121346	0.000383104	0.00370553	0.1934	0.379507	2.33637e-05	1.91077e-17	0.000843831	0.079131	0.000608949	0.00335312	6.61408e-06
	THD2pp	0	0.0287401	0.000149106	0.000371998	0.0312938	0.00095193	0.000922718	0.000807699	0.00944322	0.0381467	0.000387023	0.00099733	0.000498761	0.00542858	0.000610492	0.360561	0.00290427	0.00146448	0	4.95386e-05	8.13798e-05	0.00146925	0.00667731	0.0196968	8.76256e-06	4.66746e-16	0.00035682	3.10013e-05	5.7096e-05	0.000456158	0.0295416	0.00291822	0.00415394	0.00507397	0.00186383	0.00287336	0.00623277	0.000172648	0.00238608	0.215467	1.07965	9.9182e-06	1.55183e-18	0.000949392	0.0687221	0.000940931	0.00127703	0.000247134
	THIORDXi	0	0.00179592	1.81078e-05	4.75976e-05	0.00612155	0.000438216	6.3351e-05	0.00020212	3.17329e-05	0.00187804	1.27188e-05	3.3567e-05	4.37645e-06	0.0033792	3.82004e-05	0.0553737	0.000799181	0.000216346	0	3.91204e-06	8.84945e-05	0.000185051	0.000277208	0.00123177	4.25163e-07	5.01729e-16	0.000279104	0.000281042	4.82938e-05	0.00035358	0.00213684	0.00328182	0.00327286	0.00617644	0.000628303	0.00198003	0.00304872	3.81794e-05	0.000216778	0.121136	0.199134	1.07638e-05	1.87438e-18	3.79595e-05	0.00275876	0.000236651	0.00190318	7.35319e-05
	THRt2pp	0	0.00839539	2.4752e-05	7.61669e-05	0.0154382	0.000404648	0.000664853	0.000229568	0.000627739	0.0168376	2.28981e-05	1.76983e-06	6.6516e-05	0.000440534	2.86977e-05	0.0351372	0.000658132	0.000255848	0	8.22609e-06	4.21156e-05	0.000298671	0.000321483	0.000974597	1.39391e-08	4.49861e-15	0.000165862	0.00010041	8.85444e-06	0.000185193	0.00144919	0.000426951	0.00045793	0.00078773	0.000262731	0.000422139	4.22365e-05	2.52149e-05	0.000421267	0.0140705	0.00294726	7.93195e-05	5.22232e-19	9.85993e-05	0.00088877	0.000853023	0.000551682	2.4659e-05
	THRt4pp	0	0.00760361	2.05871e-05	6.73035e-05	0.0159427	0.000440989	0.000612834	0.000223384	0.000185538	0.0170423	3.94128e-06	2.25113e-05	6.54815e-05	0.000574897	8.86612e-06	0.0227357	0.000833597	0.000338784	0	7.14735e-06	3.96751e-05	0.000265064	0.000785916	0.00212144	4.33006e-10	1.51514e-14	0.000156509	9.828e-05	9.88145e-06	0.00017606	0.000559078	0.000718789	0.000797666	0.00132089	0.000458468	0.000130536	0.000434259	2.96039e-05	0.000373085	0.0228911	0.0477197	3.44767e-05	1.57932e-17	5.68544e-05	0.00359937	0.000978257	0.000435152	9.12293e-06
	THRtex	0	0.129112	0.000664705	0.00143769	0.0659265	0.00526741	0.00856119	0.0011105	0.0686368	0.0174939	0.00293775	0.00317168	0.000224591	0.0200906	0.0030788	1.95282	0.0263003	0.0124864	0	0.000175088	0.000422879	0.00544683	0.0712197	0.175757	2.06977e-06	3.60661e-15	0.00162337	0.000438327	0.000147623	0.00161534	0.137566	0.0434761	0.0506844	0.0794105	0.0291947	0.0449389	0.0723438	0.000644181	0.00789757	1.32804	7.77906	0.00731867	1.09045e-17	0.00657135	0.421094	0.0185512	0.0188122	0.00241705
	TKT1	0	0.00996111	4.87806e-05	0.00012148	0.0133994	0.000127376	0.00116093	0.000226514	0.00197117	0.016873	0.000126659	0.000202624	0.000116445	0.000981028	0.00013712	0.098721	0.000311491	0.000179227	0	9.69401e-06	5.39041e-05	0.00044888	0.00060754	0.00181062	1.65651e-06	7.63791e-16	0.000215293	0.00012229	1.31366e-05	0.000228691	0.0110742	0.00230676	0.00231161	0.00432944	0.00159151	0.0013993	0.000908641	4.83213e-05	0.00101593	0.00669725	0.0622415	5.19345e-06	2.78965e-19	0.000311556	0.0263527	0.000240024	0.000392912	2.12678e-05
	TKT2	0	0.00782535	3.64953e-05	7.78892e-05	0.0153117	0.00105136	0.00220822	0.000309267	0.000583186	0.0180846	2.91281e-05	2.67402e-05	4.32252e-05	0.000521664	3.09539e-05	0.0311433	4.15275e-05	3.87913e-05	0	9.29688e-07	2.41971e-05	0.000293847	0.000532465	0.00151768	2.59222e-07	1.2078e-16	8.47488e-05	9.61669e-05	1.78029e-05	8.12e-05	0.00648315	0.00339169	0.00403255	0.00616364	0.00223829	0.00174398	0.00218079	3.84132e-06	0.000622865	0.0600477	0.240233	7.83874e-10	2.14682e-19	9.02576e-05	0.0108318	0.000523603	0.00104444	0.000103586
	TPI	0	0.0068459	2.10564e-05	4.82165e-05	0.0086721	9.50534e-05	0.000493271	0.000149012	0.00130155	0.0104394	7.98095e-05	7.27087e-05	3.80683e-05	0.00120155	7.74481e-05	0.0296845	0.000203253	0.000100851	0	4.03891e-06	2.39294e-05	0.000194661	0.000683787	0.00149284	7.89284e-07	2.07407e-16	0.000106346	5.56633e-05	6.66008e-06	0.000101436	0.00475597	0.00010486	0.000112632	0.000187979	0.000153333	0.000966171	0.000158347	7.69546e-06	0.000380956	0.00449028	0.0314619	1.63524e-06	3.10423e-19	0.000138406	0.00901686	0.000227402	9.35949e-05	8.41765e-06
	TRDR	0	0.0123078	4.78521e-05	0.000156437	0.0330002	0.000161489	0.0014331	0.000651586	0.0027822	0.0257024	0.000209256	0.000848766	0.000186304	0.0129834	0.000334986	0.164099	0.00103057	0.000393107	0	1.80087e-05	2.38753e-05	0.00064218	0.000721639	0.00125693	1.58694e-06	1.01982e-14	0.000156605	1.74138e-05	2.44125e-05	0.000110947	0.0198366	0.01304	0.0145085	0.0240623	0.00796961	0.00421945	0.00504819	5.18389e-06	0.00175511	0.146359	0.669079	2.85252e-07	3.62024e-17	0.00110267	0.0373505	2.27194e-05	0.000767448	0.000206321
	TRPt2rpp	0	0.0627628	0.000166041	0.00040393	0.0764625	0.000360452	0.00525197	0.00144481	0.0159593	0.088114	0.000804146	0.000535337	0.000784465	0.00025377	0.00105675	0.347764	0.00190618	0.00193784	0	7.05522e-05	0.000131029	0.00179698	0.00720874	0.0176458	1.97936e-05	1.42267e-15	0.000442529	1.95988e-05	7.90676e-05	0.000501243	0.0495767	0.00939484	0.0106736	0.0172294	0.0057762	0.00192367	0.00833118	0.00027972	0.000855367	0.128811	0.278585	9.83679e-06	6.96605e-18	0.0019508	0.0522089	0.00153936	0.000525685	0.000446192
	TRPtex	0	0.0627628	0.000166041	0.00040393	0.0764625	0.000360452	0.00525197	0.00144481	0.0159593	0.088114	0.000804146	0.000535337	0.000784465	0.00025377	0.00105675	0.347764	0.00190618	0.00193784	0	7.05522e-05	0.000131029	0.00179698	0.00720874	0.0176458	1.97936e-05	8.93382e-16	0.000442529	1.95988e-05	7.90676e-05	0.000501243	0.0495767	0.00939484	0.0106736	0.0172294	0.0057762	0.00192367	0.00833118	0.00027972	0.000855367	0.128811	0.278585	9.83679e-06	2.07449e-18	0.0019508	0.0522089	0.00153936	0.000525685	0.000446192
	TRSARr	0	0.0160218	3.073e-05	4.84594e-06	0.0162366	0.00395803	0.0088918	0.000179267	0.00724574	0.00175511	0.000218132	0.000136236	9.04103e-05	0.00492712	0.000273729	0.0106161	0.00128433	0.000872634	0	1.05503e-05	2.98965e-05	4.20138e-05	0.0082614	0.0216436	9.30426e-06	9.67169e-16	0.000162439	0.000177249	4.56545e-05	0.00011127	0.0049324	0.00838461	0.00955888	0.0153757	0.00556868	0.00172338	0.00759152	4.63305e-05	0.000840833	0.0320407	0.171164	2.02273e-06	9.63846e-19	0.000220294	0.00961466	0.00101671	0.000774289	0.000153085
	TYRt2rpp	0	0.0346376	0.000399816	0.00122661	0.00627106	0.0191764	0.019979	0.000124885	0.0217047	0.0454842	0.00146245	0.00567185	0.00120374	0.0406359	0.00144757	1.99589	0.00179325	0.000606254	0	0.000209596	0.000895746	0.00434698	0.00499643	0.0167611	2.50783e-05	8.60304e-14	0.00374576	0.00178664	0.000135148	0.00407708	0.100539	0.0143336	0.013398	0.027118	0.00723742	0.00138675	0.0748767	0.000739033	0.00983045	0.46986	0.348074	9.74112e-05	2.69329e-16	0.00549367	0.221924	0.00855836	0.0208892	0.000692037
	TYRtex	0	0.0346376	0.000399816	0.00122661	0.00627106	0.0191764	0.019979	0.000124885	0.0217047	0.0454842	0.00146245	0.00567185	0.00120374	0.0406359	0.00144757	1.99589	0.00179325	0.000606254	0	0.000209596	0.000895746	0.00434698	0.00499643	0.0167611	2.50783e-05	5.47174e-16	0.00374576	0.00178664	0.000135148	0.00407708	0.100539	0.0143336	0.013398	0.027118	0.00723742	0.00138675	0.0748767	0.000739033	0.00983045	0.46986	0.348074	9.74112e-05	1.01463e-17	0.00549367	0.221924	0.00855836	0.0208892	0.000692037
	VALt2rpp	0	0.104943	1.5537e-05	0.000179182	0.0858112	0.0129268	0.026131	0.00144643	0.0234345	0.0801534	0.0010651	0.00647426	5.52833e-05	0.0852614	0.000723982	0.398378	0.000499938	0.00180093	0	6.14056e-05	0.000537931	0.00035101	0.0218996	0.0533224	1.71367e-05	4.40213e-13	0.00211545	0.00142573	0.000222522	0.00227149	0.0185734	0.0185144	0.0234346	0.033174	0.0167329	0.0162116	0.101619	0.000334573	0.00332375	0.26957	0.105707	5.09496e-05	7.07526e-16	0.00156425	0.144598	0.0035886	0.0020853	0.000941484
	VALtex	0	0.104943	1.5537e-05	0.000179182	0.0858112	0.0129268	0.026131	0.00144643	0.0234345	0.0801534	0.0010651	0.00647426	5.52833e-05	0.0852614	0.000723982	0.398378	0.000499938	0.00180093	0	6.14056e-05	0.000537931	0.00035101	0.0218996	0.0533224	1.71367e-05	3.33632e-15	0.00211545	0.00142573	0.000222522	0.00227149	0.0185734	0.0185144	0.0234346	0.033174	0.0167329	0.0162116	0.101619	0.000334573	0.00332375	0.26957	0.105707	5.09496e-05	1.24542e-17	0.00156425	0.144598	0.0035886	0.0020853	0.000941484
	XYLI2	0	0.00425468	1.40041e-05	3.10886e-05	0.0102401	0.000225312	0.000473637	0.000184063	0.000329721	0.01212	2.8066e-05	0.000114054	0.000107021	0.000386429	6.73435e-05	0.000827434	0.00039908	0.000142719	0	4.15791e-07	2.65756e-05	0.000134676	0.000256823	0.000403768	3.49029e-07	3.7986e-16	9.52414e-05	0.000101364	1.76878e-05	9.60595e-05	0.00504063	8.11627e-05	5.50495e-05	0.000162369	9.84365e-05	2.6953e-05	0.000281287	4.51496e-05	0.000471972	0.0221369	0.0216618	4.10275e-06	1.9806e-18	6.80027e-05	0.00388803	0.000482817	0.000731173	3.83226e-05
	ZN2tpp	0	0.000104361	1.36419e-07	3.29274e-07	0.000699403	1.38034e-05	7.96897e-06	2.46335e-05	0.000107617	0.00049839	8.75629e-06	2.72074e-06	1.19212e-06	2.2832e-05	4.61133e-06	0.00240794	3.22178e-05	1.59869e-05	0	9.41326e-07	3.37881e-06	2.49094e-06	1.4627e-05	3.40448e-05	1.97256e-07	8.1365e-18	1.49149e-05	8.14109e-06	7.60068e-08	1.66791e-05	8.87975e-05	0.000163606	0.000184034	0.000300286	0.000106319	7.59316e-06	6.22011e-05	9.35778e-07	1.12671e-05	0.0118296	0.0363975	1.7543e-07	9.48305e-20	2.01904e-05	0.00204794	1.76212e-06	0.000180538	7.04958e-06
	ZNabcpp	0	0.0100773	3.85188e-05	0.000136731	0.0318367	0.000413783	0.000334607	0.000532711	0.0014688	0.0243032	0.000105786	0.000366733	0.000124588	0.00199173	7.35787e-05	0.0947776	0.000771957	0.000372895	0	4.97277e-06	5.6241e-05	0.000562579	0.00200427	0.00496717	3.18713e-06	1.27045e-15	0.000238043	0.00017545	2.64886e-05	0.000236723	0.010966	0.00285271	0.0031675	0.00523552	0.00191895	1.28498e-06	0.00350598	9.4512e-05	0.00119875	0.0234084	0.140645	4.27655e-06	1.02476e-18	0.000397479	0.0128172	0.0010703	0.000733972	8.8795e-05
	Zn2tex	0	0	0	0	0	0	0	0	0	0	0	0	0	0	0	0	0	0	0	0	0	0	0	0	0	0	0	0	0	0	0	0	0	0	0	0	0	0	0	0	0	0	0	0	0	0	0	0
	SUM	1.43033e-11	13.3422	0.216234	0.280433	31.5972	1.33127	1.87665	0.600634	3.71181	30.7892	0.459451	0.745579	0.0883465	5.14225	0.149246	122.815	1.0989	0.604117	1.59597e-15	0.108779	0.133582	0.466775	4.34338	11.151	0.00364191	4.96525e-12	0.447945	0.290485	0.0774004	0.543735	6.77409	9.0862	10.1597	16.7376	6.29941	1.63888	6.13876	0.160019	0.761502	104.689	319.744	0.0186446	6.70039e-15	0.615928	24.55	1.34092	2.83252	0.220739
	Descend ID	217	160	41	236	295	112	230	226	264	53	16	257	268	272	40	232	238	285	210	206	70	104	62	89	216	161	224	267	294	149	162	123	107	231	237	80	5	293	10	253	122	153	45	299	102	181	127	273
	Descend	NH4tpp	Htex	ATPS4rpp	PGI	TPI	G6PDH2r	PFK	PDH	PRASCSi	CO2tpp	AKGDH	PPC	PYK	RPI	ATPM	PFL	PGL	SUCOAS	NADPPPS	NADK	CYTBO3_4pp	FORtppi	CS	FBA	NH4tex	ICDHyr	O2tpp	PTAr	TKT2	GND	ICL	GLCt2pp	G3PD2	PFK_3	PGK	DHORDfum	ACKr	TKT1	ACtex	POR5	GLCptspp	HEX1	CBMKr	TRSARr	FLDR2	ME2	GLUDy	SEPHCHCS
[truncated: 262 more columns]
