# Supplementary material for: The effects of model complexity and size on metabolic flux distribution and control: case study in Escherichia coli
Source: BMC Bioinformatics. 2021 Mar 20;22:134. doi: 10.1186/s12859-021-04066-y (PMC7981984; doi:10.1186/s12859-021-04066-y)
Supplement: Supplementary file 7 — Additional file 7. Kinetic mechanism allocation. Reaction mechanisms assigned for the reactions of D1, D2 and D3 models. The assigned reaction mechanisms in this file refer to the kinetic mechanisms for which a mathematical description is given in Additional file 4. [file 12859_2021_4066_MOESM7_ESM.xlsx]

## Sheet: D1
D1 reactions and their assigned mechanisms
1	5MTRtex	A1
2	ACALD	CONVKIN2
3	ACALDtex	A1
4	ACALDtpp	A1
5	ACKr	A2CSP
6	ACONTa	A1
7	ACONTb	A1
8	ACS	CONVKIN2
9	ACt2rpp	A1CSP
10	ACtex	A1
11	ADK1	CONVKIN2
12	AKGDH	CONVKIN2
13	AKGt2rpp	A1CSP
14	AKGtex	A1
15	ALAALAtex	A1
16	ALAt2rpp	A1CSP
17	ALAtex	A1
18	ALCD2x	A2CSP
19	ALDD2x	CONVKIN2
20	ALDD2y	CONVKIN2
21	ARGt3pp	A1CSP
22	ARGtex	A1
23	ASNt2rpp	A1CSP
24	ASNtex	A1
25	ASPO3	A2CSP
26	ASPO4	A2CSP
27	ASPO5	A2CSP
28	ASPO6	A1CS2P2
29	ASPT	A1CSP
30	ASPTA	A2
31	ASPt2rpp	A1CSP
32	ASPtex	A1
33	ATPM	A1CP2i
34	ATPS4rpp	CONVKIN2
35	CA2tex	GENCHEM
36	CAt6pp	GENCHEM
37	CBL1tonex	A1CSP
38	CITL	RHUB
39	CITt3pp	A1CSP
40	CITt7pp	A2
41	CITtex	A1
42	CLt3_2pp	GENCHEM
43	CLtex	GENCHEM
44	CO2tex	GENCHEM
45	CO2tpp	GENCHEM
46	COBALT2tex	GENCHEM
47	COBALT2tpp	GENCHEM
48	COLIPAabcpp	A2CS2P2
49	COLIPAabctex	A2CS2P2
50	CRNDabcpp	A2CS2P2
51	CRNDt2rpp	A1CSP
52	CRNt2rpp	A1CSP
53	CRNt8pp	A2
54	CS	A2CSP
55	CU2tex	GENCHEM
56	CU2tpp	GENCHEM
57	CYSabc2pp	A2CS2P2
58	CYStex	A1
59	CYStpp	A1
60	CYTBD2pp	CONVKIN2
61	CYTBDpp	CONVKIN2
62	CYTBO3_4pp	CONVKIN2
63	D-LACt2pp	A1CSP
64	D-LACtex	A1
65	DALAtex	A1
66	DB4PS	RHUBCSP
67	DHAPT	A2
68	DHAtex	A1
69	DHAtpp	A1
70	DHORD2	A2
71	DHORD5	A2
72	DHORDfum	A2
73	EDA	RHUB
74	EDD	A1
75	ENO	A1
76	ETOHtex	A1
77	ETOHtrpp	A1
78	F6PA	RHUB
79	FBA	RHUB
80	FBA3	RHUB
81	FBP	A1CS2P2
82	FDH4pp	CONVKIN2
83	FDH5pp	CONVKIN2
84	FE2abcpp	A2CS2P2
85	FE2t2pp	GENCHEM
86	FE2tex	GENCHEM
87	FE2tpp	GENCHEM
88	FE3abcpp	A2CS2P2
89	FE3tex	GENCHEM
90	FEENTERtex	A1CSP
91	FEENTERtpp	A1CSP
92	FLDR2	CONVKIN2
93	FORtex	A1
94	FORtppi	A1
95	FRD3	A2
96	FUM	A1
97	G3PD2	A2CSP
98	G3PD5	A2
99	G3PD6	A2
100	G3PD7	A2
101	G3PT	A1CS2P2
102	G6PDH2r	A2CSP
103	G6PP	A1CS2P2
104	GAPD	A2CSP
105	GLBRAN2	A1
106	GLCDpp	A2CSP
107	GLCNtex	A1
108	GLCP	RHUBCS2P2
109	GLCS1	A2
110	GLCabcpp	A2CS2P2
111	GLCptspp	A2
112	GLCt2pp	A1CSP
113	GLCtex	A1
114	GLDBRAN2	A1
115	GLGC	RHBUCSP
116	GLUDy	A2CS2P2
117	GLUt2rpp	A1CSP
118	GLUtex	A1
119	GLXCL	CONVKIN2
120	GLYCAt2rpp	A1CSP
121	GLYCAtex	A1
122	GLYCDx	A2CSP
123	GLYCK	A2
124	GLYCK2	A2
125	GLYCLTDx	A2CSP
126	GLYCLTDy	A2CSP
127	GLYCLTt2rpp	A1CSP
128	GLYCLTtex	A1
129	GLYCTO2	A2
130	GLYCTO3	A2
131	GLYCTO4	A2
132	GLYCtex	A1
133	GLYCtpp	A1
134	GLYK	A2
135	GLYt2rpp	A1CSP
136	GLYtex	A1
137	GND	A2CSP
138	GTHRDabc2pp	A2CS2P2
139	GTHRDtex	A1
140	HEX1	A2
141	HISt2rpp	A1CSP
142	HIStex	A1
143	Htex	GENCHEM
144	ICDHyr	A2CSP
145	ICL	RHUB
146	ILEt2rpp	A1CSP
147	ILEtex	A1
148	Kabcpp	A2CS2P2
149	Kt2pp	GENCHEM
150	Ktex	GENCHEM
151	LDH_D	A2CSP
152	LDH_D2	A2
153	LEUt2rpp	A1CSP
154	LEUtex	A1
155	LYSt3pp	A1CSP
156	LYStex	A1
157	MALS	A2CSP
158	MALt3pp	A1CSP
159	MALtex	A1
160	MDH	A2CSP
161	MDH2	A2
162	MDH3	A2
163	ME1	A2CSP
164	ME2	A2CSP
165	MEOHtex	A1
166	MG2t3_2pp	GENCHEM
167	MG2tex	GENCHEM
168	MG2tpp	GENCHEM
169	MG2uabcpp	A2CS2P2
170	MN2tpp	GENCHEM
171	MNt2pp	GENCHEM
172	MNtex	GENCHEM
173	MOBDabcpp	A2CS2P2
174	MOBDtex	GENCHEM
175	MOX	A1CSP
176	NADH10	A2CSP
177	NADH16pp	CONVKIN2
178	NADH17pp	CONVKIN2
179	NADH18pp	CONVKIN2
180	NADH5	A2CSP
181	NADH9	A2CSP
182	NADK	A2
183	NADPHQR2	A2CSP
184	NADPHQR3	A2CSP
185	NADPHQR4	A2CSP
186	NADPPPS	A1CS2P2
187	NADTRHD	A2
188	NAt3_1p5pp	GENCHEM
189	NAt3_2pp	GENCHEM
190	NAt3pp	GENCHEM
191	NH4tex	GENCHEM
192	NH4tpp	GENCHEM
193	NI2tex	GENCHEM
194	NI2tpp	GENCHEM
195	NI2uabcpp	A2CS2P2
196	NTPP6	A1CSP
197	O2tex	GENCHEM
198	O2tpp	GENCHEM
199	OAADC	A1CSP
200	PDH	CONVKIN2
201	PE160abcpp	A2CS2P2
202	PE161abcpp	A2CS2P2
203	PE181abcpp	A2CS2P2
204	PFK	A99
205	PFK_3	A2
206	PFL	A2
207	PG160abcpp	A2CS2P2
208	PG161abcpp	A2CS2P2
209	PG181abcpp	A2CS2P2
210	PGI	A1
211	PGK	A2CSP
212	PGL	A1CSP
213	PGM	A1
214	PGMT	A1
215	PHEMEabcpp	A2CS2P2
216	PHEMEtiex	A1
217	PHEt2rpp	A1CSP
218	PHEtex	A1
219	PIt2rpp	GENCHEM
220	PItex	GENCHEM
221	POR5	CONVKIN2
222	POX	A2CSP
223	PPA	GENCHEM
224	PPA2	GENCHEM
225	PPC	CONVKIN2
226	PPCK	A2CSP
227	PPK2r	A1CS2P2
228	PPKr	A1CS2P2
229	PPPGO	CONVKIN2
230	PPPGO3	CONVKIN2
231	PPS	A2CS2P2
232	PROt2rpp	A1CSP
233	PROtex	A1
234	PTAr	RHUBCS2P2
235	PYK	A2
236	PYRt2rpp	A1CSP
237	PYRtex	A1
238	RPE	A1
239	RPI	A1
240	SERt2rpp	A1CSP
241	SERtex	A1
242	SO4t2pp	GENCHEM
243	SO4tex	GENCHEM
244	SPMDt3pp	A1CSP
245	SPMDtex	A1
246	SUCCt2_2pp	CONVKIN2
247	SUCCt2_3pp	CONVKIN2
248	SUCCtex	A1
249	SUCDi	A2
250	SUCOAS	CONVKIN2
251	SULabcpp	A2CS2P2
252	TALA	A2
253	THD2pp	CONVKIN2
254	THIORDXi	A1CSP
255	THRt2pp	A1CSP
256	THRt4pp	A2
257	THRtex	A1
258	TKT1	A2
259	TKT2	A2
260	TPI	A1
261	TRDR	A2CSP
262	TRPt2rpp	A1CSP
263	TRPtex	A1
264	TRSARr	A2CSP
265	TYRt2rpp	A1CSP
266	TYRtex	A1
267	VALt2rpp	A1CSP
268	VALtex	A1
269	ZN2tpp	GENCHEM
270	ZNabcpp	A2CS2P2
271	Zn2tex	GENCHEM
272	LMPD_10fthf_c_1_42	IRRX
273	LMPD_10fthf_c_2_42	IRRX
274	LMPD_10fthf_c_3_42	IRRX
275	LMPD_10fthf_c_4_42	IRRX
276	LMPD_2dmmql8_c_1_28	IRRX
277	LMPD_2fe2s_c_1_15	IRRX
278	LMPD_2fe2s_c_2_15	IRRX
279	LMPD_2fe2s_c_3_15	IRRX
280	LMPD_2fe2s_c_4_15	IRRX
281	LMPD_2fe2s_c_5_15	IRRX
282	LMPD_2fe2s_c_6_15	IRRX
283	LMPD_2fe2s_c_7_15	IRRX
284	LMPD_2fe2s_c_8_15	IRRX
285	LMPD_4fe4s_c_1_17	IRRX
286	LMPD_4fe4s_c_2_17	IRRX
287	LMPD_4fe4s_c_3_17	IRRX
288	LMPD_4fe4s_c_4_17	IRRX
289	LMPD_4fe4s_c_5_17	IRRX
290	LMPD_4fe4s_c_6_17	IRRX
291	LMPD_4fe4s_c_7_17	IRRX
292	LMPD_4fe4s_c_8_17	IRRX
293	LMPD_5mthf_c_1_42	IRRX
294	LMPD_5mthf_c_3_42	IRRX
295	LMPD_accoa_c_1_43	IRRX
296	LMPD_accoa_c_3_43	IRRX
297	LMPD_adocbl_c_1_25	IRRX
298	LMPD_adocbl_c_2_25	IRRX
299	LMPD_adocbl_c_3_25	IRRX
300	LMPD_adocbl_c_4_25	IRRX
301	LMPD_ala-L_c_1_1	IRRX
302	LMPD_amet_c_1_38	IRRX
303	LMPD_amet_c_2_38	IRRX
304	LMPD_amet_c_7_39	IRRX
305	LMPD_arg-L_c_1_9	IRRX
306	LMPD_asn-L_c_1_1	IRRX
307	LMPD_bmocogdp_c_1_41	IRRX
308	LMPD_bmocogdp_c_2_41	IRRX
309	LMPD_bmocogdp_c_3_41	IRRX
310	LMPD_bmocogdp_c_4_41	IRRX
311	LMPD_btn_c_2_64	IRRX
312	LMPD_chor_c_1_7	IRRX
313	LMPD_coa_c_1_47	IRRX
314	LMPD_coa_c_8_44	IRRX
315	LMPD_coa_c_9_44	IRRX
316	LMPD_coa_c_10_44	IRRX
317	LMPD_coa_c_11_45	IRRX
318	LMPD_coa_c_12_44	IRRX
319	LMPD_coa_c_13_45	IRRX
320	LMPD_coa_c_14_45	IRRX
321	LMPD_coa_c_15_45	IRRX
322	LMPD_coa_c_23_46	IRRX
323	LMPD_coa_c_25_46	IRRX
324	LMPD_coa_c_26_46	IRRX
325	LMPD_coa_c_27_46	IRRX
326	LMPD_coa_c_28_46	IRRX
327	LMPD_coa_c_29_46	IRRX
328	LMPD_coa_c_30_46	IRRX
329	LMPD_coa_c_31_47	IRRX
330	LMPD_coa_c_32_46	IRRX
331	LMPD_coa_c_33_47	IRRX
332	LMPD_coa_c_36_47	IRRX
333	LMPD_coa_c_37_47	IRRX
334	LMPD_coa_c_38_47	IRRX
335	LMPD_coa_c_42_47	IRRX
336	LMPD_coa_c_46_47	IRRX
337	LMPD_ctp_c_1_10	IRRX
338	LMPD_cys-L_c_1_11	IRRX
339	LMPD_cys-L_c_2_11	IRRX
340	LMPD_datp_c_1_24	IRRX
341	LMPD_datp_c_2_24	IRRX
342	LMPD_datp_c_3_24	IRRX
343	LMPD_datp_c_4_24	IRRX
344	LMPD_dctp_c_1_11	IRRX
345	LMPD_dgtp_c_1_25	IRRX
346	LMPD_dgtp_c_2_25	IRRX
347	LMPD_dgtp_c_3_25	IRRX
348	LMPD_dgtp_c_4_25	IRRX
349	LMPD_dgtp_c_5_25	IRRX
350	LMPD_dgtp_c_6_25	IRRX
351	LMPD_dttp_c_1_17	IRRX
352	LMPD_dttp_c_2_17	IRRX
353	LMPD_enter_c_1_16	IRRX
354	LMPD_fad_c_1_34	IRRX
355	LMPD_fad_c_2_34	IRRX
356	LMPD_fad_c_3_34	IRRX
357	LMPD_fad_c_4_34	IRRX
358	LMPD_gln-L_c_1_1	IRRX
359	LMPD_gly_c_1_6	IRRX
360	LMPD_gthrd_c_1_17	IRRX
361	LMPD_gthrd_c_2_17	IRRX
362	LMPD_gtp_c_1_24	IRRX
363	LMPD_gtp_c_2_24	IRRX
364	LMPD_gtp_c_3_24	IRRX
365	LMPD_gtp_c_4_24	IRRX
366	LMPD_hemeO_c_1_22	IRRX
367	LMPD_his-L_c_1_17	IRRX
368	LMPD_his-L_c_2_17	IRRX
369	LMPD_ile-L_c_1_10	IRRX
370	LMPD_leu-L_c_1_9	IRRX
371	LMPD_lipopb_c_1_36	IRRX
372	LMPD_lys-L_c_1_9	IRRX
373	LMPD_malcoa_c_2_44	IRRX
374	LMPD_met-L_c_1_20	IRRX
375	LMPD_met-L_c_2_20	IRRX
376	LMPD_mlthf_c_1_41	IRRX
377	LMPD_mlthf_c_3_41	IRRX
378	LMPD_mococdp_c_1_48	IRRX
379	LMPD_mococdp_c_2_47	IRRX
380	LMPD_mococdp_c_3_47	IRRX
381	LMPD_mococdp_c_4_48	IRRX
382	LMPD_mococdp_c_5_47	IRRX
383	LMPD_mococdp_c_6_47	IRRX
384	LMPD_mococdp_c_7_47	IRRX
385	LMPD_mococdp_c_8_47	IRRX
386	LMPD_mococdp_c_9_47	IRRX
387	LMPD_mocogdp_c_1_39	IRRX
388	LMPD_mocogdp_c_2_39	IRRX
389	LMPD_mocogdp_c_3_39	IRRX
390	LMPD_mql8_c_1_41	IRRX
391	LMPD_nad_c_1_27	IRRX
392	LMPD_nad_c_2_27	IRRX
393	LMPD_nad_c_3_27	IRRX
394	LMPD_nadh_c_3_27	IRRX
395	LMPD_pe160_c_1_41	IRRX
396	LMPD_pe160_c_2_41	IRRX
397	LMPD_pe160_c_3_41	IRRX
398	LMPD_pe160_c_4_41	IRRX
399	LMPD_pe160_c_5_41	IRRX
400	LMPD_pe160_c_7_41	IRRX
401	LMPD_pe160_c_8_41	IRRX
402	LMPD_pe160_c_9_41	IRRX
403	LMPD_pe160_c_10_41	IRRX
404	LMPD_pe160_c_13_41	IRRX
405	LMPD_pe161_c_1_41	IRRX
406	LMPD_pe161_c_2_41	IRRX
407	LMPD_pe161_c_6_41	IRRX
408	LMPD_pe161_c_8_41	IRRX
409	LMPD_pe161_c_9_41	IRRX
410	LMPD_pe161_c_10_41	IRRX
411	LMPD_pe161_c_12_41	IRRX
412	LMPD_pe181_c_1_45	IRRX
413	LMPD_pe181_c_2_45	IRRX
414	LMPD_pe181_c_3_45	IRRX
415	LMPD_pe181_c_4_45	IRRX
416	LMPD_pe181_c_5_45	IRRX
417	LMPD_pe181_c_6_45	IRRX
418	LMPD_pe181_c_8_45	IRRX
419	LMPD_pe181_c_10_45	IRRX
420	LMPD_pe181_c_11_45	IRRX
421	LMPD_pe181_c_13_45	IRRX
422	LMPD_pg160_c_1_38	IRRX
423	LMPD_pg160_c_2_38	IRRX
424	LMPD_pg160_c_3_38	IRRX
425	LMPD_pg160_c_4_38	IRRX
426	LMPD_pg160_c_5_38	IRRX
427	LMPD_pg160_c_6_38	IRRX
428	LMPD_pg160_c_7_38	IRRX
429	LMPD_pg160_c_11_38	IRRX
430	LMPD_pg160_c_15_38	IRRX
431	LMPD_pg160_c_18_38	IRRX
432	LMPD_pg161_c_1_38	IRRX
433	LMPD_pg161_c_2_38	IRRX
434	LMPD_pg161_c_3_38	IRRX
435	LMPD_pg161_c_4_38	IRRX
436	LMPD_pg161_c_5_38	IRRX
437	LMPD_pg161_c_6_38	IRRX
438	LMPD_pg161_c_22_38	IRRX
439	LMPD_pg181_c_1_42	IRRX
440	LMPD_pg181_c_2_42	IRRX
441	LMPD_pg181_c_3_42	IRRX
442	LMPD_pg181_c_6_42	IRRX
443	LMPD_pg181_c_7_42	IRRX
444	LMPD_pg181_c_8_42	IRRX
445	LMPD_pg181_c_9_42	IRRX
446	LMPD_pg181_c_13_42	IRRX
447	LMPD_pg181_c_30_42	IRRX
448	LMPD_pg181_c_44_42	IRRX
449	LMPD_phe-L_c_1_10	IRRX
450	LMPD_pheme_c_1_9	IRRX
451	LMPD_pro-L_c_1_4	IRRX
452	LMPD_ptrc_c_1_6	IRRX
453	LMPD_pydx5p_c_1_6	IRRX
454	LMPD_pydx5p_c_2_6	IRRX
455	LMPD_q8h2_c_1_41	IRRX
456	LMPD_q8h2_c_2_41	IRRX
457	LMPD_q8h2_c_4_41	IRRX
458	LMPD_q8h2_c_18_41	IRRX
459	LMPD_ribflv_c_1_30	IRRX
460	LMPD_ribflv_c_2_30	IRRX
461	LMPD_ribflv_c_3_30	IRRX
462	LMPD_ribflv_c_4_30	IRRX
463	LMPD_ser-L_c_1_3	IRRX
464	LMPD_sheme_c_1_21	IRRX
465	LMPD_spmd_c_1_33	IRRX
466	LMPD_spmd_c_2_33	IRRX
467	LMPD_thf_c_1_42	IRRX
468	LMPD_thf_c_2_42	IRRX
469	LMPD_thf_c_3_42	IRRX
470	LMPD_thf_c_4_42	IRRX
471	LMPD_thmpp_c_1_42	IRRX
472	LMPD_thmpp_c_2_42	IRRX
473	LMPD_thr-L_c_1_5	IRRX
474	LMPD_trp-L_c_1_15	IRRX
475	LMPD_tyr-L_c_1_10	IRRX
476	LMPD_udcpdp_c_1_13	IRRX
477	LMPD_utp_c_1_8	IRRX
478	LMPD_val-L_c_1_4	IRRX
479	LMPD_colipa_e_1_73	IRRX
480	LMPD_colipa_e_2_73	IRRX
481	LMPD_colipa_e_3_73	IRRX
482	LMPD_colipa_e_4_73	IRRX
483	LMPD_colipa_e_5_73	IRRX
484	LMPD_colipa_e_6_73	IRRX
485	LMPD_colipa_e_10_73	IRRX
486	LMPD_colipa_e_12_73	IRRX
487	LMPD_clpn160_p_1_39	IRRX
488	LMPD_clpn160_p_2_39	IRRX
489	LMPD_clpn160_p_3_39	IRRX
490	LMPD_clpn160_p_4_39	IRRX
491	LMPD_clpn160_p_5_39	IRRX
492	LMPD_clpn160_p_7_39	IRRX
493	LMPD_clpn160_p_10_39	IRRX
494	LMPD_clpn160_p_17_39	IRRX
495	LMPD_clpn161_p_1_39	IRRX
496	LMPD_clpn161_p_2_39	IRRX
497	LMPD_clpn161_p_3_39	IRRX
498	LMPD_clpn161_p_4_39	IRRX
499	LMPD_clpn161_p_5_39	IRRX
500	LMPD_clpn161_p_9_39	IRRX
501	LMPD_clpn161_p_11_39	IRRX
502	LMPD_clpn181_p_1_43	IRRX
503	LMPD_clpn181_p_2_43	IRRX
504	LMPD_clpn181_p_3_43	IRRX
505	LMPD_clpn181_p_4_43	IRRX
506	LMPD_clpn181_p_5_43	IRRX
507	LMPD_clpn181_p_8_43	IRRX
508	LMPD_clpn181_p_9_43	IRRX
509	LMPD_murein3p3p_p_1_31	IRRX
510	LMPD_murein3px4p_p_1_31	IRRX
511	LMPD_murein4p4p_p_1_31	IRRX
512	LMPD_murein4px4p_p_1_31	IRRX
513	LMPD_murein4px4px4p_p_1_44	IRRX
514	LMPD_murein4px4px4p_p_2_32	IRRX
515	LMPD_GAM_c_1_23	IRRX
516	LMPD_GAM_c_2_23	IRRX
517	LMPD_GAM_c_3_23	IRRX
518	LMPD_GAM_c_4_23	IRRX
519	Transport_4crsol_cTOe	A1
520	Transport_5drib_cTOe	A1
521	Transport_amob_cTOe	A1
522	Transport_glycogenn1_cTOe	A1
523	Transport_mththf_cTOe	A1
524	colipa_EpTOe	A1
525	TransportFlux_2dmmq8_cTOe	IRRX
526	TransportFlux_2dmmql8_cTOe	IRRX
527	TransportFlux_2fe2s_cTOe	IRRX
528	TransportFlux_2h3oppan_cTOe	IRRX
529	TransportFlux_4fe4s_cTOe	IRRX
530	TransportFlux_acon-C_cTOe	IRRX
531	TransportFlux_adocbl_cTOe	IRRX
532	TransportFlux_amet_cTOe	IRRX
533	TransportFlux_bglycogen_cTOe	IRRX
534	TransportFlux_bmocogdp_cTOe	IRRX
535	TransportFlux_btn_cTOe	IRRX
536	TransportFlux_chor_cTOe	IRRX
537	TransportFlux_fum_cTOe	IRRX
538	TransportFlux_gln-L_cTOe	IRRX
539	TransportFlux_glx_cTOe	IRRX
540	TransportFlux_glyc3p_cTOe	IRRX
541	TransportFlux_iasp_cTOe	IRRX
542	TransportFlux_icit_cTOe	IRRX
543	TransportFlux_lipopb_cTOe	IRRX
544	TransportFlux_met-L_cTOe	IRRX
545	TransportFlux_mococdp_cTOe	IRRX
546	TransportFlux_mocogdp_cTOe	IRRX
547	TransportFlux_oaa_cTOe	IRRX
548	TransportFlux_ptrc_cTOe	IRRX
549	TransportFlux_ribflv_cTOe	IRRX
550	TransportFlux_sheme_cTOe	IRRX
551	Vbs_10fthf_c	IRRX
552	Vbs_2dmmql8_c	IRRX
553	Vbs_2fe2s_c	IRRX
554	Vbs_4fe4s_c	IRRX
555	Vbs_5mthf_c	IRRX
556	Vbs_accoa_c	IRRX
557	Vbs_adocbl_c	IRRX
558	Vbs_ala-L_c	IRRX
559	Vbs_amet_c	IRRX
560	Vbs_arg-L_c	IRRX
561	Vbs_asn-L_c	IRRX
562	Vbs_asp-L_c	IRRX
563	Vbs_atp_c	IRRX
564	Vbs_bmocogdp_c	IRRX
565	Vbs_btn_c	IRRX
566	Vbs_ca2_c	IRRX
567	Vbs_chor_c	IRRX
568	Vbs_cl_c	IRRX
569	Vbs_coa_c	IRRX
570	Vbs_cobalt2_c	IRRX
571	Vbs_ctp_c	IRRX
572	Vbs_cu2_c	IRRX
573	Vbs_cys-L_c	IRRX
574	Vbs_datp_c	IRRX
575	Vbs_dctp_c	IRRX
576	Vbs_dgtp_c	IRRX
577	Vbs_dttp_c	IRRX
578	Vbs_enter_c	IRRX
579	Vbs_fad_c	IRRX
580	Vbs_fe2_c	IRRX
581	Vbs_fe3_c	IRRX
582	Vbs_gln-L_c	IRRX
583	Vbs_glu-L_c	IRRX
584	Vbs_gly_c	IRRX
585	Vbs_glycogen_c	IRRX
586	Vbs_gthrd_c	IRRX
587	Vbs_gtp_c	IRRX
588	Vbs_hemeO_c	IRRX
589	Vbs_his-L_c	IRRX
590	Vbs_ile-L_c	IRRX
591	Vbs_k_c	IRRX
592	Vbs_leu-L_c	IRRX
593	Vbs_lipopb_c	IRRX
594	Vbs_lys-L_c	IRRX
595	Vbs_malcoa_c	IRRX
596	Vbs_met-L_c	IRRX
597	Vbs_mg2_c	IRRX
598	Vbs_mlthf_c	IRRX
599	Vbs_mn2_c	IRRX
600	Vbs_mobd_c	IRRX
601	Vbs_mococdp_c	IRRX
602	Vbs_mocogdp_c	IRRX
603	Vbs_mql8_c	IRRX
604	Vbs_nad_c	IRRX
605	Vbs_nadh_c	IRRX
606	Vbs_nadp_c	IRRX
607	Vbs_nadph_c	IRRX
608	Vbs_nh4_c	IRRX
609	Vbs_ni2_c	IRRX
610	Vbs_pe160_c	IRRX
611	Vbs_pe161_c	IRRX
612	Vbs_pe181_c	IRRX
613	Vbs_pg160_c	IRRX
614	Vbs_pg161_c	IRRX
615	Vbs_pg181_c	IRRX
616	Vbs_phe-L_c	IRRX
617	Vbs_pheme_c	IRRX
618	Vbs_pro-L_c	IRRX
619	Vbs_ptrc_c	IRRX
620	Vbs_pydx5p_c	IRRX
621	Vbs_q8h2_c	IRRX
622	Vbs_ribflv_c	IRRX
623	Vbs_ser-L_c	IRRX
624	Vbs_sheme_c	IRRX
625	Vbs_so4_c	IRRX
626	Vbs_spmd_c	IRRX
627	Vbs_succoa_c	IRRX
628	Vbs_thf_c	IRRX
629	Vbs_thmpp_c	IRRX
630	Vbs_thr-L_c	IRRX
631	Vbs_trp-L_c	IRRX
632	Vbs_tyr-L_c	IRRX
633	Vbs_udcpdp_c	IRRX
634	Vbs_utp_c	IRRX
635	Vbs_val-L_c	IRRX
636	Vbs_zn2_c	IRRX
637	Vbs_clpn160_p	IRRX
638	Vbs_clpn161_p	IRRX
639	Vbs_clpn181_p	IRRX
640	Vbs_murein3p3p_p	IRRX
641	Vbs_murein3px4p_p	IRRX
642	Vbs_murein4p4p_p	IRRX
643	Vbs_murein4px4p_p	IRRX
644	Vbs_murein4px4px4p_p	IRRX
645	Vbs_pe160_p	IRRX
646	Vbs_pe161_p	IRRX
647	Vbs_pe181_p	IRRX
648	Vbs_pg160_p	IRRX
649	Vbs_pg161_p	IRRX
650	Vbs_pg181_p	IRRX
651	Vbs_colipaE_p	IRRX

## Sheet: D2
D2 reactions and their assigned mechanisms
1	5MTRtex	A1
2	ACALD	CONVKIN2
3	ACALDtex	A1
4	ACALDtpp	A1
5	ACKr	A2CSP
6	ACONTa	A1
7	ACONTb	A1
8	ACS	CONVKIN2
9	ACt2rpp	A1CSP
10	ACtex	A1
11	ADK1	CONVKIN2
12	ADK3	A2
13	ADSL1r	RHUB
14	ADSL2r	RHUB
15	ADSS	CONVKIN2
16	AKGDH	CONVKIN2
17	AKGt2rpp	A1CSP
18	AKGtex	A1
19	ALAALAtex	A1
20	ALAt2rpp	A1CSP
21	ALAtex	A1
22	ALCD2x	A2CSP
23	ALDD2x	CONVKIN2
24	ALDD2y	CONVKIN2
25	ARGSL	RHUB
26	ARGSS	CONVKIN2
27	ARGt3pp	A1CSP
28	ARGtex	A1
29	ASNt2rpp	A1CSP
30	ASNtex	A1
31	ASPCT	CONVKIN2
32	ASPO3	A2CSP
33	ASPO4	A2CSP
34	ASPO5	A2CSP
35	ASPO6	A1CS2P2
36	ASPT	A1CSP
37	ASPTA	A2
38	ASPt2rpp	A1CSP
39	ASPtex	A1
40	ATPM	A1CP2i
41	ATPS4rpp	CONVKIN2
42	CA2tex	GENCHEM
43	CAt6pp	GENCHEM
44	CBL1tonex	A1CSP
45	CBMKr	RHUBCS2P2
46	CITL	RHUB
47	CITt3pp	A1CSP
48	CITt7pp	A2
49	CITtex	A1
50	CLt3_2pp	GENCHEM
51	CLtex	GENCHEM
52	CO2tex	GENCHEM
53	CO2tpp	GENCHEM
54	COBALT2tex	GENCHEM
55	COBALT2tpp	GENCHEM
56	COLIPAabcpp	A2CS2P2
57	COLIPAabctex	A2CS2P2
58	CRNDabcpp	A2CS2P2
59	CRNDt2rpp	A1CSP
60	CRNt2rpp	A1CSP
61	CRNt8pp	A2
62	CS	A2CSP
63	CU2tex	GENCHEM
64	CU2tpp	GENCHEM
65	CYSabc2pp	A2CS2P2
66	CYStex	A1
67	CYStpp	A1
68	CYTBD2pp	CONVKIN2
69	CYTBDpp	CONVKIN2
70	CYTBO3_4pp	CONVKIN2
71	D-LACt2pp	A1CSP
72	D-LACtex	A1
73	DALAtex	A1
74	DB4PS	RHUBCSP
75	DHAPT	A2
76	DHAtex	A1
77	DHAtpp	A1
78	DHORD2	A2
79	DHORD5	A2
80	DHORDfum	A2
81	DHORTS	A1CSP
82	EDA	RHUB
83	EDD	A1
84	ENO	A1
85	ETOHtex	A1
86	ETOHtrpp	A1
87	F6PA	RHUB
88	F6PP	A1CS2P2
89	FBA	RHUB
90	FBA3	RHUB
91	FBP	A1CS2P2
92	FDH4pp	CONVKIN2
93	FDH5pp	CONVKIN2
94	FE2abcpp	A2CS2P2
95	FE2t2pp	GENCHEM
96	FE2tex	GENCHEM
97	FE2tpp	GENCHEM
98	FE3abcpp	A2CS2P2
99	FE3tex	GENCHEM
100	FEENTERtex	A1CSP
101	FEENTERtpp	A1CSP
102	FLDR2	CONVKIN2
103	FORtex	A1
104	FORtppi	A1
105	FRD3	A2
106	FUM	A1
107	G3PD2	A2CSP
108	G3PD5	A2
109	G3PD6	A2
110	G3PD7	A2
111	G3PT	A1CS2P2
112	G6PDH2r	A2CSP
113	G6PP	A1CS2P2
114	GAPD	A2CSP
115	GLBRAN2	A1
116	GLCDpp	A2CSP
117	GLCNt2rpp	A1CSP
118	GLCNtex	A1
119	GLCP	RHUBCS2P2
120	GLCS1	A2
121	GLCabcpp	A2CS2P2
122	GLCptspp	A2
123	GLCt2pp	A1CSP
124	GLCtex	A1
125	GLDBRAN2	A1
126	GLGC	RHBUCSP
127	GLUDy	A2CS2P2
128	GLUt2rpp	A1CSP
129	GLUtex	A1
130	GLXCL	CONVKIN2
131	GLYCAt2rpp	A1CSP
132	GLYCAtex	A1
133	GLYCDx	A2CSP
134	GLYCK	A2
135	GLYCK2	A2
136	GLYCLTDx	A2CSP
137	GLYCLTDy	A2CSP
138	GLYCLTt2rpp	A1CSP
139	GLYCLTtex	A1
140	GLYCTO2	A2
141	GLYCTO3	A2
142	GLYCTO4	A2
143	GLYCtex	A1
144	GLYCtpp	A1
145	GLYK	A2
146	GLYOX3	A1CSP
147	GLYt2rpp	A1CSP
148	GLYtex	A1
149	GND	A2CSP
150	GNK	A2
151	GTHRDabc2pp	A2CS2P2
152	GTHRDtex	A1
153	HEX1	A2
154	HEX7	A2
155	HISt2rpp	A1CSP
156	HIStex	A1
157	HPYRI	A1
158	HPYRRx	A2CSP
159	HPYRRy	A2CSP
160	Htex	GENCHEM
161	ICDHyr	A2CSP
162	ICL	RHUB
163	ILEt2rpp	A1CSP
164	ILEtex	A1
165	Kabcpp	A2CS2P2
166	Kt2pp	GENCHEM
167	Ktex	GENCHEM
168	LDH_D	A2CSP
169	LDH_D2	A2
170	LEUt2rpp	A1CSP
171	LEUtex	A1
172	LYSt3pp	A1CSP
173	LYStex	A1
174	MALS	A2CSP
175	MALt3pp	A1CSP
176	MALtex	A1
177	MDH	A2CSP
178	MDH2	A2
179	MDH3	A2
180	ME1	A2CSP
181	ME2	A2CSP
182	MEOHtex	A1
183	MG2t3_2pp	GENCHEM
184	MG2tex	GENCHEM
185	MG2tpp	GENCHEM
186	MG2uabcpp	A2CS2P2
187	MGSA	A1CS2P2
188	MLTG3	RHUB
189	MLTG4	RHUB
190	MLTG5	RHUB
191	MLTP1	RHBUCS2P2
192	MLTP2	RHBUCS2P2
193	MLTP3	RHBUCS2P2
194	MN2tpp	GENCHEM
195	MNt2pp	GENCHEM
196	MNtex	GENCHEM
197	MOBDabcpp	A2CS2P2
198	MOBDtex	GENCHEM
199	MOX	A1CSP
200	NADH10	A2CSP
201	NADH16pp	CONVKIN2
202	NADH17pp	CONVKIN2
203	NADH18pp	CONVKIN2
204	NADH5	A2CSP
205	NADH9	A2CSP
206	NADK	A2
207	NADPHQR2	A2CSP
208	NADPHQR3	A2CSP
209	NADPHQR4	A2CSP
210	NADPPPS	A1CS2P2
211	NADTRHD	A2
212	NAt3_1p5pp	GENCHEM
213	NAt3_2pp	GENCHEM
214	NAt3pp	GENCHEM
215	NDPK1	A2
216	NH4tex	GENCHEM
217	NH4tpp	GENCHEM
218	NI2tex	GENCHEM
219	NI2tpp	GENCHEM
220	NI2uabcpp	A2CS2P2
221	NTP3	A1CS2P2
222	NTPP6	A1CSP
223	O2tex	GENCHEM
224	O2tpp	GENCHEM
225	OAADC	A1CSP
226	PDH	CONVKIN2
227	PE160abcpp	A2CS2P2
228	PE161abcpp	A2CS2P2
229	PE181abcpp	A2CS2P2
230	PFK	A99
231	PFK_3	A2
232	PFL	A2
233	PG160abcpp	A2CS2P2
234	PG161abcpp	A2CS2P2
235	PG181abcpp	A2CS2P2
236	PGI	A1
237	PGK	A2CSP
238	PGL	A1CSP
239	PGM	A1
240	PGMT	A1
241	PGP160abcpp	A2CS2P2
242	PGP161abcpp	A2CS2P2
243	PGP181abcpp	A2CS2P2
244	PGSA160	A2
245	PGSA161	A2
246	PGSA181	A2
247	PHEMEabcpp	A2CS2P2
248	PHEMEtiex	A1
249	PHEt2rpp	A1CSP
250	PHEtex	A1
251	PIt2rpp	GENCHEM
252	PItex	GENCHEM
253	POR5	CONVKIN2
254	POX	A2CSP
255	PPA	GENCHEM
256	PPA2	GENCHEM
257	PPC	CONVKIN2
258	PPCK	A2CSP
259	PPK2r	A1CS2P2
260	PPKr	A1CS2P2
261	PPPGO	CONVKIN2
262	PPPGO3	CONVKIN2
263	PPS	A2CS2P2
264	PRASCSi	CONVKIN2
265	PROt2rpp	A1CSP
266	PROtex	A1
267	PTAr	RHUBCS2P2
268	PYK	A2
269	PYRt2rpp	A1CSP
270	PYRtex	A1
271	RPE	A1
272	RPI	A1
273	SEPHCHCS	RHBUCSP
274	SERt2rpp	A1CSP
275	SERtex	A1
276	SHCHCS3	RHUB
277	SO4t2pp	GENCHEM
278	SO4tex	GENCHEM
279	SPMDt3pp	A1CSP
280	SPMDtex	A1
281	SUCCt2_2pp	CONVKIN2
282	SUCCt2_3pp	CONVKIN2
283	SUCCtex	A1
284	SUCDi	A2
285	SUCOAS	CONVKIN2
286	SULabcpp	A2CS2P2
287	TALA	A2
288	THD2pp	CONVKIN2
289	THIORDXi	A1CSP
290	THRt2pp	A1CSP
291	THRt4pp	A2
292	THRtex	A1
293	TKT1	A2
294	TKT2	A2
295	TPI	A1
296	TRDR	A2CSP
297	TRPt2rpp	A1CSP
298	TRPtex	A1
299	TRSARr	A2CSP
300	TYRt2rpp	A1CSP
301	TYRtex	A1
302	VALt2rpp	A1CSP
303	VALtex	A1
304	XYLI2	A1
305	ZN2tpp	GENCHEM
306	ZNabcpp	A2CS2P2
307	Zn2tex	GENCHEM
308	LMPD_10fthf_c_1_39	IRRX
309	LMPD_10fthf_c_2_39	IRRX
310	LMPD_2dmmql8_c_1_26	IRRX
311	LMPD_2fe2s_c_1_14	IRRX
312	LMPD_2fe2s_c_2_14	IRRX
313	LMPD_2fe2s_c_3_14	IRRX
314	LMPD_2fe2s_c_4_14	IRRX
315	LMPD_4fe4s_c_1_16	IRRX
316	LMPD_4fe4s_c_2_16	IRRX
317	LMPD_4fe4s_c_3_16	IRRX
318	LMPD_4fe4s_c_4_16	IRRX
319	LMPD_5mthf_c_1_39	IRRX
320	LMPD_accoa_c_1_38	IRRX
321	LMPD_adocbl_c_1_20	IRRX
322	LMPD_adocbl_c_2_20	IRRX
323	LMPD_ala-L_c_1_1	IRRX
324	LMPD_amet_c_1_33	IRRX
325	LMPD_arg-L_c_1_6	IRRX
326	LMPD_asn-L_c_1_1	IRRX
327	LMPD_bmocogdp_c_1_38	IRRX
328	LMPD_bmocogdp_c_2_38	IRRX
329	LMPD_btn_c_3_59	IRRX
330	LMPD_chor_c_1_7	IRRX
331	LMPD_ctp_c_1_7	IRRX
332	LMPD_cys-L_c_1_10	IRRX
333	LMPD_datp_c_1_19	IRRX
334	LMPD_datp_c_2_19	IRRX
335	LMPD_dctp_c_1_8	IRRX
336	LMPD_dgtp_c_1_22	IRRX
337	LMPD_dgtp_c_2_22	IRRX
338	LMPD_dttp_c_1_14	IRRX
339	LMPD_dttp_c_2_14	IRRX
340	LMPD_enter_c_1_16	IRRX
341	LMPD_fad_c_1_29	IRRX
342	LMPD_fad_c_2_29	IRRX
343	LMPD_gln-L_c_1_1	IRRX
344	LMPD_gly_c_1_6	IRRX
345	LMPD_gthrd_c_1_16	IRRX
346	LMPD_gtp_c_1_21	IRRX
347	LMPD_gtp_c_2_21	IRRX
348	LMPD_hemeO_c_1_22	IRRX
349	LMPD_his-L_c_1_14	IRRX
350	LMPD_ile-L_c_1_10	IRRX
351	LMPD_leu-L_c_1_9	IRRX
352	LMPD_lipopb_c_1_36	IRRX
353	LMPD_lipopb_c_2_35	IRRX
354	LMPD_lipopb_c_3_35	IRRX
355	LMPD_lipopb_c_4_35	IRRX
356	LMPD_lys-L_c_1_9	IRRX
357	LMPD_malcoa_c_1_39	IRRX
358	LMPD_met-L_c_1_19	IRRX
359	LMPD_mlthf_c_1_38	IRRX
360	LMPD_mococdp_c_1_41	IRRX
361	LMPD_mococdp_c_2_41	IRRX
362	LMPD_mocogdp_c_1_36	IRRX
363	LMPD_mocogdp_c_2_36	IRRX
364	LMPD_mql8_c_1_39	IRRX
365	LMPD_nad_c_1_22	IRRX
366	LMPD_nad_c_2_22	IRRX
367	LMPD_pe160_c_1_41	IRRX
368	LMPD_pe160_c_2_41	IRRX
369	LMPD_pe160_c_3_41	IRRX
370	LMPD_pe160_c_5_41	IRRX
371	LMPD_pe160_c_6_41	IRRX
372	LMPD_pe160_c_8_41	IRRX
373	LMPD_pe160_c_11_41	IRRX
374	LMPD_pe160_c_13_41	IRRX
375	LMPD_pe160_c_17_41	IRRX
376	LMPD_pe160_c_24_41	IRRX
377	LMPD_pe161_c_1_41	IRRX
378	LMPD_pe161_c_2_41	IRRX
379	LMPD_pe161_c_3_41	IRRX
380	LMPD_pe161_c_4_41	IRRX
381	LMPD_pe161_c_7_41	IRRX
382	LMPD_pe161_c_9_41	IRRX
383	LMPD_pe161_c_12_41	IRRX
384	LMPD_pe181_c_1_45	IRRX
385	LMPD_pe181_c_2_45	IRRX
386	LMPD_pe181_c_3_45	IRRX
387	LMPD_pe181_c_4_45	IRRX
388	LMPD_pe181_c_6_45	IRRX
389	LMPD_pe181_c_7_45	IRRX
390	LMPD_pe181_c_8_45	IRRX
391	LMPD_pe181_c_9_45	IRRX
392	LMPD_pg160_c_1_37	IRRX
393	LMPD_pg160_c_2_37	IRRX
394	LMPD_pg160_c_3_37	IRRX
395	LMPD_pg160_c_4_37	IRRX
396	LMPD_pg160_c_6_37	IRRX
397	LMPD_pg160_c_8_37	IRRX
398	LMPD_pg160_c_9_37	IRRX
399	LMPD_pg161_c_1_37	IRRX
400	LMPD_pg161_c_2_37	IRRX
401	LMPD_pg161_c_3_37	IRRX
402	LMPD_pg161_c_4_37	IRRX
403	LMPD_pg161_c_5_37	IRRX
404	LMPD_pg161_c_6_37	IRRX
405	LMPD_pg161_c_13_37	IRRX
406	LMPD_pg181_c_1_41	IRRX
407	LMPD_pg181_c_2_41	IRRX
408	LMPD_pg181_c_3_41	IRRX
409	LMPD_pg181_c_4_41	IRRX
410	LMPD_pg181_c_5_41	IRRX
411	LMPD_pg181_c_9_41	IRRX
412	LMPD_pg181_c_12_41	IRRX
413	LMPD_pg181_c_14_41	IRRX
414	LMPD_pg181_c_16_41	IRRX
415	LMPD_pg181_c_19_41	IRRX
416	LMPD_phe-L_c_1_10	IRRX
417	LMPD_pheme_c_1_9	IRRX
418	LMPD_pro-L_c_1_4	IRRX
419	LMPD_ptrc_c_1_6	IRRX
420	LMPD_pydx5p_c_1_6	IRRX
421	LMPD_pydx5p_c_2_6	IRRX
422	LMPD_q8h2_c_1_41	IRRX
423	LMPD_q8h2_c_2_41	IRRX
424	LMPD_q8h2_c_6_41	IRRX
425	LMPD_q8h2_c_10_41	IRRX
426	LMPD_ribflv_c_1_27	IRRX
427	LMPD_ribflv_c_2_27	IRRX
428	LMPD_ser-L_c_1_3	IRRX
429	LMPD_sheme_c_1_21	IRRX
430	LMPD_spmd_c_1_32	IRRX
431	LMPD_thf_c_1_39	IRRX
432	LMPD_thf_c_2_39	IRRX
433	LMPD_thmpp_c_1_41	IRRX
434	LMPD_thr-L_c_1_5	IRRX
435	LMPD_trp-L_c_1_15	IRRX
436	LMPD_tyr-L_c_1_10	IRRX
437	LMPD_udcpdp_c_1_13	IRRX
438	LMPD_utp_c_1_5	IRRX
439	LMPD_val-L_c_1_4	IRRX
440	LMPD_colipa_e_1_73	IRRX
441	LMPD_colipa_e_2_73	IRRX
442	LMPD_colipa_e_3_73	IRRX
443	LMPD_colipa_e_4_73	IRRX
444	LMPD_colipa_e_5_73	IRRX
445	LMPD_colipa_e_8_73	IRRX
446	LMPD_colipa_e_10_73	IRRX
447	LMPD_colipa_e_12_73	IRRX
448	LMPD_colipa_e_14_73	IRRX
449	LMPD_colipa_e_15_73	IRRX
450	LMPD_colipa_e_16_73	IRRX
451	LMPD_colipa_e_27_73	IRRX
452	LMPD_clpn160_p_1_38	IRRX
453	LMPD_clpn160_p_2_38	IRRX
454	LMPD_clpn160_p_3_38	IRRX
455	LMPD_clpn160_p_4_38	IRRX
456	LMPD_clpn160_p_7_38	IRRX
457	LMPD_clpn160_p_8_38	IRRX
458	LMPD_clpn160_p_9_38	IRRX
459	LMPD_clpn160_p_10_38	IRRX
460	LMPD_clpn160_p_12_38	IRRX
461	LMPD_clpn160_p_15_38	IRRX
462	LMPD_clpn160_p_19_38	IRRX
463	LMPD_clpn160_p_20_38	IRRX
464	LMPD_clpn160_p_21_38	IRRX
465	LMPD_clpn160_p_25_38	IRRX
466	LMPD_clpn160_p_27_38	IRRX
467	LMPD_clpn161_p_1_38	IRRX
468	LMPD_clpn161_p_2_38	IRRX
469	LMPD_clpn161_p_3_38	IRRX
470	LMPD_clpn161_p_4_38	IRRX
471	LMPD_clpn161_p_8_38	IRRX
472	LMPD_clpn161_p_11_38	IRRX
473	LMPD_clpn161_p_13_38	IRRX
474	LMPD_clpn161_p_14_38	IRRX
475	LMPD_clpn161_p_16_38	IRRX
476	LMPD_clpn161_p_17_38	IRRX
477	LMPD_clpn161_p_23_38	IRRX
478	LMPD_clpn161_p_26_38	IRRX
479	LMPD_clpn161_p_32_38	IRRX
480	LMPD_clpn161_p_40_38	IRRX
481	LMPD_clpn181_p_1_42	IRRX
482	LMPD_clpn181_p_2_42	IRRX
483	LMPD_clpn181_p_3_42	IRRX
484	LMPD_clpn181_p_6_42	IRRX
485	LMPD_clpn181_p_7_42	IRRX
486	LMPD_clpn181_p_8_42	IRRX
487	LMPD_clpn181_p_9_42	IRRX
488	LMPD_clpn181_p_11_42	IRRX
489	LMPD_clpn181_p_12_42	IRRX
490	LMPD_murein3p3p_p_1_31	IRRX
491	LMPD_murein3px4p_p_1_31	IRRX
492	LMPD_murein4p4p_p_1_31	IRRX
493	LMPD_murein4px4p_p_1_31	IRRX
494	LMPD_murein4px4px4p_p_1_32	IRRX
495	LMPD_GAM_c_1_18	IRRX
496	LMPD_GAM_c_2_18	IRRX
497	Transport_4crsol_cTOe	A1
498	Transport_5drib_cTOe	A1
499	Transport_amob_cTOe	A1
500	Transport_glycogenn1_cTOe	A1
501	Transport_mththf_cTOe	A1
502	colipa_EpTOe	A1
503	TransportFlux_2dmmq8_cTOe	IRRX
504	TransportFlux_2dmmql8_cTOe	IRRX
505	TransportFlux_2fe2s_cTOe	IRRX
506	TransportFlux_2h3oppan_cTOe	IRRX
507	TransportFlux_4fe4s_cTOe	IRRX
508	TransportFlux_5mthf_cTOe	IRRX
509	TransportFlux_acon-C_cTOe	IRRX
510	TransportFlux_adocbl_cTOe	IRRX
511	TransportFlux_amet_cTOe	IRRX
512	TransportFlux_argsuc_cTOe	IRRX
513	TransportFlux_bglycogen_cTOe	IRRX
514	TransportFlux_bmocogdp_cTOe	IRRX
515	TransportFlux_btn_cTOe	IRRX
516	TransportFlux_cbasp_cTOe	IRRX
517	TransportFlux_cbp_cTOe	IRRX
518	TransportFlux_chor_cTOe	IRRX
519	TransportFlux_dcamp_cTOe	IRRX
520	TransportFlux_fru_cTOe	IRRX
521	TransportFlux_fum_cTOe	IRRX
522	TransportFlux_gdp_cTOe	IRRX
523	TransportFlux_gln-L_cTOe	IRRX
524	TransportFlux_glx_cTOe	IRRX
525	TransportFlux_glyc3p_cTOe	IRRX
526	TransportFlux_hpyr_cTOe	IRRX
527	TransportFlux_iasp_cTOe	IRRX
528	TransportFlux_icit_cTOe	IRRX
529	TransportFlux_imp_cTOe	IRRX
530	TransportFlux_lipopb_cTOe	IRRX
531	TransportFlux_met-L_cTOe	IRRX
532	TransportFlux_mococdp_cTOe	IRRX
533	TransportFlux_mocogdp_cTOe	IRRX
534	TransportFlux_mthgxl_cTOe	IRRX
535	TransportFlux_oaa_cTOe	IRRX
536	TransportFlux_ptrc_cTOe	IRRX
537	TransportFlux_ribflv_cTOe	IRRX
538	TransportFlux_sheme_cTOe	IRRX
539	Vbs_10fthf_c	IRRX
540	Vbs_2dmmql8_c	IRRX
541	Vbs_2fe2s_c	IRRX
542	Vbs_4fe4s_c	IRRX
543	Vbs_5mthf_c	IRRX
544	Vbs_accoa_c	IRRX
545	Vbs_adocbl_c	IRRX
546	Vbs_ala-L_c	IRRX
547	Vbs_amet_c	IRRX
548	Vbs_arg-L_c	IRRX
549	Vbs_asn-L_c	IRRX
550	Vbs_asp-L_c	IRRX
551	Vbs_atp_c	IRRX
552	Vbs_bmocogdp_c	IRRX
553	Vbs_btn_c	IRRX
554	Vbs_ca2_c	IRRX
555	Vbs_chor_c	IRRX
556	Vbs_cl_c	IRRX
557	Vbs_coa_c	IRRX
558	Vbs_cobalt2_c	IRRX
559	Vbs_ctp_c	IRRX
560	Vbs_cu2_c	IRRX
561	Vbs_cys-L_c	IRRX
562	Vbs_datp_c	IRRX
563	Vbs_dctp_c	IRRX
564	Vbs_dgtp_c	IRRX
565	Vbs_dttp_c	IRRX
566	Vbs_enter_c	IRRX
567	Vbs_fad_c	IRRX
568	Vbs_fe2_c	IRRX
569	Vbs_fe3_c	IRRX
570	Vbs_gln-L_c	IRRX
571	Vbs_glu-L_c	IRRX
572	Vbs_gly_c	IRRX
573	Vbs_glycogen_c	IRRX
574	Vbs_gthrd_c	IRRX
575	Vbs_gtp_c	IRRX
576	Vbs_hemeO_c	IRRX
577	Vbs_his-L_c	IRRX
578	Vbs_ile-L_c	IRRX
579	Vbs_k_c	IRRX
580	Vbs_leu-L_c	IRRX
581	Vbs_lipopb_c	IRRX
582	Vbs_lys-L_c	IRRX
583	Vbs_malcoa_c	IRRX
584	Vbs_met-L_c	IRRX
585	Vbs_mg2_c	IRRX
586	Vbs_mlthf_c	IRRX
587	Vbs_mn2_c	IRRX
588	Vbs_mobd_c	IRRX
589	Vbs_mococdp_c	IRRX
590	Vbs_mocogdp_c	IRRX
591	Vbs_mql8_c	IRRX
592	Vbs_nad_c	IRRX
593	Vbs_nadh_c	IRRX
594	Vbs_nadp_c	IRRX
595	Vbs_nadph_c	IRRX
596	Vbs_nh4_c	IRRX
597	Vbs_ni2_c	IRRX
598	Vbs_pe160_c	IRRX
599	Vbs_pe161_c	IRRX
600	Vbs_pe181_c	IRRX
601	Vbs_pg160_c	IRRX
602	Vbs_pg161_c	IRRX
603	Vbs_pg181_c	IRRX
604	Vbs_phe-L_c	IRRX
605	Vbs_pheme_c	IRRX
606	Vbs_pro-L_c	IRRX
607	Vbs_ptrc_c	IRRX
608	Vbs_pydx5p_c	IRRX
609	Vbs_q8h2_c	IRRX
610	Vbs_ribflv_c	IRRX
611	Vbs_ser-L_c	IRRX
612	Vbs_sheme_c	IRRX
613	Vbs_so4_c	IRRX
614	Vbs_spmd_c	IRRX
615	Vbs_succoa_c	IRRX
616	Vbs_thf_c	IRRX
617	Vbs_thmpp_c	IRRX
618	Vbs_thr-L_c	IRRX
619	Vbs_trp-L_c	IRRX
620	Vbs_tyr-L_c	IRRX
621	Vbs_udcpdp_c	IRRX
622	Vbs_utp_c	IRRX
623	Vbs_val-L_c	IRRX
624	Vbs_zn2_c	IRRX
625	Vbs_clpn160_p	IRRX
626	Vbs_clpn161_p	IRRX
627	Vbs_clpn181_p	IRRX
628	Vbs_murein3p3p_p	IRRX
629	Vbs_murein3px4p_p	IRRX
630	Vbs_murein4p4p_p	IRRX
631	Vbs_murein4px4p_p	IRRX
632	Vbs_murein4px4px4p_p	IRRX
633	Vbs_pe160_p	IRRX
634	Vbs_pe161_p	IRRX
635	Vbs_pe181_p	IRRX
636	Vbs_pg160_p	IRRX
637	Vbs_pg161_p	IRRX
638	Vbs_pg181_p	IRRX
639	Vbs_colipaE_p	IRRX

## Sheet: D3
D3 reactions and their assigned mechanisms
1	5MTRtex	A1
2	ACALD	CONVKIN2
3	ACALDtex	A1
4	ACALDtpp	A1
5	ACKr	A2CSP
6	ACONTa	A1
7	ACONTb	A1
8	ACS	CONVKIN2
9	ACt2rpp	A1CSP
10	ACtex	A1
11	ADEt2rpp	A1CSP
12	ADEtex	A1
13	ADK1	CONVKIN2
14	ADK3	A2
15	ADSL1r	RHUB
16	ADSL2r	RHUB
17	ADSS	CONVKIN2
18	AKGDH	CONVKIN2
19	AKGt2rpp	A1CSP
20	AKGtex	A1
21	ALAALAtex	A1
22	ALAt2rpp	A1CSP
23	ALAtex	A1
24	ALCD2x	A2CSP
25	ALDD2x	CONVKIN2
26	ALDD2y	CONVKIN2
27	AMPN	RHUB
28	ANS	CONVKIN2
29	ARGSL	RHUB
30	ARGSS	CONVKIN2
31	ARGt3pp	A1CSP
32	ARGtex	A1
33	ASNt2rpp	A1CSP
34	ASNtex	A1
35	ASPCT	CONVKIN2
36	ASPO3	A2CSP
37	ASPO4	A2CSP
38	ASPO5	A2CSP
39	ASPO6	A1CS2P2
40	ASPT	A1CSP
41	ASPTA	A2
42	ASPt2rpp	A1CSP
43	ASPtex	A1
44	ATPM	A1CP2i
45	ATPS4rpp	CONVKIN2
46	BPNT	A1CS2P2
47	CA2tex	GENCHEM
48	CAt6pp	GENCHEM
49	CBL1tonex	A1CSP
50	CBMKr	RHUBCS2P2
51	CHORS	A1CS2P2
52	CHRPL	RHUB
53	CITL	RHUB
54	CITt3pp	A1CSP
55	CITt7pp	A2
56	CITtex	A1
57	CLt3_2pp	GENCHEM
58	CLtex	GENCHEM
59	CO2tex	GENCHEM
60	CO2tpp	GENCHEM
61	COBALT2tex	GENCHEM
62	COBALT2tpp	GENCHEM
63	COLIPAabcpp	A2CS2P2
64	COLIPAabctex	A2CS2P2
65	CRNDabcpp	A2CS2P2
66	CRNDt2rpp	A1CSP
67	CRNt2rpp	A1CSP
68	CRNt8pp	A2
69	CS	A2CSP
70	CU2tex	GENCHEM
71	CU2tpp	GENCHEM
72	CYSabc2pp	A2CS2P2
73	CYStex	A1
74	CYStpp	A1
75	CYTBD2pp	CONVKIN2
76	CYTBDpp	CONVKIN2
77	CYTBO3_4pp	CONVKIN2
78	D-LACt2pp	A1CSP
79	D-LACtex	A1
80	DALAtex	A1
81	DB4PS	RHUBCSP
82	DHAPT	A2
83	DHAtex	A1
84	DHAtpp	A1
85	DHORD2	A2
86	DHORD5	A2
87	DHORDfum	A2
88	DHORTS	A1CSP
89	EDA	RHUB
90	EDD	A1
91	ENO	A1
92	ETOHtex	A1
93	ETOHtrpp	A1
94	F6PA	RHUB
95	F6PP	A1CS2P2
96	FBA	RHUB
97	FBA3	RHUB
98	FBP	A1CS2P2
99	FDH4pp	CONVKIN2
100	FDH5pp	CONVKIN2
101	FE2abcpp	A2CS2P2
102	FE2t2pp	GENCHEM
103	FE2tex	GENCHEM
104	FE2tpp	GENCHEM
105	FE3abcpp	A2CS2P2
106	FE3tex	GENCHEM
107	FEENTERtex	A1CSP
108	FEENTERtpp	A1CSP
109	FLDR2	CONVKIN2
110	FORtex	A1
111	FORtppi	A1
112	FRD3	A2
113	FUM	A1
114	G3PD2	A2CSP
115	G3PD5	A2
116	G3PD6	A2
117	G3PD7	A2
118	G3PT	A1CS2P2
119	G6PDH2r	A2CSP
120	G6PP	A1CS2P2
121	GAPD	A2CSP
122	GLBRAN2	A1
123	GLCDpp	A2CSP
124	GLCNt2rpp	A1CSP
125	GLCNtex	A1
126	GLCP	RHUBCS2P2
127	GLCS1	A2
128	GLCabcpp	A2CS2P2
129	GLCptspp	A2
130	GLCt2pp	A1CSP
131	GLCtex	A1
132	GLDBRAN2	A1
133	GLGC	RHBUCSP
134	GLNS	A2CS2P2
135	GLUDy	A2CS2P2
136	GLUN	A1CSP
137	GLUSy	CONVKIN2
138	GLUt2rpp	A1CSP
139	GLUtex	A1
140	GLXCL	CONVKIN2
141	GLYCAt2rpp	A1CSP
142	GLYCAtex	A1
143	GLYCDx	A2CSP
144	GLYCK	A2
145	GLYCK2	A2
146	GLYCLTDx	A2CSP
147	GLYCLTDy	A2CSP
148	GLYCLTt2rpp	A1CSP
149	GLYCLTtex	A1
150	GLYCTO2	A2
151	GLYCTO3	A2
152	GLYCTO4	A2
153	GLYCtex	A1
154	GLYCtpp	A1
155	GLYK	A2
156	GLYOX	RHUBCSP
157	GLYOX3	A1CSP
158	GLYt2rpp	A1CSP
159	GLYtex	A1
160	GND	A2CSP
161	GNK	A2
162	GTHRDabc2pp	A2CS2P2
163	GTHRDtex	A1
164	HEX1	A2
165	HEX7	A2
166	HISt2rpp	A1CSP
167	HIStex	A1
168	HPYRI	A1
169	HPYRRx	A2CSP
170	HPYRRy	A2CSP
171	Htex	GENCHEM
172	ICDHyr	A2CSP
173	ICHORS	A1
174	ICL	RHUB
175	ILEt2rpp	A1CSP
176	ILEtex	A1
177	Kabcpp	A2CS2P2
178	Kt2pp	GENCHEM
179	Ktex	GENCHEM
180	L-LACD2	A2
181	L-LACD3	A2
182	L-LACt2rpp	A1CSP
183	L-LACtex	A1
184	LALDO3	A2CSP
185	LCADi	CONVKIN2
186	LDH_D	A2CSP
187	LDH_D2	A2
188	LEUt2rpp	A1CSP
189	LEUtex	A1
190	LGTHL	RHBU
191	LYSt3pp	A1CSP
192	LYStex	A1
193	MALS	A2CSP
194	MALt3pp	A1CSP
195	MALtex	A1
196	MDH	A2CSP
197	MDH2	A2
198	MDH3	A2
199	ME1	A2CSP
200	ME2	A2CSP
201	MEOHtex	A1
202	MG2t3_2pp	GENCHEM
203	MG2tex	GENCHEM
204	MG2tpp	GENCHEM
205	MG2uabcpp	A2CS2P2
206	MGSA	A1CS2P2
207	MLTG3	RHUB
208	MLTG4	RHUB
209	MLTG5	RHUB
210	MLTP1	RHBUCS2P2
211	MLTP2	RHBUCS2P2
212	MLTP3	RHBUCS2P2
213	MN2tpp	GENCHEM
214	MNt2pp	GENCHEM
215	MNtex	GENCHEM
216	MOBDabcpp	A2CS2P2
217	MOBDtex	GENCHEM
218	MOX	A1CSP
219	NADH10	A2CSP
220	NADH16pp	CONVKIN2
221	NADH17pp	CONVKIN2
222	NADH18pp	CONVKIN2
223	NADH5	A2CSP
224	NADH9	A2CSP
225	NADK	A2
226	NADPHQR2	A2CSP
227	NADPHQR3	A2CSP
228	NADPHQR4	A2CSP
229	NADPPPS	A1CS2P2
230	NADTRHD	A2
231	NAt3_1p5pp	GENCHEM
232	NAt3_2pp	GENCHEM
233	NAt3pp	GENCHEM
234	NDPK1	A2
235	NH4tex	GENCHEM
236	NH4tpp	GENCHEM
237	NI2tex	GENCHEM
238	NI2tpp	GENCHEM
239	NI2uabcpp	A2CS2P2
240	NTP3	A1CS2P2
241	NTPP6	A1CSP
242	O2tex	GENCHEM
243	O2tpp	GENCHEM
244	OAADC	A1CSP
245	PDH	CONVKIN2
246	PE160abcpp	A2CS2P2
247	PE161abcpp	A2CS2P2
248	PE181abcpp	A2CS2P2
249	PFK	A99
250	PFK_3	A2
251	PFL	A2
252	PG160abcpp	A2CS2P2
253	PG161abcpp	A2CS2P2
254	PG181abcpp	A2CS2P2
255	PGI	A1
256	PGK	A2CSP
257	PGL	A1CSP
258	PGM	A1
259	PGMT	A1
260	PGP160abcpp	A2CS2P2
261	PGP161abcpp	A2CS2P2
262	PGP181abcpp	A2CS2P2
263	PGSA160	A2
264	PGSA161	A2
265	PGSA181	A2
266	PHEMEabcpp	A2CS2P2
267	PHEMEtiex	A1
268	PHEt2rpp	A1CSP
269	PHEtex	A1
270	PIt2rpp	GENCHEM
271	PItex	GENCHEM
272	POR5	CONVKIN2
273	POX	A2CSP
274	PPA	GENCHEM
275	PPA2	GENCHEM
276	PPC	CONVKIN2
277	PPCK	A2CSP
278	PPK2r	A1CS2P2
279	PPKr	A1CS2P2
280	PPPGO	CONVKIN2
281	PPPGO3	CONVKIN2
282	PPS	A2CS2P2
283	PRASCSi	CONVKIN2
284	PROt2rpp	A1CSP
285	PROtex	A1
286	PSCVT	RHBUCS2P2
287	PTAr	RHUBCS2P2
288	PYK	A2
289	PYRt2rpp	A1CSP
290	PYRtex	A1
291	RPE	A1
292	RPI	A1
293	SEPHCHCS	RHBUCSP
294	SERt2rpp	A1CSP
295	SERtex	A1
296	SHCHCS3	RHUB
297	SO4t2pp	GENCHEM
298	SO4tex	GENCHEM
299	SPMDt3pp	A1CSP
300	SPMDtex	A1
301	SUCCt2_2pp	CONVKIN2
302	SUCCt2_3pp	CONVKIN2
303	SUCCtex	A1
304	SUCDi	A2
305	SUCOAS	CONVKIN2
306	SULabcpp	A2CS2P2
307	TALA	A2
308	THD2pp	CONVKIN2
309	THIORDXi	A1CSP
310	THRt2pp	A1CSP
311	THRt4pp	A2
312	THRtex	A1
313	TKT1	A2
314	TKT2	A2
315	TPI	A1
316	TRDR	A2CSP
317	TRPt2rpp	A1CSP
318	TRPtex	A1
319	TRSARr	A2CSP
320	TYRt2rpp	A1CSP
321	TYRtex	A1
322	VALt2rpp	A1CSP
323	VALtex	A1
324	XYLI2	A1
325	ZN2tpp	GENCHEM
326	ZNabcpp	A2CS2P2
327	Zn2tex	GENCHEM
328	LMPD_10fthf_c_1_36	IRRX
329	LMPD_10fthf_c_2_36	IRRX
330	LMPD_2dmmql8_c_1_23	IRRX
331	LMPD_2fe2s_c_1_13	IRRX
332	LMPD_2fe2s_c_2_13	IRRX
333	LMPD_2fe2s_c_3_13	IRRX
334	LMPD_2fe2s_c_4_13	IRRX
335	LMPD_4fe4s_c_1_15	IRRX
336	LMPD_4fe4s_c_2_15	IRRX
337	LMPD_4fe4s_c_3_15	IRRX
338	LMPD_4fe4s_c_4_15	IRRX
339	LMPD_5mthf_c_1_36	IRRX
340	LMPD_accoa_c_1_36	IRRX
341	LMPD_adocbl_c_1_19	IRRX
342	LMPD_adocbl_c_2_19	IRRX
343	LMPD_ala-L_c_1_1	IRRX
344	LMPD_amet_c_1_31	IRRX
345	LMPD_arg-L_c_1_6	IRRX
346	LMPD_asn-L_c_1_1	IRRX
347	LMPD_asn-L_c_2_1	IRRX
348	LMPD_bmocogdp_c_1_36	IRRX
349	LMPD_bmocogdp_c_2_36	IRRX
350	LMPD_btn_c_1_56	IRRX
351	LMPD_chor_c_1_5	IRRX
352	LMPD_ctp_c_1_6	IRRX
353	LMPD_cys-L_c_1_9	IRRX
354	LMPD_datp_c_1_18	IRRX
355	LMPD_datp_c_2_18	IRRX
356	LMPD_dctp_c_1_7	IRRX
357	LMPD_dgtp_c_1_21	IRRX
358	LMPD_dgtp_c_2_21	IRRX
359	LMPD_dttp_c_1_14	IRRX
360	LMPD_dttp_c_2_14	IRRX
361	LMPD_enter_c_1_13	IRRX
362	LMPD_fad_c_1_28	IRRX
363	LMPD_fad_c_2_28	IRRX
364	LMPD_gly_c_1_6	IRRX
365	LMPD_gthrd_c_1_15	IRRX
366	LMPD_gtp_c_1_20	IRRX
367	LMPD_gtp_c_2_20	IRRX
368	LMPD_hemeO_c_1_22	IRRX
369	LMPD_his-L_c_1_13	IRRX
370	LMPD_ile-L_c_1_10	IRRX
371	LMPD_leu-L_c_1_9	IRRX
372	LMPD_lipopb_c_1_34	IRRX
373	LMPD_lipopb_c_2_34	IRRX
374	LMPD_lipopb_c_3_34	IRRX
375	LMPD_lipopb_c_4_34	IRRX
376	LMPD_lys-L_c_1_9	IRRX
377	LMPD_malcoa_c_1_37	IRRX
378	LMPD_met-L_c_1_18	IRRX
379	LMPD_mlthf_c_1_35	IRRX
380	LMPD_mococdp_c_1_39	IRRX
381	LMPD_mococdp_c_2_39	IRRX
382	LMPD_mocogdp_c_1_34	IRRX
383	LMPD_mocogdp_c_2_34	IRRX
384	LMPD_mql8_c_1_36	IRRX
385	LMPD_nad_c_1_21	IRRX
386	LMPD_nad_c_2_21	IRRX
387	LMPD_pe160_c_1_41	IRRX
388	LMPD_pe160_c_2_41	IRRX
389	LMPD_pe160_c_3_41	IRRX
390	LMPD_pe160_c_4_41	IRRX
391	LMPD_pe160_c_5_41	IRRX
392	LMPD_pe160_c_7_41	IRRX
393	LMPD_pe160_c_8_41	IRRX
394	LMPD_pe160_c_10_41	IRRX
395	LMPD_pe160_c_16_41	IRRX
396	LMPD_pe160_c_19_41	IRRX
397	LMPD_pe161_c_1_41	IRRX
398	LMPD_pe161_c_2_41	IRRX
399	LMPD_pe161_c_4_41	IRRX
400	LMPD_pe161_c_6_41	IRRX
401	LMPD_pe161_c_9_41	IRRX
402	LMPD_pe161_c_10_41	IRRX
403	LMPD_pe161_c_14_41	IRRX
404	LMPD_pe181_c_1_45	IRRX
405	LMPD_pe181_c_2_45	IRRX
406	LMPD_pe181_c_3_45	IRRX
407	LMPD_pe181_c_4_45	IRRX
408	LMPD_pe181_c_5_45	IRRX
409	LMPD_pe181_c_6_45	IRRX
410	LMPD_pe181_c_7_45	IRRX
411	LMPD_pe181_c_11_45	IRRX
412	LMPD_pe181_c_14_45	IRRX
413	LMPD_pe181_c_23_45	IRRX
414	LMPD_pg160_c_1_37	IRRX
415	LMPD_pg160_c_2_37	IRRX
416	LMPD_pg160_c_3_37	IRRX
417	LMPD_pg160_c_4_37	IRRX
418	LMPD_pg160_c_5_37	IRRX
419	LMPD_pg160_c_6_37	IRRX
420	LMPD_pg160_c_8_37	IRRX
421	LMPD_pg160_c_9_37	IRRX
422	LMPD_pg160_c_11_37	IRRX
423	LMPD_pg160_c_16_37	IRRX
424	LMPD_pg161_c_1_37	IRRX
425	LMPD_pg161_c_2_37	IRRX
426	LMPD_pg161_c_3_37	IRRX
427	LMPD_pg161_c_4_37	IRRX
428	LMPD_pg161_c_5_37	IRRX
429	LMPD_pg161_c_6_37	IRRX
430	LMPD_pg161_c_18_37	IRRX
431	LMPD_pg181_c_1_41	IRRX
432	LMPD_pg181_c_2_41	IRRX
433	LMPD_pg181_c_5_41	IRRX
434	LMPD_pg181_c_6_41	IRRX
435	LMPD_pg181_c_8_41	IRRX
436	LMPD_pg181_c_10_41	IRRX
437	LMPD_pg181_c_11_41	IRRX
438	LMPD_pg181_c_16_41	IRRX
439	LMPD_pg181_c_17_41	IRRX
440	LMPD_phe-L_c_1_8	IRRX
441	LMPD_pheme_c_1_9	IRRX
442	LMPD_pro-L_c_1_4	IRRX
443	LMPD_ptrc_c_1_6	IRRX
444	LMPD_pydx5p_c_1_6	IRRX
445	LMPD_pydx5p_c_2_6	IRRX
446	LMPD_q8h2_c_1_38	IRRX
447	LMPD_q8h2_c_2_38	IRRX
448	LMPD_q8h2_c_3_38	IRRX
449	LMPD_q8h2_c_6_38	IRRX
450	LMPD_ribflv_c_1_26	IRRX
451	LMPD_ribflv_c_2_26	IRRX
452	LMPD_ser-L_c_1_3	IRRX
453	LMPD_sheme_c_1_21	IRRX
454	LMPD_spmd_c_1_31	IRRX
455	LMPD_thf_c_1_36	IRRX
456	LMPD_thf_c_2_36	IRRX
457	LMPD_thmpp_c_1_37	IRRX
458	LMPD_thr-L_c_1_5	IRRX
459	LMPD_trp-L_c_1_11	IRRX
460	LMPD_tyr-L_c_1_8	IRRX
461	LMPD_udcpdp_c_1_13	IRRX
462	LMPD_utp_c_1_5	IRRX
463	LMPD_val-L_c_1_4	IRRX
464	LMPD_colipa_e_1_72	IRRX
465	LMPD_colipa_e_2_72	IRRX
466	LMPD_colipa_e_5_72	IRRX
467	LMPD_colipa_e_6_72	IRRX
468	LMPD_colipa_e_7_72	IRRX
469	LMPD_colipa_e_9_72	IRRX
470	LMPD_colipa_e_10_72	IRRX
471	LMPD_colipa_e_11_72	IRRX
472	LMPD_colipa_e_13_72	IRRX
473	LMPD_colipa_e_16_72	IRRX
474	LMPD_colipa_e_30_72	IRRX
475	LMPD_colipa_e_33_72	IRRX
476	LMPD_clpn160_p_1_38	IRRX
477	LMPD_clpn160_p_2_38	IRRX
478	LMPD_clpn160_p_3_38	IRRX
479	LMPD_clpn160_p_4_38	IRRX
480	LMPD_clpn160_p_6_38	IRRX
481	LMPD_clpn160_p_7_38	IRRX
482	LMPD_clpn160_p_8_38	IRRX
483	LMPD_clpn160_p_11_38	IRRX
484	LMPD_clpn160_p_12_38	IRRX
485	LMPD_clpn161_p_1_38	IRRX
486	LMPD_clpn161_p_2_38	IRRX
487	LMPD_clpn161_p_4_38	IRRX
488	LMPD_clpn161_p_8_38	IRRX
489	LMPD_clpn161_p_9_38	IRRX
490	LMPD_clpn161_p_10_38	IRRX
491	LMPD_clpn161_p_12_38	IRRX
492	LMPD_clpn161_p_16_38	IRRX
493	LMPD_clpn161_p_17_38	IRRX
494	LMPD_clpn161_p_19_38	IRRX
495	LMPD_clpn161_p_20_38	IRRX
496	LMPD_clpn161_p_44_38	IRRX
497	LMPD_clpn161_p_51_38	IRRX
498	LMPD_clpn161_p_54_38	IRRX
499	LMPD_clpn181_p_1_42	IRRX
500	LMPD_clpn181_p_2_42	IRRX
501	LMPD_clpn181_p_3_42	IRRX
502	LMPD_clpn181_p_4_42	IRRX
503	LMPD_clpn181_p_5_42	IRRX
504	LMPD_clpn181_p_6_42	IRRX
505	LMPD_clpn181_p_7_42	IRRX
506	LMPD_clpn181_p_8_42	IRRX
507	LMPD_clpn181_p_10_42	IRRX
508	LMPD_clpn181_p_11_42	IRRX
509	LMPD_clpn181_p_14_42	IRRX
510	LMPD_clpn181_p_15_42	IRRX
511	LMPD_clpn181_p_17_42	IRRX
512	LMPD_clpn181_p_21_42	IRRX
513	LMPD_clpn181_p_22_42	IRRX
514	LMPD_clpn181_p_23_42	IRRX
515	LMPD_clpn181_p_26_42	IRRX
516	LMPD_clpn181_p_27_42	IRRX
517	LMPD_murein3p3p_p_1_30	IRRX
518	LMPD_murein3px4p_p_1_30	IRRX
519	LMPD_murein4p4p_p_1_30	IRRX
520	LMPD_murein4px4p_p_1_30	IRRX
521	LMPD_murein4px4px4p_p_1_40	IRRX
522	LMPD_GAM_c_1_17	IRRX
523	LMPD_GAM_c_2_17	IRRX
524	Transport_4crsol_cTOe	A1
525	Transport_5drib_cTOe	A1
526	Transport_amob_cTOe	A1
527	Transport_glycogenn1_cTOe	A1
528	Transport_mththf_cTOe	A1
529	colipa_EpTOe	A1
530	TransportFlux_2dmmq8_cTOe	IRRX
531	TransportFlux_2dmmql8_cTOe	IRRX
532	TransportFlux_2fe2s_cTOe	IRRX
533	TransportFlux_2h3oppan_cTOe	IRRX
534	TransportFlux_2shchc_cTOe	IRRX
535	TransportFlux_3psme_cTOe	IRRX
536	TransportFlux_4fe4s_cTOe	IRRX
537	TransportFlux_acon-C_cTOe	IRRX
538	TransportFlux_adocbl_cTOe	IRRX
539	TransportFlux_amet_cTOe	IRRX
540	TransportFlux_anth_cTOe	IRRX
541	TransportFlux_argsuc_cTOe	IRRX
542	TransportFlux_bglycogen_cTOe	IRRX
543	TransportFlux_bmocogdp_cTOe	IRRX
544	TransportFlux_btn_cTOe	IRRX
545	TransportFlux_cbasp_cTOe	IRRX
546	TransportFlux_cbp_cTOe	IRRX
547	TransportFlux_chor_cTOe	IRRX
548	TransportFlux_dcamp_cTOe	IRRX
549	TransportFlux_fru_cTOe	IRRX
550	TransportFlux_fum_cTOe	IRRX
551	TransportFlux_gdp_cTOe	IRRX
552	TransportFlux_gln-L_cTOe	IRRX
553	TransportFlux_glx_cTOe	IRRX
554	TransportFlux_glyc3p_cTOe	IRRX
555	TransportFlux_hpyr_cTOe	IRRX
556	TransportFlux_iasp_cTOe	IRRX
557	TransportFlux_icit_cTOe	IRRX
558	TransportFlux_imp_cTOe	IRRX
559	TransportFlux_lald-L_cTOe	IRRX
560	TransportFlux_lgt-S_cTOe	IRRX
561	TransportFlux_lipopb_cTOe	IRRX
562	TransportFlux_met-L_cTOe	IRRX
563	TransportFlux_mococdp_cTOe	IRRX
564	TransportFlux_mocogdp_cTOe	IRRX
565	TransportFlux_mthgxl_cTOe	IRRX
566	TransportFlux_oaa_cTOe	IRRX
567	TransportFlux_pap_cTOe	IRRX
568	TransportFlux_ptrc_cTOe	IRRX
569	TransportFlux_ribflv_cTOe	IRRX
570	TransportFlux_sheme_cTOe	IRRX
571	TransportFlux_skm5p_cTOe	IRRX
572	Vbs_10fthf_c	IRRX
573	Vbs_2dmmql8_c	IRRX
574	Vbs_2fe2s_c	IRRX
575	Vbs_4fe4s_c	IRRX
576	Vbs_5mthf_c	IRRX
577	Vbs_accoa_c	IRRX
578	Vbs_adocbl_c	IRRX
579	Vbs_ala-L_c	IRRX
580	Vbs_amet_c	IRRX
581	Vbs_arg-L_c	IRRX
582	Vbs_asn-L_c	IRRX
583	Vbs_asp-L_c	IRRX
584	Vbs_atp_c	IRRX
585	Vbs_bmocogdp_c	IRRX
586	Vbs_btn_c	IRRX
587	Vbs_ca2_c	IRRX
588	Vbs_chor_c	IRRX
589	Vbs_cl_c	IRRX
590	Vbs_coa_c	IRRX
591	Vbs_cobalt2_c	IRRX
592	Vbs_ctp_c	IRRX
593	Vbs_cu2_c	IRRX
594	Vbs_cys-L_c	IRRX
595	Vbs_datp_c	IRRX
596	Vbs_dctp_c	IRRX
597	Vbs_dgtp_c	IRRX
598	Vbs_dttp_c	IRRX
599	Vbs_enter_c	IRRX
600	Vbs_fad_c	IRRX
601	Vbs_fe2_c	IRRX
602	Vbs_fe3_c	IRRX
603	Vbs_gln-L_c	IRRX
604	Vbs_glu-L_c	IRRX
605	Vbs_gly_c	IRRX
606	Vbs_glycogen_c	IRRX
607	Vbs_gthrd_c	IRRX
608	Vbs_gtp_c	IRRX
609	Vbs_hemeO_c	IRRX
610	Vbs_his-L_c	IRRX
611	Vbs_ile-L_c	IRRX
612	Vbs_k_c	IRRX
613	Vbs_leu-L_c	IRRX
614	Vbs_lipopb_c	IRRX
615	Vbs_lys-L_c	IRRX
616	Vbs_malcoa_c	IRRX
617	Vbs_met-L_c	IRRX
618	Vbs_mg2_c	IRRX
619	Vbs_mlthf_c	IRRX
620	Vbs_mn2_c	IRRX
621	Vbs_mobd_c	IRRX
622	Vbs_mococdp_c	IRRX
623	Vbs_mocogdp_c	IRRX
624	Vbs_mql8_c	IRRX
625	Vbs_nad_c	IRRX
626	Vbs_nadh_c	IRRX
627	Vbs_nadp_c	IRRX
628	Vbs_nadph_c	IRRX
629	Vbs_nh4_c	IRRX
630	Vbs_ni2_c	IRRX
631	Vbs_pe160_c	IRRX
632	Vbs_pe161_c	IRRX
633	Vbs_pe181_c	IRRX
634	Vbs_pg160_c	IRRX
635	Vbs_pg161_c	IRRX
636	Vbs_pg181_c	IRRX
637	Vbs_phe-L_c	IRRX
638	Vbs_pheme_c	IRRX
639	Vbs_pro-L_c	IRRX
640	Vbs_ptrc_c	IRRX
641	Vbs_pydx5p_c	IRRX
642	Vbs_q8h2_c	IRRX
643	Vbs_ribflv_c	IRRX
644	Vbs_ser-L_c	IRRX
645	Vbs_sheme_c	IRRX
646	Vbs_so4_c	IRRX
647	Vbs_spmd_c	IRRX
648	Vbs_succoa_c	IRRX
649	Vbs_thf_c	IRRX
650	Vbs_thmpp_c	IRRX
651	Vbs_thr-L_c	IRRX
652	Vbs_trp-L_c	IRRX
653	Vbs_tyr-L_c	IRRX
654	Vbs_udcpdp_c	IRRX
655	Vbs_utp_c	IRRX
656	Vbs_val-L_c	IRRX
657	Vbs_zn2_c	IRRX
658	Vbs_clpn160_p	IRRX
659	Vbs_clpn161_p	IRRX
660	Vbs_clpn181_p	IRRX
661	Vbs_murein3p3p_p	IRRX
662	Vbs_murein3px4p_p	IRRX
663	Vbs_murein4p4p_p	IRRX
664	Vbs_murein4px4p_p	IRRX
665	Vbs_murein4px4px4p_p	IRRX
666	Vbs_pe160_p	IRRX
667	Vbs_pe161_p	IRRX
668	Vbs_pe181_p	IRRX
669	Vbs_pg160_p	IRRX
670	Vbs_pg161_p	IRRX
671	Vbs_pg181_p	IRRX
672	Vbs_colipaE_p	IRRX
